# Supplementary material for: Evaluation of Rice Resistance to Southern Rice Black-Streaked Dwarf Virus and Rice Ragged Stunt Virus through Combined Field Tests, Quantitative Real-Time PCR, and Proteome Analysis
Source: Viruses. 2017 Feb 22;9(2):37. doi: 10.3390/v9020037 (PMC5332956; doi:10.3390/v9020037)
Supplement: Supplementary file 1 [file viruses-09-00037-s001.zip]

Archive with 5 entries (5 files):
- TableS2_Primers used for expression level analysis of RRSV.xlsx
- TableS3_ List of identified proteins.xlsx
- TableS4_The differential expression proteins.xlsx
- viruses-164039-supplementary-Figure S1 Figure S2 Figure S3.doc
- TableS1_Primers used for the expression level analysis of SRBSDV.xlsx
