# Supplementary material for: Evaluation of Rice Resistance to Southern Rice Black-Streaked Dwarf Virus and Rice Ragged Stunt Virus through Combined Field Tests, Quantitative Real-Time PCR, and Proteome Analysis
Source: Viruses. 2017 Feb 22;9(2):37. doi: 10.3390/v9020037 (PMC5332956; doi:10.3390/v9020037)
Supplement: Supplementary file 1 [file viruses-09-00037-s001.zip › TableS2_Primers used for expression level analysis of RRSV.xlsx]

## Sheet: Table S2
Table S2: Primers used for expression level analysis of RRSV.
Primer Name	Sequence (5′→3′)	Amplification	Target genes
		length (bp)	(putative function)
P1-F	GCATCCTACGCACTCATA	198	B-spike protein
P1-R	TTCACTCCAGTATCCTTATCTAA
P2-F	CAACACAATCGCCATCTC	104	Structural protein
P2-R	CGTCGGACTCACTACATT
P3-F	TGCGATAGTGGTAGTATTGAT	90	Structural protein
P3-R	GCCGTTAGTGAGACTGATA
P4-1-F	ATTGGACGGTTTCGGGAGTC	179	RdRP
P4-1-R	CTGATGGGTCTGATACGGGC
P4-2F	CGAAGCGCGGGAAATCAAAT	118	Unknown
P4-2-R	CTGATGGGTCTGATACGGGC
P5-F	GTTACTACTACCTTGTGGAATG	198	Capping enzyme
P5-R	GCTGGACATCTGACTTGA
P6-F	ACAGCAAGAAGACGACTTA	173	Nonstructural protein
P6-R	AATAGCATCATAATCACGAGAC
P7-F	ATCGTCGTTATCTGTTGAAG	174	Nonstructural protein
P7-R	ATGTCGTTGAACCTAATGTC
P8-1-F	TGCGTTCGGATTCTGATT	97	Structural protein
P8-1-R	TGGATGATAATGTCGGTGTTA
P8-2-F	GGATGGAAGCGACTCATAT	187	Coat protein
P8-2-R	TTGCGACATTGGTAAGGT
P9-F	GCCTCCAGATCATTACCCCG	142	Spike protein
P9-R	TACTGACGGCTGGTTGCATT
P10-F	AGTTGCCATCTATCGTAGG	194	Unknown
P10-R	CATCTTCTCAATCACCGTAG
18S rRNA-F	ATGGTGGTGACGGGTGAC	159	Rice-18s rRNA
18S rRNA-R	CAGACACTAAAGCGCCCGGTA
