# Supplementary material for: Evaluation of Rice Resistance to Southern Rice Black-Streaked Dwarf Virus and Rice Ragged Stunt Virus through Combined Field Tests, Quantitative Real-Time PCR, and Proteome Analysis
Source: Viruses. 2017 Feb 22;9(2):37. doi: 10.3390/v9020037 (PMC5332956; doi:10.3390/v9020037)
Supplement: Supplementary file 1 [file viruses-09-00037-s001.zip › TableS3_ List of identified proteins.xlsx]

## Sheet: Table S3
Table S3: List of identified proteins.
Accession	ID	Status	Protein names	Gene names	Organism	Length	Gene ontology (GO)	Gene ontology (biological process)	Gene ontology (molecular function)	Gene ontology (cellular component)	Gene ontology IDs	Majority protein IDs	Peptide counts (all)	Peptide counts (razor+unique)	Peptide counts (unique)	Fasta headers	Number of proteins	Peptides	Sequence coverage [%]	Unique + razor sequence coverage [%]	Unique sequence coverage [%]	Mol. weight [kDa]	Sequence length	Sequence lengths	Fraction average	Fraction 1	Fraction 2	Q-value	Score
B9F7E0	B9F7E0_ORYSJ	unreviewed	Uncharacterized protein	OsJ_10387	Oryza sativa subsp. japonica (Rice)	244						tr|B9F7E0|B9F7E0_ORYSJ;sp|Q8H8U5|IN21B_ORYSJ;sp|A1XBB7|IN21B_ORYSI;tr|B8ALI5|B8ALI5_ORYSI	5;5;5;4	5;5;5;4	5;5;5;4	>tr|B9F7E0|B9F7E0_ORYSJ Putative uncharacterized protein OS=Oryza sativa subsp. japonica GN=OsJ_10387 PE=2 SV=1;>sp|Q8H8U5|IN21B_ORYSJ Protein IN2-1 homolog B OS=Oryza sativa subsp. japonica GN=GSTZ5 PE=2 SV=1;>sp|A1XBB7|IN21B_ORYSI Protein IN2-1 homolog B	4	5	23.4	23.4	23.4	27.289	244	244;244;244;259	1.69	8	18	0	31.766
B9A1G8	B9A1G8_ORYSJ	unreviewed	Histone H2B	NBSt1	Oryza sativa subsp. japonica (Rice)	153	nucleosome [GO:0000786]; nucleus [GO:0005634]; DNA binding [GO:0003677]		DNA binding [GO:0003677]	nucleosome [GO:0000786]; nucleus [GO:0005634]	GO:0000786; GO:0003677; GO:0005634	tr|B9A1G8|B9A1G8_ORYSJ;tr|B9A1G6|B9A1G6_ORYSJ;sp|Q9LGI2|H2B10_ORYSJ;sp|Q94JJ7|H2B3_ORYSJ;sp|Q94JJ4|H2B4_ORYSJ;sp|Q7GBK0|H2B7_ORYSJ;sp|A2WKS8|H2B7_ORYSI;sp|A2WKS3|H2B10_ORYSI;sp|A2WKP5|H2B4_ORYSI;sp|A2WKP3|H2B3_ORYSI;tr|Q6L507|Q6L507_ORYSJ;tr|B8AZ01|B8AZ01_ORYSI	8;8;8;8;8;8;8;8;8;8;6;4;3;3;3;3;2;2;1	1;1;1;1;1;1;1;1;1;1;0;0;0;0;0;0;0;0;0	0;0;0;0;0;0;0;0;0;0;0;0;0;0;0;0;0;0;0	>tr|B9A1G8|B9A1G8_ORYSJ Histone H2B OS=Oryza sativa subsp. japonica GN=NBSt1 PE=3 SV=1;>tr|B9A1G6|B9A1G6_ORYSJ Histone H2B OS=Oryza sativa subsp. japonica PE=2 SV=1;>sp|Q9LGI2|H2B10_ORYSJ Histone H2B.10 OS=Oryza sativa subsp. japonica GN=H2B.10 PE=3 SV=1;>	19	8	47.7	14.4	0	16.53	153	153;153;153;153;153;153;153;153;153;153;124;95;95;102;102;118;56;56;854	2		7	0	109.53
B9FIG2	B9FIG2_ORYSJ	reviewed	Histone H2B.9	H2B.9 Os05g0574300 LOC_Os05g49860 OJ1268_B08.6 OJ1735_C10.24 OsJ_018845 OsJ_19633	Oryza sativa subsp. japonica (Rice)	152	nuclear nucleosome [GO:0000788]; DNA binding [GO:0003677]; nucleosome assembly [GO:0006334]	nucleosome assembly [GO:0006334]	DNA binding [GO:0003677]	nuclear nucleosome [GO:0000788]	GO:0000788; GO:0003677; GO:0006334	tr|B9FIG2|B9FIG2_ORYSJ;sp|Q6F362|H2B9_ORYSJ;sp|A2Y7R3|H2B9_ORYSI;sp|Q94JE1|H2B5_ORYSJ;sp|A2WKT4|H2B5_ORYSI	8;8;8;8;8	8;8;8;8;8	0;0;0;0;0	>tr|B9FIG2|B9FIG2_ORYSJ Histone H2B OS=Oryza sativa subsp. japonica GN=OsJ_19633 PE=3 SV=1;>sp|Q6F362|H2B9_ORYSJ Histone H2B.9 OS=Oryza sativa subsp. japonica GN=H2B.9 PE=3 SV=1;>sp|A2Y7R3|H2B9_ORYSI Histone H2B.9 OS=Oryza sativa subsp. indica GN=H2B.9 PE=	5	8	48	48	0	16.256	152	152;152;152;155;155	1.68	57	122	0	125.44
B7EAP0	B7EAP0_ORYSJ	reviewed	Salt stress root protein RS1	Os01g0233000 LOC_Os01g13210 OsJ_000980 P0702F03.6	Oryza sativa subsp. japonica (Rice)	204	anchored component of plasma membrane [GO:0046658]; cellular response to stimulus [GO:0051716]	cellular response to stimulus [GO:0051716]		anchored component of plasma membrane [GO:0046658]	GO:0046658; GO:0051716	tr|B7EAP0|B7EAP0_ORYSJ;sp|Q0JPA6|SRS1_ORYSJ;sp|A2WMG6|SRS1_ORYSI	6;6;6;2;2	6;6;6;2;2	6;6;6;2;2	>tr|B7EAP0|B7EAP0_ORYSJ cDNA clone:J013002J14, full insert sequence OS=Oryza sativa subsp. japonica PE=2 SV=1;>sp|Q0JPA6|SRS1_ORYSJ Salt stress root protein RS1 OS=Oryza sativa subsp. japonica GN=Os01g0233000 PE=2 SV=1;>sp|A2WMG6|SRS1_ORYSI Salt stress roo	5	6	41.2	41.2	41.2	21.801	204	204;204;204;65;65	1.63	45	78	0	86.286
B9FM49	B9FM49_ORYSJ	unreviewed	Histone H2A	OsJ_16877	Oryza sativa subsp. japonica (Rice)	148	nucleosome [GO:0000786]; nucleus [GO:0005634]; DNA binding [GO:0003677]		DNA binding [GO:0003677]	nucleosome [GO:0000786]; nucleus [GO:0005634]	GO:0000786; GO:0003677; GO:0005634	tr|B9FM49|B9FM49_ORYSJ;tr|B8AXA2|B8AXA2_ORYSI;tr|B7EN17|B7EN17_ORYSJ;sp|Q75L11|H2A6_ORYSJ;sp|A2XZN0|H2A6_ORYSI;tr|B7F7N8|B7F7N8_ORYSJ;sp|Q94E96|H2A5_ORYSJ;sp|A2WQG7|H2A5_ORYSI;tr|B7EDG0|B7EDG0_ORYSJ;sp|Q6L500|H2A4_ORYSJ;sp|A2Y5G8|H2A4_ORYSI	5;5;5;5;5;5;5;5;5;5;5;2;2	5;5;5;5;5;5;5;5;5;5;5;2;2	4;4;4;4;4;4;4;4;4;4;4;1;2	>tr|B9FM49|B9FM49_ORYSJ Histone H2A OS=Oryza sativa subsp. japonica GN=OsJ_16877 PE=2 SV=1;>tr|B8AXA2|B8AXA2_ORYSI Histone H2A OS=Oryza sativa subsp. indica GN=OsI_18189 PE=2 SV=1;>tr|B7EN17|B7EN17_ORYSJ Histone H2A OS=Oryza sativa subsp. japonica PE=2 SV=	13	5	33.1	33.1	33.1	15.611	148	148;148;156;156;156;159;159;159;163;163;163;145;180	1.72	23	59	0	66.416
Q943L2	H2B11_ORYSJ	reviewed	Histone H2B.11	H2B.11 Os01g0839500 LOC_Os01g62230 OsJ_003922 P0031D11.32 P0408C03.7	Oryza sativa subsp. japonica (Rice)	139	nuclear nucleosome [GO:0000788]; DNA binding [GO:0003677]; nucleosome assembly [GO:0006334]	nucleosome assembly [GO:0006334]	DNA binding [GO:0003677]	nuclear nucleosome [GO:0000788]	GO:0000788; GO:0003677; GO:0006334	sp|Q943L2|H2B11_ORYSJ;sp|A2WWU2|H2B11_ORYSI;sp|A3AGM4|H2B1_ORYSJ;sp|A2XF66|H2B1_ORYSI	8;8;8;8	1;1;1;1	1;1;1;1	>sp|Q943L2|H2B11_ORYSJ Histone H2B.11 OS=Oryza sativa subsp. japonica GN=H2B.11 PE=3 SV=1;>sp|A2WWU2|H2B11_ORYSI Histone H2B.11 OS=Oryza sativa subsp. indica GN=H2B.11 PE=3 SV=1;>sp|A3AGM4|H2B1_ORYSJ Histone H2B.1 OS=Oryza sativa subsp. japonica GN=H2B1 PE	4	8	52.5	15.8	15.8	15.366	139	139;139;152;152	1.75	1	3	0	50.718
A7J2C2	A7J2C2_ORYSJ	unreviewed	Fructose-1,6-bisphosphatase 1 (cDNA clone:001-204-B07, full insert sequence) (cDNA clone:J023057C24, full insert sequence)		Oryza sativa subsp. japonica (Rice)	339	fructose 1,6-bisphosphate 1-phosphatase activity [GO:0042132]; fructose catabolic process [GO:0006001]	fructose catabolic process [GO:0006001]	fructose 1,6-bisphosphate 1-phosphatase activity [GO:0042132]		GO:0006001; GO:0042132	tr|A7J2C2|A7J2C2_ORYSJ;sp|Q0JHF8|F16P2_ORYSJ;sp|A2WXB2|F16P2_ORYSI;tr|B9EUU5|B9EUU5_ORYSJ	9;9;9;5;3;3;3;1;1	9;9;9;5;3;3;3;1;1	6;6;6;3;0;0;0;0;0	>tr|A7J2C2|A7J2C2_ORYSJ Fructose-1,6-bisphosphatase 1 OS=Oryza sativa subsp. japonica PE=2 SV=1;>sp|Q0JHF8|F16P2_ORYSJ Fructose-1,6-bisphosphatase, cytosolic OS=Oryza sativa subsp. japonica GN=Os01g0866400 PE=2 SV=2;>sp|A2WXB2|F16P2_ORYSI Fructose-1,6-bisp	9	9	35.4	35.4	26.5	37.035	339	339;339;339;470;339;339;343;142;153	1.32	71	33	0	100.95
Q0JGZ6	SCRK1_ORYSJ	reviewed	Fructokinase-1 (EC 2.7.1.4) (Fructokinase I) (OsFKI)	FRK1 FKI Os01g0894300 LOC_Os01g66940 B1078G07.45-1 B1078G07.45-2 P0696G06.9	Oryza sativa subsp. japonica (Rice)	323	ATP binding [GO:0005524]; fructokinase activity [GO:0008865]; ribokinase activity [GO:0004747]; D-ribose metabolic process [GO:0006014]; starch biosynthetic process [GO:0019252]	D-ribose metabolic process [GO:0006014]; starch biosynthetic process [GO:0019252]	ATP binding [GO:0005524]; fructokinase activity [GO:0008865]; ribokinase activity [GO:0004747]		GO:0004747; GO:0005524; GO:0006014; GO:0008865; GO:0019252	sp|Q0JGZ6|SCRK1_ORYSJ;sp|A2WXV8|SCRK1_ORYSI;tr|B9EVB6|B9EVB6_ORYSJ;tr|B8A7T8|B8A7T8_ORYSI	12;12;7;7	12;12;7;7	11;11;7;7	>sp|Q0JGZ6|SCRK1_ORYSJ Fructokinase-1 OS=Oryza sativa subsp. japonica GN=FRK1 PE=1 SV=2;>sp|A2WXV8|SCRK1_ORYSI Fructokinase-1 OS=Oryza sativa subsp. indica GN=FRK1 PE=1 SV=1;>tr|B9EVB6|B9EVB6_ORYSJ Uncharacterized protein OS=Oryza sativa subsp. japonica GN	4	12	40.2	40.2	37.5	34.72	323	323;323;245;245	1.53	70	80	0	112.07
A3A0I1	A3A0I1_ORYSJ	unreviewed	Uncharacterized protein	OsJ_04401	Oryza sativa subsp. japonica (Rice)	301	ribosome [GO:0005840]; 5S rRNA binding [GO:0008097]; structural constituent of ribosome [GO:0003735]; translation [GO:0006412]	translation [GO:0006412]	5S rRNA binding [GO:0008097]; structural constituent of ribosome [GO:0003735]	ribosome [GO:0005840]	GO:0003735; GO:0005840; GO:0006412; GO:0008097	tr|A3A0I1|A3A0I1_ORYSJ;tr|B8A7P9|B8A7P9_ORYSI;tr|B7EWY9|B7EWY9_ORYSJ;sp|Q0JGY1|RL51_ORYSJ;sp|A2WXX3|RL51_ORYSI	9;9;9;9;9	2;2;2;2;2	2;2;2;2;2	>tr|A3A0I1|A3A0I1_ORYSJ Uncharacterized protein OS=Oryza sativa subsp. japonica GN=OsJ_04401 PE=2 SV=1;>tr|B8A7P9|B8A7P9_ORYSI Putative uncharacterized protein OS=Oryza sativa subsp. indica GN=OsI_04779 PE=2 SV=1;>tr|B7EWY9|B7EWY9_ORYSJ 60S ribosomal prote	5	9	27.2	4.3	4.3	34.326	301	301;304;304;304;304	1.15	17	3	0	14.134
A2WYG9	TOM20_ORYSI	reviewed	Probable mitochondrial import receptor subunit TOM20 (Translocase of outer membrane 20 kDa subunit)	TOM20 OsI_04972	Oryza sativa subsp. indica (Rice)	201	integral component of membrane [GO:0016021]; mitochondrial outer membrane translocase complex [GO:0005742]; protein import into mitochondrial outer membrane [GO:0045040]	protein import into mitochondrial outer membrane [GO:0045040]		integral component of membrane [GO:0016021]; mitochondrial outer membrane translocase complex [GO:0005742]	GO:0005742; GO:0016021; GO:0045040	sp|A2WYG9|TOM20_ORYSI;tr|B9EVX6|B9EVX6_ORYSJ;sp|Q5JJI4|TOM20_ORYSJ	1;1;1	1;1;1	1;1;1	>sp|A2WYG9|TOM20_ORYSI Probable mitochondrial import receptor subunit TOM20 OS=Oryza sativa subsp. indica GN=TOM20 PE=2 SV=2;>tr|B9EVX6|B9EVX6_ORYSJ Uncharacterized protein OS=Oryza sativa subsp. japonica GN=OsJ_04580 PE=2 SV=1;>sp|Q5JJI4|TOM20_ORYSJ Proba	3	1	7.5	7.5	7.5	22.475	201	201;202;202	1.33	2	1	0.00447	7.3976
Q6H7M7	OEP80_ORYSJ	reviewed	Outer envelope protein 80, chloroplastic (Chloroplastic outer envelope protein of 80 kDa) (OsOEP80)	OEP80 OEP75 Os02g0196300 LOC_Os02g10260 OJ1225_F07.23 OJ1524_D08.8 OsJ_005573	Oryza sativa subsp. japonica (Rice)	665	chloroplast outer membrane [GO:0009707]			chloroplast outer membrane [GO:0009707]	GO:0009707	sp|Q6H7M7|OEP80_ORYSJ;sp|A2X208|OEP80_ORYSI	2;2	2;2	2;2	>sp|Q6H7M7|OEP80_ORYSJ Outer envelope protein 80, chloroplastic OS=Oryza sativa subsp. japonica GN=OEP80 PE=3 SV=2;>sp|A2X208|OEP80_ORYSI Outer envelope protein 80, chloroplastic OS=Oryza sativa subsp. indica GN=OEP80 PE=3 SV=1	2	2	4.2	4.2	4.2	71.521	665	665;665	1.43	4	3	0	13.291
Q259L2	Q259L2_ORYSA	unreviewed	Ubiquitin-40S ribosomal protein S27a-2 [Cleaved into: Ubiquitin; 40S ribosomal protein S27a-2]	RPS27AB UBQ6 Os05g0160200 LOC_Os05g06770 OsJ_17209 OSJNBa0017J22.14 OSJNBa0034O12.6	Oryza sativa subsp. japonica (Rice)	155	nucleus [GO:0005634]; ribosome [GO:0005840]; metal ion binding [GO:0046872]; structural constituent of ribosome [GO:0003735]; translation [GO:0006412]	translation [GO:0006412]	metal ion binding [GO:0046872]; structural constituent of ribosome [GO:0003735]	nucleus [GO:0005634]; ribosome [GO:0005840]	GO:0003735; GO:0005634; GO:0005840; GO:0006412; GO:0046872	tr|Q259L2|Q259L2_ORYSA;tr|Q56US1|Q56US1_ORYSJ;tr|Q7XTL6|Q7XTL6_ORYSJ;tr|B8ARU1|B8ARU1_ORYSI;tr|B7E5N1|B7E5N1_ORYSJ;sp|Q0DYB1|IPYR_ORYSJ;sp|A2X8Q3|IPYR_ORYSI;tr|Q0JFK7|Q0JFK7_ORYSJ;tr|Q948I7|Q948I7_ORYSJ;tr|Q338G1|Q338G1_ORYSJ;tr|I3QD75|I3QD75_ORYSA;tr|B9G5N4|B9G5N4_ORYSJ;tr|Q5JL11|Q5JL11_ORYSJ;tr|Q5N9F4|Q5N9F4_ORYSJ;tr|A2WXB3|A2WXB3_ORYSI;tr|Q75L10|Q75L10_ORYSJ;tr|B8AXA3|B8AXA3_ORYSI;tr|B8A9Z0|B8…	2;2;2;2;2;2;2;1;1;1;1;1;1;1;1;1;1;1;1;1;1;1	2;2;2;2;2;2;2;1;1;1;1;1;1;1;1;1;1;1;1;1;1;1	2;2;2;2;2;2;2;1;1;1;1;1;1;1;1;1;1;1;1;1;1;1	>tr|Q259L2|Q259L2_ORYSA H0701F11.4 protein OS=Oryza sativa GN=H0701F11.4 PE=4 SV=1;>tr|Q56US1|Q56US1_ORYSJ Inorganic pyrophosphatase (Fragment) OS=Oryza sativa subsp. japonica GN=Ipp PE=2 SV=1;>tr|Q7XTL6|Q7XTL6_ORYSJ OSJNBa0070M12.12 protein OS=Oryza sativ	22	2	14.8	14.8	14.8	22.031	196	196;210;213;213;214;214;214;79;195;204;204;204;209;212;212;216;216;217;217;224;224;247	1.59	9	13	0	21.828
Q0DWH1	ADHX_ORYSJ	reviewed	Alcohol dehydrogenase class-3 (EC 1.1.1.1) (Alcohol dehydrogenase class-III) (Glutathione-dependent formaldehyde dehydrogenase) (FALDH) (FDH) (GSH-FDH) (EC 1.1.1.-) (S-(hydroxymethyl)glutathione dehydrogenase) (EC 1.1.1.284)	Os02g0815500 LOC_Os02g57040 OsJ_008550 P0643F09.4	Oryza sativa subsp. japonica (Rice)	381	cytoplasm [GO:0005737]; alcohol dehydrogenase (NAD) activity [GO:0004022]; S-(hydroxymethyl)glutathione dehydrogenase activity [GO:0051903]; zinc ion binding [GO:0008270]; ethanol oxidation [GO:0006069]	ethanol oxidation [GO:0006069]	alcohol dehydrogenase (NAD) activity [GO:0004022]; S-(hydroxymethyl)glutathione dehydrogenase activity [GO:0051903]; zinc ion binding [GO:0008270]	cytoplasm [GO:0005737]	GO:0004022; GO:0005737; GO:0006069; GO:0008270; GO:0051903	sp|Q0DWH1|ADHX_ORYSJ;sp|A2XAZ3|ADHX_ORYSI	8;8	8;8	8;8	>sp|Q0DWH1|ADHX_ORYSJ Alcohol dehydrogenase class-3 OS=Oryza sativa subsp. japonica GN=Os02g0815500 PE=2 SV=1;>sp|A2XAZ3|ADHX_ORYSI Alcohol dehydrogenase class-3 OS=Oryza sativa subsp. indica GN=ADHIII PE=3 SV=1	2	8	18.6	18.6	18.6	40.822	381	381;381	1.11	51	6	0	58.412
B8ALJ6	B8ALJ6_ORYSI	unreviewed	Mitogen-activated protein kinase (EC 2.7.11.24)	OsI_11072	Oryza sativa subsp. indica (Rice)	369	intracellular [GO:0005622]; ATP binding [GO:0005524]; MAP kinase activity [GO:0004707]; activation of MAPK activity involved in osmosensory signaling pathway [GO:0000169]; camalexin biosynthetic process [GO:0010120]; inflorescence development [GO:0010229]	activation of MAPK activity involved in osmosensory signaling pathway [GO:0000169]; camalexin biosynthetic process [GO:0010120]; inflorescence development [GO:0010229]; plant ovule development [GO:0048481]; pollen development [GO:0009555]; pollen tube gui	ATP binding [GO:0005524]; MAP kinase activity [GO:0004707]	intracellular [GO:0005622]	GO:0000169; GO:0004707; GO:0005524; GO:0005622; GO:0006970; GO:0009555; GO:0010120; GO:0010183; GO:0010224; GO:0010229; GO:0048481; GO:0080136	tr|B8ALJ6|B8ALJ6_ORYSI;tr|B7EDC7|B7EDC7_ORYSJ;sp|Q10N20|MPK5_ORYSJ;sp|A2XFC8|MPK5_ORYSI	1;1;1;1	1;1;1;1	1;1;1;1	>tr|B8ALJ6|B8ALJ6_ORYSI Putative uncharacterized protein OS=Oryza sativa subsp. indica GN=OsI_11072 PE=2 SV=1;>tr|B7EDC7|B7EDC7_ORYSJ cDNA clone:001-042-B07, full insert sequence OS=Oryza sativa subsp. japonica GN=OsJ_10412 PE=2 SV=1;>sp|Q10N20|MPK5_ORYSJ	4	1	3.8	3.8	3.8	43.029	369	369;369;369;369	2		2	0.0044136	7.2688
B7ERZ5	B7ERZ5_ORYSJ	unreviewed	Pyruvate decarboxylase isozyme 2 (cDNA clone:J033051F01, full insert sequence)		Oryza sativa subsp. japonica (Rice)	605	carboxy-lyase activity [GO:0016831]; magnesium ion binding [GO:0000287]; thiamine pyrophosphate binding [GO:0030976]		carboxy-lyase activity [GO:0016831]; magnesium ion binding [GO:0000287]; thiamine pyrophosphate binding [GO:0030976]		GO:0000287; GO:0016831; GO:0030976	tr|B7ERZ5|B7ERZ5_ORYSJ;sp|Q10MW3|PDC2_ORYSJ;tr|B8AM29|B8AM29_ORYSI;sp|A2XFI3|PDC2_ORYSI;tr|B9F7T1|B9F7T1_ORYSJ	10;10;10;10;9;2;2;2;2;2;2;1;1;1;1;1;1	10;10;10;10;9;2;2;2;2;2;2;1;1;1;1;1;1	8;8;8;8;7;0;0;0;0;0;0;0;0;0;0;0;0	>tr|B7ERZ5|B7ERZ5_ORYSJ Pyruvate decarboxylase isozyme 2 OS=Oryza sativa subsp. japonica PE=2 SV=1;>sp|Q10MW3|PDC2_ORYSJ Pyruvate decarboxylase 2 OS=Oryza sativa subsp. japonica GN=PDC2 PE=2 SV=1;>tr|B8AM29|B8AM29_ORYSI Putative uncharacterized protein OS=	17	10	19.2	19.2	15.2	64.718	605	605;605;606;606;569;587;587;587;605;605;605;196;196;201;428;597;597	1.2	118	30	0	148.01
Q0DRV6	SODC1_ORYSJ	reviewed	Superoxide dismutase [Cu-Zn] 1 (EC 1.15.1.1)	SODCC1 SODCC.1 Os03g0351500 LOC_Os03g22810 OsJ_010399	Oryza sativa subsp. japonica (Rice)	152	cytoplasm [GO:0005737]; copper ion binding [GO:0005507]; superoxide dismutase activity [GO:0004784]; zinc ion binding [GO:0008270]; removal of superoxide radicals [GO:0019430]	removal of superoxide radicals [GO:0019430]	copper ion binding [GO:0005507]; superoxide dismutase activity [GO:0004784]; zinc ion binding [GO:0008270]	cytoplasm [GO:0005737]	GO:0004784; GO:0005507; GO:0005737; GO:0008270; GO:0019430	sp|Q0DRV6|SODC1_ORYSJ;sp|A2XGP6|SODC1_ORYSI;tr|B8APH0|B8APH0_ORYSI	5;5;3;1	2;2;1;1	2;2;1;1	>sp|Q0DRV6|SODC1_ORYSJ Superoxide dismutase [Cu-Zn] 1 OS=Oryza sativa subsp. japonica GN=SODCC1 PE=1 SV=1;>sp|A2XGP6|SODC1_ORYSI Superoxide dismutase [Cu-Zn] 1 OS=Oryza sativa subsp. indica GN=SODCC1 PE=2 SV=2;>tr|B8APH0|B8APH0_ORYSI Superoxide dismutase [	4	5	28.9	9.2	9.2	15.251	152	152;152;187;230	1.6	6	9	0	12.417
D9J2J6	D9J2J6_ORYSA	unreviewed	Histone H3	H3	Oryza sativa (Rice)	136	nucleosome [GO:0000786]; nucleus [GO:0005634]; DNA binding [GO:0003677]		DNA binding [GO:0003677]	nucleosome [GO:0000786]; nucleus [GO:0005634]	GO:0000786; GO:0003677; GO:0005634	tr|D9J2J6|D9J2J6_ORYSA;tr|B8AUE9|B8AUE9_ORYSI;tr|A3AUC6|A3AUC6_ORYSJ;sp|Q0JCT1|H33_ORYSJ;sp|A2XHJ3|H33_ORYSI;tr|B8B1H8|B8B1H8_ORYSI;tr|B7F6J5|B7F6J5_ORYSJ;sp|Q2RAD9|H32_ORYSJ;sp|A2Y533|H32_ORYSI;tr|B8A6X4|B8A6X4_ORYSI;tr|Q53NE3|Q53NE3_ORYSJ;tr|C7J3T3|C7J3T3_ORYSJ;tr|A2Y8W0|A2Y8W0_ORYSI;tr|A6N091|A6N091_ORYSI;tr|D6PYM9|D6PYM9_ORYSI;tr|B9FRM3|B9FRM3_ORYSJ	4;4;4;4;4;3;3;3;3;3;3;3;3;2;2;2;1;1;1;1;1;1;1	4;4;4;4;4;3;3;3;3;3;3;3;3;2;2;2;1;1;1;1;1;1;1	4;4;4;4;4;3;3;3;3;3;3;3;3;2;2;2;1;1;1;1;1;1;1	>tr|D9J2J6|D9J2J6_ORYSA Histone H3 OS=Oryza sativa GN=H3 PE=2 SV=1;>tr|B8AUE9|B8AUE9_ORYSI Histone H3 OS=Oryza sativa subsp. indica GN=OsI_16104 PE=2 SV=1;>tr|A3AUC6|A3AUC6_ORYSJ Histone H3 OS=Oryza sativa subsp. japonica GN=LOC_Os03g27310 PE=2 SV=1;>sp|Q0	23	4	24.3	24.3	24.3	15.406	136	136;136;136;136;136;136;136;136;136;160;168;250;380;69;136;217;115;121;136;136;136;136;136	1.55	65	81	0	185.91
Q53RM0	CHLI_ORYSJ	reviewed	Magnesium-chelatase subunit ChlI, chloroplastic (Mg-chelatase subunit I) (EC 6.6.1.1) (Mg-protoporphyrin IX chelatase subunit ChlI) (Protein CHLORINA 9)	CHLI CHL9 Os03g0563300 LOC_Os03g36540 OsJ_11451	Oryza sativa subsp. japonica (Rice)	415	chloroplast [GO:0009507]; ATP binding [GO:0005524]; magnesium chelatase activity [GO:0016851]; chlorophyll biosynthetic process [GO:0015995]; photosynthesis [GO:0015979]	chlorophyll biosynthetic process [GO:0015995]; photosynthesis [GO:0015979]	ATP binding [GO:0005524]; magnesium chelatase activity [GO:0016851]	chloroplast [GO:0009507]	GO:0005524; GO:0009507; GO:0015979; GO:0015995; GO:0016851	sp|Q53RM0|CHLI_ORYSJ;sp|A2XIK9|CHLI_ORYSI	2;2	2;2	2;2	>sp|Q53RM0|CHLI_ORYSJ Magnesium-chelatase subunit ChlI, chloroplastic OS=Oryza sativa subsp. japonica GN=CHLI PE=1 SV=1;>sp|A2XIK9|CHLI_ORYSI Magnesium-chelatase subunit ChlI, chloroplastic OS=Oryza sativa subsp. indica GN=CHLI PE=3 SV=1	2	2	7.5	7.5	7.5	44.865	415	415;415	1.5	3	3	0	13.58
I3QD65	I3QD65_ORYSA	unreviewed	40S ribosomal protein S20	RPS20 Os06g0134000 LOC_Os06g04290 OsJ_20022 P0001H02.5-1 P0679C08.43-1	Oryza sativa subsp. japonica (Rice)	128	cytosolic small ribosomal subunit [GO:0022627]; RNA binding [GO:0003723]; structural constituent of ribosome [GO:0003735]; translation [GO:0006412]	translation [GO:0006412]	RNA binding [GO:0003723]; structural constituent of ribosome [GO:0003735]	cytosolic small ribosomal subunit [GO:0022627]	GO:0003723; GO:0003735; GO:0006412; GO:0022627	tr|I3QD65|I3QD65_ORYSA;sp|Q10HD0|CB23_ORYSJ;sp|A2XJ35|CB23_ORYSI;tr|Q10HC8|Q10HC8_ORYSJ;tr|A6N154|A6N154_ORYSI	14;14;14;13;13;4	14;14;14;13;13;4	9;9;9;8;8;2	>tr|I3QD65|I3QD65_ORYSA Chlorophyll a/b binbing protein OS=Oryza sativa PE=2 SV=1;>sp|Q10HD0|CB23_ORYSJ Chlorophyll a-b binding protein, chloroplastic OS=Oryza sativa subsp. japonica GN=RCABP89 PE=2 SV=1;>sp|A2XJ35|CB23_ORYSI Chlorophyll a-b binding protei	6	14	66.2	66.2	51	28.495	263	263;263;263;219;253;118	1.43	345	258	0	284.85
V5K461	V5K461_ORYSJ	unreviewed	Actin-1		Oryza sativa subsp. japonica (Rice)	377						tr|V5K461|V5K461_ORYSJ;sp|Q10DV7|ACT1_ORYSJ;sp|A2XLF2|ACT1_ORYSI;tr|Q2QLI5|Q2QLI5_ORYSJ;tr|A2ZN74|A2ZN74_ORYSI;tr|Q0IPW3|Q0IPW3_ORYSJ;tr|A3CF85|A3CF85_ORYSJ;tr|A2ZID5|A2ZID5_ORYSI;tr|Q0ILJ7|Q0ILJ7_ORYSJ	13;13;13;12;12;10;10;10;7;6;5;1	2;2;2;1;1;0;0;0;1;0;2;1	2;2;2;1;1;0;0;0;1;0;2;1	>tr|V5K461|V5K461_ORYSJ Actin-1 OS=Oryza sativa subsp. japonica PE=2 SV=1;>sp|Q10DV7|ACT1_ORYSJ Actin-1 OS=Oryza sativa subsp. japonica GN=ACT1 PE=2 SV=1;>sp|A2XLF2|ACT1_ORYSI Actin-1 OS=Oryza sativa subsp. indica GN=ACT1 PE=1 SV=1;>tr|Q2QLI5|Q2QLI5_ORYSJ	12	13	41.9	8	8	41.812	377	377;377;377;377;390;363;380;380;243;260;122;34	1.4	12	8	0	13.489
Q84NJ4	H2A3_ORYSJ	reviewed	Probable histone H2A.3	Os08g0427700 LOC_Os08g33100 OJ1663_D06.11 OsJ_026285 OSJNBb0032E15.118	Oryza sativa subsp. japonica (Rice)	134	nuclear chromatin [GO:0000790]; nucleosome [GO:0000786]; DNA binding [GO:0003677]; chromatin silencing [GO:0006342]	chromatin silencing [GO:0006342]	DNA binding [GO:0003677]	nuclear chromatin [GO:0000790]; nucleosome [GO:0000786]	GO:0000786; GO:0000790; GO:0003677; GO:0006342	sp|Q84NJ4|H2A3_ORYSJ;sp|A2YVE5|H2A3_ORYSI;tr|B7E3H8|B7E3H8_ORYSJ;sp|Q6ZL42|H2A2_ORYSJ;sp|A2YMC6|H2A2_ORYSI;sp|Q8LLP5|H2AXA_ORYSJ;sp|A2XLI0|H2AXA_ORYSI;tr|B7F7P0|B7F7P0_ORYSJ;sp|Q2QPG9|H2AXB_ORYSJ;sp|A2ZL69|H2AXB_ORYSI;tr|B9GDH1|B9GDH1_ORYSJ	3;3;3;3;3;3;3;3;3;3;2;1;1;1;1;1;1	2;2;2;2;2;2;2;2;2;2;2;0;0;0;0;0;0	1;1;1;1;1;1;1;1;1;1;1;0;0;0;0;0;0	>sp|Q84NJ4|H2A3_ORYSJ Probable histone H2A.3 OS=Oryza sativa subsp. japonica GN=Os08g0427700 PE=3 SV=1;>sp|A2YVE5|H2A3_ORYSI Probable histone H2A.3 OS=Oryza sativa subsp. indica GN=OsI_028288 PE=3 SV=1;>tr|B7E3H8|B7E3H8_ORYSJ Histone H2A OS=Oryza sativa su	17	3	17.2	10.4	10.4	13.917	134	134;134;135;135;135;137;137;138;138;138;109;137;137;138;138;138;155	1.85	4	23	0	15.483
Q10CQ8	PHYC_ORYSJ	reviewed	Phytochrome C	PHYC Os03g0752100 LOC_Os03g54084 OJ1112_G08.5 OsJ_012088 OSJNBa0032E21.08 OSJNBa0047E24.9	Oryza sativa subsp. japonica (Rice)	1137	nucleus [GO:0005634]; phosphorelay sensor kinase activity [GO:0000155]; photoreceptor activity [GO:0009881]; detection of visible light [GO:0009584]; protein-chromophore linkage [GO:0018298]; protein-tetrapyrrole linkage [GO:0017006]; red, far-red light p	detection of visible light [GO:0009584]; protein-chromophore linkage [GO:0018298]; protein-tetrapyrrole linkage [GO:0017006]; red, far-red light phototransduction [GO:0009585]; regulation of transcription, DNA-templated [GO:0006355]; transcription, DNA-te	phosphorelay sensor kinase activity [GO:0000155]; photoreceptor activity [GO:0009881]	nucleus [GO:0005634]	GO:0000155; GO:0005634; GO:0006351; GO:0006355; GO:0009584; GO:0009585; GO:0009881; GO:0017006; GO:0018298	sp|Q10CQ8|PHYC_ORYSJ;sp|A2XM23|PHYC_ORYSI	1;1	1;1	1;1	>sp|Q10CQ8|PHYC_ORYSJ Phytochrome C OS=Oryza sativa subsp. japonica GN=PHYC PE=2 SV=1;>sp|A2XM23|PHYC_ORYSI Phytochrome C OS=Oryza sativa subsp. indica GN=PHYC PE=3 SV=2	2	1	0.9	0.9	0.9	125.98	1137	1137;1137	1	7		0.0072464	6.8455
B7E6A0	B7E6A0_ORYSJ	reviewed	Chalcone--flavonone isomerase (Chalcone isomerase) (EC 5.5.1.6)	CHI CFI Os03g0819600 LOC_Os03g60509 OJ1754_E06.14	Oryza sativa subsp. japonica (Rice)	233	endoplasmic reticulum [GO:0005783]; chalcone isomerase activity [GO:0045430]; flavonoid biosynthetic process [GO:0009813]; response to karrikin [GO:0080167]	flavonoid biosynthetic process [GO:0009813]; response to karrikin [GO:0080167]	chalcone isomerase activity [GO:0045430]	endoplasmic reticulum [GO:0005783]	GO:0005783; GO:0009813; GO:0045430; GO:0080167	tr|B7E6A0|B7E6A0_ORYSJ;sp|Q84T92|CFI_ORYSJ;sp|A2XNF0|CFI_ORYSI;tr|B9F6Z9|B9F6Z9_ORYSJ	7;7;7;5	7;7;7;5	7;7;7;5	>tr|B7E6A0|B7E6A0_ORYSJ cDNA clone:001-039-F07, full insert sequence OS=Oryza sativa subsp. japonica PE=2 SV=1;>sp|Q84T92|CFI_ORYSJ Chalcone--flavonone isomerase OS=Oryza sativa subsp. japonica GN=CHI PE=2 SV=1;>sp|A2XNF0|CFI_ORYSI Chalcone--flavonone isom	4	7	39.1	39.1	39.1	23.893	233	233;233;233;207	1.61	11	17	0	57.291
Q7XT99	AKR2_ORYSJ	reviewed	Probable aldo-keto reductase 2 (EC 1.1.1.-)	Os04g0338000 LOC_Os04g26910 OsJ_14315 OSJNBa0008A08.11 OSJNBa0032I19.2	Oryza sativa subsp. japonica (Rice)	351	oxidoreductase activity [GO:0016491]		oxidoreductase activity [GO:0016491]		GO:0016491	sp|Q7XT99|AKR2_ORYSJ;sp|A2XRZ0|AKR2_ORYSI	6;6;2;2;2;1;1;1;1;1	6;6;2;2;2;1;1;1;1;1	5;5;1;2;2;1;1;1;1;1	>sp|Q7XT99|AKR2_ORYSJ Probable aldo-keto reductase 2 OS=Oryza sativa subsp. japonica GN=Os04g0338000 PE=2 SV=2;>sp|A2XRZ0|AKR2_ORYSI Probable aldo-keto reductase 2 OS=Oryza sativa subsp. indica GN=OsI_15387 PE=3 SV=1	10	6	22.2	22.2	18.8	38.233	351	351;351;112;355;355;125;208;221;345;360	1.81	8	34	0	39.958
Q1H9D3	Q1H9D3_ORYSA	unreviewed	S-adenosylmethionine synthase (EC 2.5.1.6) (Fragment)	sams	Oryza sativa (Rice)	389	ATP binding [GO:0005524]; metal ion binding [GO:0046872]; methionine adenosyltransferase activity [GO:0004478]; one-carbon metabolic process [GO:0006730]; S-adenosylmethionine biosynthetic process [GO:0006556]	one-carbon metabolic process [GO:0006730]; S-adenosylmethionine biosynthetic process [GO:0006556]	ATP binding [GO:0005524]; metal ion binding [GO:0046872]; methionine adenosyltransferase activity [GO:0004478]		GO:0004478; GO:0005524; GO:0006556; GO:0006730; GO:0046872	tr|Q1H9D3|Q1H9D3_ORYSA;tr|Q1H9D0|Q1H9D0_ORYSA;tr|Q1H9C8|Q1H9C8_ORYSA;tr|Q1H9C4|Q1H9C4_ORYSA;tr|Q1H9C0|Q1H9C0_ORYSA;tr|B7EKA4|B7EKA4_ORYSJ;sp|Q0DKY4|METK1_ORYSJ;sp|A2Y053|METK1_ORYSI;tr|Q1H9B9|Q1H9B9_ORYSA;sp|P93438|METK2_ORYSJ;tr|A2WP83|A2WP83_ORYSI;tr|B9EW46|B9EW46_ORYSJ;sp|Q9LGU6|METK3_ORYSJ	7;7;7;7;7;7;7;7;6;5;4;4;4;3;1;1	7;7;7;7;7;7;7;7;6;5;4;4;4;3;1;1	7;7;7;7;7;7;7;7;6;5;4;4;4;3;1;1	>tr|Q1H9D3|Q1H9D3_ORYSA S-adenosylmethionine synthase (Fragment) OS=Oryza sativa GN=sams PE=2 SV=1;>tr|Q1H9D0|Q1H9D0_ORYSA S-adenosylmethionine synthase (Fragment) OS=Oryza sativa GN=sams PE=2 SV=1;>tr|Q1H9C8|Q1H9C8_ORYSA S-adenosylmethionine synthase (Fra	16	7	18.3	18.3	18.3	42.659	389	389;389;389;389;389;396;396;396;389;394;210;353;396;211;164;365	1.31	68	31	0	63.127
B7EBT7	B7EBT7_ORYSJ	unreviewed	60s ribosomal protein (Uncharacterized protein) (cDNA clone:002-188-A02, full insert sequence) (cDNA clone:J013052E20, full insert sequence)	OsJ_17273	Oryza sativa subsp. japonica (Rice)	219	ribosome [GO:0005840]; structural constituent of ribosome [GO:0003735]; translation [GO:0006412]	translation [GO:0006412]	structural constituent of ribosome [GO:0003735]	ribosome [GO:0005840]	GO:0003735; GO:0005840; GO:0006412	tr|B7EBT7|B7EBT7_ORYSJ;sp|Q0DKF0|RL102_ORYSJ;sp|A2Y0T4|RL102_ORYSI;tr|B8AYH0|B8AYH0_ORYSI	2;2;2;2	2;2;2;2	1;1;1;1	>tr|B7EBT7|B7EBT7_ORYSJ cDNA clone:002-188-A02, full insert sequence OS=Oryza sativa subsp. japonica GN=OsJ_17273 PE=2 SV=1;>sp|Q0DKF0|RL102_ORYSJ 60S ribosomal protein L10-2 OS=Oryza sativa subsp. japonica GN=SG12 PE=2 SV=1;>sp|A2Y0T4|RL102_ORYSI 60S ribo	4	2	10.5	10.5	5.5	24.672	219	219;219;219;224	1.43	29	22	0	44.248
B9FPI2	B9FPI2_ORYSJ	unreviewed	Uncharacterized protein	OsJ_18480	Oryza sativa subsp. japonica (Rice)	285	integral component of membrane [GO:0016021]			integral component of membrane [GO:0016021]	GO:0016021	tr|B9FPI2|B9FPI2_ORYSJ;sp|Q6ATY4|U603_ORYSJ;sp|A2Y4G9|U603_ORYSI	5;5;5;1	5;5;5;1	5;5;5;1	>tr|B9FPI2|B9FPI2_ORYSJ Putative uncharacterized protein OS=Oryza sativa subsp. japonica GN=OsJ_18480 PE=4 SV=1;>sp|Q6ATY4|U603_ORYSJ UPF0603 protein Os05g0401100, chloroplastic OS=Oryza sativa subsp. japonica GN=Os05g0401100 PE=3 SV=1;>sp|A2Y4G9|U603_ORYS	4	5	21.4	21.4	21.4	30.328	285	285;299;299;173	1.3	76	32	0	72.885
B7E4T8	B7E4T8_ORYSJ	reviewed	Cytochrome c	CC-1 Os05g0420600 LOC_Os05g34770 OsJ_017825 OsJ_18585 OSJNBb0092E21.3 P0426G01.18	Oryza sativa subsp. japonica (Rice)	112	mitochondrial intermembrane space [GO:0005758]; respiratory chain [GO:0070469]; electron carrier activity [GO:0009055]; heme binding [GO:0020037]; metal ion binding [GO:0046872]; mitochondrial electron transport, cytochrome c to oxygen [GO:0006123]; mitochondrial electron transport, ubiquinol to cytochrome c [GO:0006122]	mitochondrial electron transport, cytochrome c to oxygen [GO:0006123]; mitochondrial electron transport, ubiquinol to cytochrome c [GO:0006122]	electron carrier activity [GO:0009055]; heme binding [GO:0020037]; metal ion binding [GO:0046872]	mitochondrial intermembrane space [GO:0005758]; respiratory chain [GO:0070469]	GO:0005758; GO:0006122; GO:0006123; GO:0009055; GO:0020037; GO:0046872; GO:0070469	tr|B7E4T8|B7E4T8_ORYSJ;sp|Q0DI31|CYC_ORYSJ;sp|A2Y4S9|CYC_ORYSI	2;2;2	2;2;2	2;2;2	>tr|B7E4T8|B7E4T8_ORYSJ cDNA clone:001-005-D04, full insert sequence OS=Oryza sativa subsp. japonica GN=OsJ_18585 PE=3 SV=1;>sp|Q0DI31|CYC_ORYSJ Cytochrome c OS=Oryza sativa subsp. japonica GN=CC-1 PE=1 SV=1;>sp|A2Y4S9|CYC_ORYSI Cytochrome c OS=Oryza sativ	3	2	10.7	10.7	10.7	12.271	112	112;112;112	1.68	8	17	0	26.458
B7E4T5	B7E4T5_ORYSJ	reviewed	Photosystem I reaction center subunit VI, chloroplastic (PSI-H) (Light-harvesting complex I 11 kDa protein) (Protein GOS5)	PSAH GOS5 Os05g0560000 LOC_Os05g48630 OJ1115_B06.3 OsJ_018737 OsJ_19524 OSJNBa0001A14.18	Oryza sativa subsp. japonica (Rice)	142	chloroplast thylakoid membrane [GO:0009535]; integral component of membrane [GO:0016021]; photosystem I reaction center [GO:0009538]; photosynthesis [GO:0015979]	photosynthesis [GO:0015979]		chloroplast thylakoid membrane [GO:0009535]; integral component of membrane [GO:0016021]; photosystem I reaction center [GO:0009538]	GO:0009535; GO:0009538; GO:0015979; GO:0016021	tr|B7E4T5|B7E4T5_ORYSJ;sp|Q0DG05|PSAH_ORYSJ;sp|A2Y7D9|PSAH_ORYSI	2;2;2	2;2;2	2;2;2	>tr|B7E4T5|B7E4T5_ORYSJ cDNA clone:001-004-E03, full insert sequence OS=Oryza sativa subsp. japonica GN=OsJ_19524 PE=2 SV=1;>sp|Q0DG05|PSAH_ORYSJ Photosystem I reaction center subunit VI, chloroplastic OS=Oryza sativa subsp. japonica GN=PSAH PE=2 SV=1;>sp|	3	2	8.5	8.5	8.5	15.043	142	142;142;142	1.53	15	17	0	13.652
B5BQV2	B5BQV2_ORYSJ	unreviewed	GTP-binding nuclear protein	OsRan1 OsJ_19635	Oryza sativa subsp. japonica (Rice)	221	nucleus [GO:0005634]; GTP binding [GO:0005525]; GTPase activity [GO:0003924]; intracellular protein transport [GO:0006886]; nucleocytoplasmic transport [GO:0006913]; small GTPase mediated signal transduction [GO:0007264]	intracellular protein transport [GO:0006886]; nucleocytoplasmic transport [GO:0006913]; small GTPase mediated signal transduction [GO:0007264]	GTPase activity [GO:0003924]; GTP binding [GO:0005525]	nucleus [GO:0005634]	GO:0003924; GO:0005525; GO:0005634; GO:0006886; GO:0006913; GO:0007264	tr|B5BQV2|B5BQV2_ORYSJ;sp|Q7GD79|RAN2_ORYSJ;sp|A2Y7R5|RAN2_ORYSI;tr|B7EL71|B7EL71_ORYSJ;sp|Q7F7I7|RAN1_ORYSJ;sp|A2WSI7|RAN1_ORYSI	10;10;10;6;6;6;3;3;3;3;3	10;10;10;6;6;6;3;3;3;3;3	10;10;10;6;6;6;3;3;3;3;3	>tr|B5BQV2|B5BQV2_ORYSJ GTP-binding nuclear protein Ran-1 OS=Oryza sativa subsp. japonica GN=OsRan1 PE=2 SV=1;>sp|Q7GD79|RAN2_ORYSJ GTP-binding nuclear protein Ran-2 OS=Oryza sativa subsp. japonica GN=RAN2 PE=2 SV=1;>sp|A2Y7R5|RAN2_ORYSI GTP-binding nuclea	11	10	46.2	46.2	46.2	25.038	221	221;221;221;221;221;221;131;226;226;226;226	1.33	120	58	0	134.1
B7EHW1	B7EHW1_ORYSJ	reviewed	Plastocyanin, chloroplastic	PETE Os06g0101600 LOC_Os06g01210 OsJ_019001 OSJNBa0075G19.6	Oryza sativa subsp. japonica (Rice)	154	chloroplast thylakoid membrane [GO:0009535]; copper ion binding [GO:0005507]; electron carrier activity [GO:0009055]; oxidation-reduction process [GO:0055114]	oxidation-reduction process [GO:0055114]	copper ion binding [GO:0005507]; electron carrier activity [GO:0009055]	chloroplast thylakoid membrane [GO:0009535]	GO:0005507; GO:0009055; GO:0009535; GO:0055114	tr|B7EHW1|B7EHW1_ORYSJ;sp|Q0DFC9|PLAS_ORYSJ;sp|A2Y886|PLAS_ORYSI	3;3;3	3;3;3	3;3;3	>tr|B7EHW1|B7EHW1_ORYSJ cDNA clone:J023049C22, full insert sequence OS=Oryza sativa subsp. japonica PE=2 SV=1;>sp|Q0DFC9|PLAS_ORYSJ Plastocyanin, chloroplastic OS=Oryza sativa subsp. japonica GN=PETE PE=1 SV=1;>sp|A2Y886|PLAS_ORYSI Plastocyanin, chloroplas	3	3	20.8	20.8	20.8	15.577	154	154;154;154	1.61	24	37	0	78.421
G8DML2	G8DML2_ORYSJ	unreviewed	Starch synthase, chloroplastic/amyloplastic (EC 2.4.1.-) (Fragment)	SSS1	Oryza sativa subsp. japonica (Rice)	541	amyloplast [GO:0009501]; chloroplast [GO:0009507]; glycogen (starch) synthase activity [GO:0004373]; starch biosynthetic process [GO:0019252]	starch biosynthetic process [GO:0019252]	glycogen (starch) synthase activity [GO:0004373]	amyloplast [GO:0009501]; chloroplast [GO:0009507]	GO:0004373; GO:0009501; GO:0009507; GO:0019252	tr|G8DML2|G8DML2_ORYSJ;tr|D3U2H8|D3U2H8_ORYSA;tr|D0TZM8|D0TZM8_ORYSI;tr|D0TZM7|D0TZM7_ORYSI;tr|D0TZM6|D0TZM6_ORYSI;tr|B7F2B2|B7F2B2_ORYSJ;tr|A3B8M1|A3B8M1_ORYSJ;sp|Q0DEC8|SSY1_ORYSJ;sp|A2Y9M4|SSY1_ORYSI	1;1;1;1;1;1;1;1;1	1;1;1;1;1;1;1;1;1	1;1;1;1;1;1;1;1;1	>tr|G8DML2|G8DML2_ORYSJ Soluble starch synthase 1 (Fragment) OS=Oryza sativa subsp. japonica GN=SSS1 PE=3 SV=1;>tr|D3U2H8|D3U2H8_ORYSA Starch synthase OS=Oryza sativa PE=2 SV=1;>tr|D0TZM8|D0TZM8_ORYSI Soluble starch synthase I OS=Oryza sativa subsp. indica	9	1	2.6	2.6	2.6	60.667	541	541;641;641;641;641;641;641;641;641	1	5		0.0044987	7.4785
A2Y1G9	A2Y1G9_ORYSI	unreviewed	Putative uncharacterized protein	OsI_18847	Oryza sativa subsp. indica (Rice)	117	ribosome [GO:0005840]; structural constituent of ribosome [GO:0003735]; translation [GO:0006412]	translation [GO:0006412]	structural constituent of ribosome [GO:0003735]	ribosome [GO:0005840]	GO:0003735; GO:0005840; GO:0006412	tr|A2Y1G9|A2Y1G9_ORYSI;tr|A6MZJ2|A6MZJ2_ORYSI;tr|Q9LWN1|Q9LWN1_ORYSJ;tr|B8AZ52|B8AZ52_ORYSI;tr|B7EI57|B7EI57_ORYSJ;tr|A2WLV8|A2WLV8_ORYSI;sp|Q0DK10|RL11_ORYSJ;sp|A2YDY2|RL11_ORYSI;tr|B9F4G9|B9F4G9_ORYSJ;tr|A2X2S3|A2X2S3_ORYSI;tr|Q5Z951|Q5Z951_ORYSJ;tr|Q0E2I8|Q0E2I8_ORYSJ;tr|B8APW3|B8APW3_ORYSI;tr|Q2R3R6|Q2R3R6_ORYSJ;tr|Q8SB40|Q8SB40_ORYSA	4;4;4;4;4;4;4;4;3;3;3;3;2;2;2	4;4;4;4;4;4;4;4;3;3;3;3;2;2;2	4;4;4;4;4;4;4;4;3;3;3;3;2;2;2	>tr|A2Y1G9|A2Y1G9_ORYSI Putative uncharacterized protein OS=Oryza sativa subsp. indica GN=OsI_18847 PE=2 SV=1;>tr|A6MZJ2|A6MZJ2_ORYSI 60S ribosomal protein l11 (Fragment) OS=Oryza sativa subsp. indica PE=2 SV=1;>tr|Q9LWN1|Q9LWN1_ORYSJ Os01g0205500 protein	15	4	35	35	35	13.239	117	117;152;182;182;182;182;182;182;107;107;182;182;289;596;915	1.49	76	73	0	70.359
Q0DBD3	PP2A1_ORYSJ	reviewed	Serine/threonine-protein phosphatase PP2A-1 catalytic subunit (EC 3.1.3.16)	PP2A1 Os06g0574500 LOC_Os06g37660 OsJ_020918 OSJNBa0006A22.44	Oryza sativa subsp. japonica (Rice)	306	cytoplasm [GO:0005737]; metal ion binding [GO:0046872]; phosphoprotein phosphatase activity [GO:0004721]		metal ion binding [GO:0046872]; phosphoprotein phosphatase activity [GO:0004721]	cytoplasm [GO:0005737]	GO:0004721; GO:0005737; GO:0046872	sp|Q0DBD3|PP2A1_ORYSJ;sp|A2YEB4|PP2A1_ORYSI;tr|B8AE76|B8AE76_ORYSI;tr|B8AE78|B8AE78_ORYSI;tr|B9F4A7|B9F4A7_ORYSJ;tr|Q6EPR6|Q6EPR6_ORYSJ;tr|B7EL47|B7EL47_ORYSJ;tr|B7E5E8|B7E5E8_ORYSJ;sp|Q10BT5|PP2A2_ORYSJ;sp|Q0E2S4|PP2A3_ORYSJ;sp|A2XN40|PP2A2_ORYSI;sp|A2X2G3|PP2A3_ORYSI;tr|Q9LKF8|Q9LKF8_ORYSI;tr|Q10R90|Q10R90_ORYSJ;tr|B7EPC1|B7EPC1_ORYSJ;sp|A3C4N5|PP2A4_ORYSJ;sp|P0C5D7|PP2A4_ORYSI;tr|Q8S7U0|Q8S7U0…	2;2;1;1;1;1;1;1;1;1;1;1;1;1;1;1;1;1;1;1	2;2;1;1;1;1;1;1;1;1;1;1;1;1;1;1;1;1;1;1	2;2;1;1;1;1;1;1;1;1;1;1;1;1;1;1;1;1;1;1	>sp|Q0DBD3|PP2A1_ORYSJ Serine/threonine-protein phosphatase PP2A-1 catalytic subunit OS=Oryza sativa subsp. japonica GN=PP2A1 PE=2 SV=1;>sp|A2YEB4|PP2A1_ORYSI Serine/threonine-protein phosphatase PP2A-1 catalytic subunit OS=Oryza sativa subsp. indica GN=PP	20	2	7.5	7.5	7.5	35.113	306	306;306;107;276;294;307;307;307;307;307;307;307;308;314;314;314;315;340;340;403	1.71	2	5	0	13.102
B8B2L5	B8B2L5_ORYSI	unreviewed	Catalase (EC 1.11.1.6)	OsI_24526	Oryza sativa subsp. indica (Rice)	492	catalase activity [GO:0004096]; heme binding [GO:0020037]; metal ion binding [GO:0046872]; hydrogen peroxide catabolic process [GO:0042744]; response to oxidative stress [GO:0006979]	hydrogen peroxide catabolic process [GO:0042744]; response to oxidative stress [GO:0006979]	catalase activity [GO:0004096]; heme binding [GO:0020037]; metal ion binding [GO:0046872]		GO:0004096; GO:0006979; GO:0020037; GO:0042744; GO:0046872	tr|B8B2L5|B8B2L5_ORYSI;tr|B7EGE0|B7EGE0_ORYSJ;sp|Q0D9C4|CATA2_ORYSJ;sp|A2YH64|CATA2_ORYSI	7;7;7;7	4;4;4;4	4;4;4;4	>tr|B8B2L5|B8B2L5_ORYSI Catalase OS=Oryza sativa subsp. indica GN=OsI_24526 PE=2 SV=1;>tr|B7EGE0|B7EGE0_ORYSJ Catalase OS=Oryza sativa subsp. japonica PE=2 SV=1;>sp|Q0D9C4|CATA2_ORYSJ Catalase isozyme B OS=Oryza sativa subsp. japonica GN=CATB PE=2 SV=1;>sp	4	7	20.9	13.2	13.2	56.586	492	492;492;492;492	1.3	7	3	0	23.504
Q0D840	TRXH1_ORYSJ	reviewed	Thioredoxin H1 (OsTrxh1) (Phloem sap 13 kDa protein 1)	TRXH RPP13-1 Os07g0186000 LOC_Os07g08840 OJ1339_B08.1 OsJ_022432 P0506C07.2	Oryza sativa subsp. japonica (Rice)	122	cytosol [GO:0005829]; plasma membrane [GO:0005886]; enzyme inhibitor activity [GO:0004857]; oxidoreductase activity, acting on a sulfur group of donors, disulfide as acceptor [GO:0016671]; protein disulfide oxidoreductase activity [GO:0015035]; cell redox	cell redox homeostasis [GO:0045454]; cellular response to oxidative stress [GO:0034599]; glycerol ether metabolic process [GO:0006662]; negative regulation of catalytic activity [GO:0043086]; plasmodesmata-mediated intercellular transport [GO:0010497]; pr	enzyme inhibitor activity [GO:0004857]; oxidoreductase activity, acting on a sulfur group of donors, disulfide as acceptor [GO:0016671]; protein disulfide oxidoreductase activity [GO:0015035]	cytosol [GO:0005829]; plasma membrane [GO:0005886]	GO:0000103; GO:0004857; GO:0005829; GO:0005886; GO:0006457; GO:0006662; GO:0006979; GO:0009409; GO:0010497; GO:0015035; GO:0016671; GO:0034599; GO:0043086; GO:0045454	sp|Q0D840|TRXH1_ORYSJ;sp|A2YIW7|TRXH_ORYSI	3;3	3;3	3;3	>sp|Q0D840|TRXH1_ORYSJ Thioredoxin H1 OS=Oryza sativa subsp. japonica GN=TRXH PE=1 SV=1;>sp|A2YIW7|TRXH_ORYSI Thioredoxin H-type OS=Oryza sativa subsp. indica GN=TRXH PE=1 SV=1	2	3	37.7	37.7	37.7	13.156	122	122;122	1.74	12	35	0	61.933
B7EUG4	B7EUG4_ORYSJ	reviewed	Glutamate--cysteine ligase A, chloroplastic (EC 6.3.2.2) (Gamma-ECS A) (GCS A) (Gamma-glutamylcysteine synthetase A)	GSH1-1 Os05g0129000 LOC_Os05g03820 OSJNBa0056I11.11	Oryza sativa subsp. japonica (Rice)	492	chloroplast [GO:0009507]; ATP binding [GO:0005524]; glutamate-cysteine ligase activity [GO:0004357]; glutathione biosynthetic process [GO:0006750]	glutathione biosynthetic process [GO:0006750]	ATP binding [GO:0005524]; glutamate-cysteine ligase activity [GO:0004357]	chloroplast [GO:0009507]	GO:0004357; GO:0005524; GO:0006750; GO:0009507	tr|B7EUG4|B7EUG4_ORYSJ;sp|Q8GU95|GSH1A_ORYSI;sp|Q688Q9|GSH1A_ORYSJ;sp|Q6Z3A3|GSH1B_ORYSJ;sp|A2YL07|GSH1B_ORYSI;tr|B9FX31|B9FX31_ORYSJ;tr|B8B5S6|B8B5S6_ORYSI;tr|B9FM97|B9FM97_ORYSJ	2;2;2;2;2;2;2;2	2;2;2;2;2;2;2;2	2;2;2;2;2;2;2;2	>tr|B7EUG4|B7EUG4_ORYSJ cDNA clone:J033125H02, full insert sequence OS=Oryza sativa subsp. japonica PE=2 SV=1;>sp|Q8GU95|GSH1A_ORYSI Glutamate--cysteine ligase A, chloroplastic OS=Oryza sativa subsp. indica GN=GSH1-1 PE=2 SV=2;>sp|Q688Q9|GSH1A_ORYSJ Glutam	8	2	5.3	5.3	5.3	55.722	492	492;492;492;496;496;579;670;1281	1.64	16	28	0	29.663
B7EPP1	B7EPP1_ORYSJ	reviewed	Probable histone H2A.1	Os07g0545300 LOC_Os07g36130 OJ1582_D10.25 OsJ_023673	Oryza sativa subsp. japonica (Rice)	135	nuclear chromatin [GO:0000790]; nucleosome [GO:0000786]; DNA binding [GO:0003677]; chromatin silencing [GO:0006342]	chromatin silencing [GO:0006342]	DNA binding [GO:0003677]	nuclear chromatin [GO:0000790]; nucleosome [GO:0000786]	GO:0000786; GO:0000790; GO:0003677; GO:0006342	tr|B7EPP1|B7EPP1_ORYSJ;tr|B7E394|B7E394_ORYSJ;sp|Q6ZL43|H2A1_ORYSJ;sp|Q2QS71|H2A7_ORYSJ;sp|A2ZK29|H2A7_ORYSI;sp|A2YMC5|H2A1_ORYSI;tr|A3CGY8|A3CGY8_ORYSJ;sp|A2ZK26|H2A8_ORYSI	3;3;3;3;3;3;3;2	1;1;1;1;1;1;1;1	1;1;1;1;1;1;1;1	>tr|B7EPP1|B7EPP1_ORYSJ Histone H2A OS=Oryza sativa subsp. japonica PE=2 SV=1;>tr|B7E394|B7E394_ORYSJ Histone H2A OS=Oryza sativa subsp. japonica PE=2 SV=1;>sp|Q6ZL43|H2A1_ORYSJ Probable histone H2A.1 OS=Oryza sativa subsp. japonica GN=Os07g0545300 PE=2 SV	8	3	17	10.4	10.4	14.044	135	135;135;135;135;135;135;158;135	2		2	0.0044304	7.3077
B9FY06	B9FY06_ORYSJ	reviewed	Ribosome-recycling factor, chloroplastic (RRF) (Protein OsL8) (Ribosome-releasing factor, chloroplastic)	Os07g0570700 LOC_Os07g38300 OJ1121_A05.3 OsJ_023845 OsJ_24808	Oryza sativa subsp. japonica (Rice)	266	chloroplast [GO:0009507]; chloroplast stroma [GO:0009570]; cytosol [GO:0005829]; thylakoid [GO:0009579]; copper ion binding [GO:0005507]; ribosomal large subunit binding [GO:0043023]; chloroplast organization [GO:0009658]; cytoplasmic translational termination [GO:0002184]; defense response to fungus, incompatible interaction [GO:0009817]; embryo development ending in seed dormancy [GO:0009793]; …	chloroplast organization [GO:0009658]; cytoplasmic translational termination [GO:0002184]; defense response to fungus, incompatible interaction [GO:0009817]; embryo development ending in seed dormancy [GO:0009793]; plastid translation [GO:0032544]	copper ion binding [GO:0005507]; ribosomal large subunit binding [GO:0043023]	chloroplast [GO:0009507]; chloroplast stroma [GO:0009570]; cytosol [GO:0005829]; thylakoid [GO:0009579]	GO:0002184; GO:0005507; GO:0005829; GO:0009507; GO:0009570; GO:0009579; GO:0009658; GO:0009793; GO:0009817; GO:0032544; GO:0043023	tr|B9FY06|B9FY06_ORYSJ;sp|A3BLC3|RRFC_ORYSJ;sp|A2YMU2|RRFC_ORYSI	7;7;7	7;7;7	7;7;7	>tr|B9FY06|B9FY06_ORYSJ Putative uncharacterized protein OS=Oryza sativa subsp. japonica GN=OsJ_24808 PE=2 SV=1;>sp|A3BLC3|RRFC_ORYSJ Ribosome-recycling factor, chloroplastic OS=Oryza sativa subsp. japonica GN=Os07g0570700 PE=2 SV=2;>sp|A2YMU2|RRFC_ORYSI R	3	7	32.7	32.7	32.7	29.652	266	266;266;266	1.8	18	70	0	97.715
B8B5W8	B8B5W8_ORYSI	unreviewed	Peroxidase (EC 1.11.1.7)	OsI_27327	Oryza sativa subsp. indica (Rice)	314	extracellular region [GO:0005576]; heme binding [GO:0020037]; metal ion binding [GO:0046872]; peroxidase activity [GO:0004601]; hydrogen peroxide catabolic process [GO:0042744]; response to oxidative stress [GO:0006979]	hydrogen peroxide catabolic process [GO:0042744]; response to oxidative stress [GO:0006979]	heme binding [GO:0020037]; metal ion binding [GO:0046872]; peroxidase activity [GO:0004601]	extracellular region [GO:0005576]	GO:0004601; GO:0005576; GO:0006979; GO:0020037; GO:0042744; GO:0046872	tr|B8B5W8|B8B5W8_ORYSI;tr|B7EMF5|B7EMF5_ORYSJ;sp|Q0D3N0|PER2_ORYSJ;sp|A2YPX3|PER2_ORYSI	5;5;5;5	2;2;2;2	1;1;1;1	>tr|B8B5W8|B8B5W8_ORYSI Putative uncharacterized protein OS=Oryza sativa subsp. indica GN=OsI_27327 PE=2 SV=1;>tr|B7EMF5|B7EMF5_ORYSJ cDNA clone:J033051E10, full insert sequence OS=Oryza sativa subsp. japonica GN=OsJ_25570 PE=2 SV=1;>sp|Q0D3N0|PER2_ORYSJ P	4	5	21.3	10.8	7	32.634	314	314;314;314;314	1.65	22	40	0	139.77
Q69UZ3	LONM_ORYSJ	reviewed	Lon protease homolog, mitochondrial (EC 3.4.21.-)	Os07g0689300 LOC_Os07g48960 OJ1165_F02.125 P0597G07.108	Oryza sativa subsp. japonica (Rice)	1002	mitochondrial matrix [GO:0005759]; ATP binding [GO:0005524]; ATP-dependent peptidase activity [GO:0004176]; mitochondrial light strand promoter anti-sense binding [GO:0070361]; sequence-specific DNA binding [GO:0043565]; serine-type endopeptidase activity	cellular response to oxidative stress [GO:0034599]; chaperone-mediated protein complex assembly [GO:0051131]; misfolded or incompletely synthesized protein catabolic process [GO:0006515]; mitochondrion organization [GO:0007005]; oxidation-dependent protei	ATP binding [GO:0005524]; ATP-dependent peptidase activity [GO:0004176]; mitochondrial light strand promoter anti-sense binding [GO:0070361]; sequence-specific DNA binding [GO:0043565]; serine-type endopeptidase activity [GO:0004252]; single-stranded DNA	mitochondrial matrix [GO:0005759]	GO:0003697; GO:0004176; GO:0004252; GO:0005524; GO:0005759; GO:0006515; GO:0007005; GO:0034599; GO:0043565; GO:0051131; GO:0070361; GO:0070407; GO:0090296	sp|Q69UZ3|LONM_ORYSJ;sp|A2YQ56|LONM_ORYSI;tr|A3BNM4|A3BNM4_ORYSJ	1;1;1	1;1;1	1;1;1	>sp|Q69UZ3|LONM_ORYSJ Lon protease homolog, mitochondrial OS=Oryza sativa subsp. japonica GN=Os07g0689300 PE=2 SV=1;>sp|A2YQ56|LONM_ORYSI Lon protease homolog, mitochondrial OS=Oryza sativa subsp. indica GN=OsI_27415 PE=2 SV=1;>tr|A3BNM4|A3BNM4_ORYSJ Lon p	3	1	1.9	1.9	1.9	109.54	1002	1002;1002;1038	1	5		0.0035436	11.355
B7F4N2	B7F4N2_ORYSJ	reviewed	Ferredoxin-1, chloroplastic (Anti-disease protein 1) (Ferredoxin I)	ADI1 Os08g0104600 LOC_Os08g01380 OJ1300_E01.1 OsJ_024720	Oryza sativa subsp. japonica (Rice)	139	chloroplast [GO:0009507]; 2 iron, 2 sulfur cluster binding [GO:0051537]; electron carrier activity [GO:0009055]; FAD binding [GO:0071949]; metal ion binding [GO:0046872]; oxidoreductase activity [GO:0016491]; electron transport chain [GO:0022900]	electron transport chain [GO:0022900]	2 iron, 2 sulfur cluster binding [GO:0051537]; electron carrier activity [GO:0009055]; FAD binding [GO:0071949]; metal ion binding [GO:0046872]; oxidoreductase activity [GO:0016491]	chloroplast [GO:0009507]	GO:0009055; GO:0009507; GO:0016491; GO:0022900; GO:0046872; GO:0051537; GO:0071949	tr|B7F4N2|B7F4N2_ORYSJ;sp|Q0J8M2|FER1_ORYSJ;sp|A2YQD9|FER1_ORYSI	3;3;3;1	3;3;3;1	3;3;3;1	>tr|B7F4N2|B7F4N2_ORYSJ cDNA clone:001-041-D12, full insert sequence OS=Oryza sativa subsp. japonica PE=2 SV=1;>sp|Q0J8M2|FER1_ORYSJ Ferredoxin-1, chloroplastic OS=Oryza sativa subsp. japonica GN=ADI1 PE=1 SV=1;>sp|A2YQD9|FER1_ORYSI Ferredoxin-1, chloropla	4	3	57.6	57.6	57.6	14.951	139	139;139;139;121	1.63	25	42	0	56.833
B7EHD2	B7EHD2_ORYSJ	reviewed	Fructokinase-2 (EC 2.7.1.4) (Fructokinase II) (OsFKII)	FRK2 FKII Os08g0113100 LOC_Os08g02120 OsJ_024778 P0498H04.29	Oryza sativa subsp. japonica (Rice)	336	ATP binding [GO:0005524]; fructokinase activity [GO:0008865]; starch biosynthetic process [GO:0019252]	starch biosynthetic process [GO:0019252]	ATP binding [GO:0005524]; fructokinase activity [GO:0008865]		GO:0005524; GO:0008865; GO:0019252	tr|B7EHD2|B7EHD2_ORYSJ;sp|Q0J8G4|SCRK2_ORYSJ;sp|A2YQL4|SCRK2_ORYSI	15;15;15	15;15;15	15;15;15	>tr|B7EHD2|B7EHD2_ORYSJ cDNA clone:J023041C07, full insert sequence OS=Oryza sativa subsp. japonica PE=2 SV=1;>sp|Q0J8G4|SCRK2_ORYSJ Fructokinase-2 OS=Oryza sativa subsp. japonica GN=FRK2 PE=1 SV=1;>sp|A2YQL4|SCRK2_ORYSI Fructokinase-2 OS=Oryza sativa subs	3	15	44.3	44.3	44.3	35.516	336	336;336;336	1.56	97	124	0	210.85
I3QD45	I3QD45_ORYSA	unreviewed	Glyceraldehyde-3-phosphate dehydrogenase (EC 1.2.1.-)	GAPDH	Oryza sativa subsp. japonica (Rice)	337	NAD binding [GO:0051287]; NADP binding [GO:0050661]; oxidoreductase activity, acting on the aldehyde or oxo group of donors, NAD or NADP as acceptor [GO:0016620]; glucose metabolic process [GO:0006006]	glucose metabolic process [GO:0006006]	NAD binding [GO:0051287]; NADP binding [GO:0050661]; oxidoreductase activity, acting on the aldehyde or oxo group of donors, NAD or NADP as acceptor [GO:0016620]		GO:0006006; GO:0016620; GO:0050661; GO:0051287	tr|I3QD45|I3QD45_ORYSA;sp|Q0J8A4|G3PC1_ORYSJ;sp|A2YQT7|G3PC_ORYSI;tr|A6N160|A6N160_ORYSI	20;20;20;14	20;20;20;14	10;10;10;8	>tr|I3QD45|I3QD45_ORYSA Glyceraldehyde-3-phosphate dehydrogenase OS=Oryza sativa PE=2 SV=1;>sp|Q0J8A4|G3PC1_ORYSJ Glyceraldehyde-3-phosphate dehydrogenase 1, cytosolic OS=Oryza sativa subsp. japonica GN=GAPC1 PE=1 SV=1;>sp|A2YQT7|G3PC_ORYSI Glyceraldehyde-	4	20	60.5	60.5	41.2	36.412	337	337;337;337;211	1.6	184	273	0	292.28
Q6ZBP3	H2B2_ORYSJ	reviewed	Histone H2B.2	H2B.2 Os08g0490900 LOC_Os08g38300 OsJ_026648 P0605H02.39	Oryza sativa subsp. japonica (Rice)	150	nuclear nucleosome [GO:0000788]; DNA binding [GO:0003677]; nucleosome assembly [GO:0006334]	nucleosome assembly [GO:0006334]	DNA binding [GO:0003677]	nuclear nucleosome [GO:0000788]	GO:0000788; GO:0003677; GO:0006334	sp|Q6ZBP3|H2B2_ORYSJ;sp|A2YWI3|H2B2_ORYSI	8;8	1;1	1;1	>sp|Q6ZBP3|H2B2_ORYSJ Histone H2B.2 OS=Oryza sativa subsp. japonica GN=H2B.2 PE=3 SV=1;>sp|A2YWI3|H2B2_ORYSI Histone H2B.2 OS=Oryza sativa subsp. indica GN=H2B.2 PE=3 SV=1	2	8	48.7	14.7	14.7	16.334	150	150;150	2		3	0	18.297
E0X6U7	E0X6U7_ORYSJ	unreviewed	82kDa heat shock protein		Oryza sativa subsp. japonica (Rice)	699	ATP binding [GO:0005524]; protein folding [GO:0006457]; response to stress [GO:0006950]	protein folding [GO:0006457]; response to stress [GO:0006950]	ATP binding [GO:0005524]		GO:0005524; GO:0006457; GO:0006950	tr|E0X6U7|E0X6U7_ORYSJ;sp|Q0J4P2|HSP81_ORYSJ;sp|A2YWQ1|HSP81_ORYSI;tr|Q5QLP0|Q5QLP0_ORYSJ;tr|A3BUJ5|A3BUJ5_ORYSJ	26;26;26;21;13;5;5;5;3;2	26;26;26;21;13;5;5;5;3;2	4;4;4;4;2;0;0;0;0;0	>tr|E0X6U7|E0X6U7_ORYSJ 82kDa heat shock protein OS=Oryza sativa subsp. japonica PE=2 SV=1;>sp|Q0J4P2|HSP81_ORYSJ Heat shock protein 81-1 OS=Oryza sativa subsp. japonica GN=HSP81-1 PE=3 SV=2;>sp|A2YWQ1|HSP81_ORYSI Heat shock protein 81-1 OS=Oryza sativa su	10	26	35.2	35.2	6.6	80.193	699	699;699;699;614;423;266;434;978;179;94	1.24	545	169	0	323.31
B9ETZ1	B9ETZ1_ORYSJ	reviewed	Proteasome subunit alpha type-7-A (EC 3.4.25.1) (20S proteasome alpha subunit D-1) (20S proteasome subunit alpha-4-A)	Os08g0548900 LOC_Os08g43540 OJ1112_E06.28 OJ1479_B11.3 OsJ_000765 OsJ_00782	Oryza sativa subsp. japonica (Rice)	249	cytoplasm [GO:0005737]; nucleus [GO:0005634]; proteasome core complex, alpha-subunit complex [GO:0019773]; threonine-type endopeptidase activity [GO:0004298]; ubiquitin-dependent protein catabolic process [GO:0006511]	ubiquitin-dependent protein catabolic process [GO:0006511]	threonine-type endopeptidase activity [GO:0004298]	cytoplasm [GO:0005737]; nucleus [GO:0005634]; proteasome core complex, alpha-subunit complex [GO:0019773]	GO:0004298; GO:0005634; GO:0005737; GO:0006511; GO:0019773	tr|B9ETZ1|B9ETZ1_ORYSJ;tr|B8B9D7|B8B9D7_ORYSI;sp|Q6YT00|PSA7A_ORYSJ;sp|A2YXU2|PSA7A_ORYSI	4;4;4;4	2;2;2;2	2;2;2;2	>tr|B9ETZ1|B9ETZ1_ORYSJ Proteasome subunit alpha type OS=Oryza sativa subsp. japonica GN=OsJ_00782 PE=2 SV=1;>tr|B8B9D7|B8B9D7_ORYSI Proteasome subunit alpha type OS=Oryza sativa subsp. indica GN=OsI_30159 PE=2 SV=1;>sp|Q6YT00|PSA7A_ORYSJ Proteasome subuni	4	4	21.3	10.4	10.4	27.296	249	249;249;249;249	1.66	17	33	0	15.366
B7F989	B7F989_ORYSJ	reviewed	Proteasome subunit alpha type-7-B (EC 3.4.25.1) (20S proteasome alpha subunit D-2) (20S proteasome subunit alpha-4-B)	PAD1 Os09g0538200 LOC_Os09g36710 OsJ_028982 P0229B10.22 P0569E11.44	Oryza sativa subsp. japonica (Rice)	249	cytoplasm [GO:0005737]; nucleus [GO:0005634]; proteasome core complex, alpha-subunit complex [GO:0019773]; threonine-type endopeptidase activity [GO:0004298]; ubiquitin-dependent protein catabolic process [GO:0006511]	ubiquitin-dependent protein catabolic process [GO:0006511]	threonine-type endopeptidase activity [GO:0004298]	cytoplasm [GO:0005737]; nucleus [GO:0005634]; proteasome core complex, alpha-subunit complex [GO:0019773]	GO:0004298; GO:0005634; GO:0005737; GO:0006511; GO:0019773	tr|B7F989|B7F989_ORYSJ;sp|Q0J006|PSA7B_ORYSJ;sp|A2Z3I9|PSA7B_ORYSI	5;5;5	5;5;5	3;3;3	>tr|B7F989|B7F989_ORYSJ Proteasome subunit alpha type OS=Oryza sativa subsp. japonica PE=2 SV=1;>sp|Q0J006|PSA7B_ORYSJ Proteasome subunit alpha type-7-B OS=Oryza sativa subsp. japonica GN=PAD1 PE=2 SV=1;>sp|A2Z3I9|PSA7B_ORYSI Proteasome subunit alpha type-	3	5	25.7	25.7	14.9	27.214	249	249;249;249	1.73	17	47	0	36.914
B7EX80	B7EX80_ORYSJ	reviewed	GDP-mannose 3,5-epimerase 1 (GDP-Man 3,5-epimerase 1) (EC 5.1.3.18) (OsGME-1)	GME-1 Os10g0417600 LOC_Os10g28200 OsJ_030296 OSJNBa0061K21.15	Oryza sativa subsp. japonica (Rice)	378	cytosol [GO:0005829]; GDP-mannose 3,5-epimerase activity [GO:0047918]; NAD binding [GO:0051287]; L-ascorbic acid biosynthetic process [GO:0019853]	L-ascorbic acid biosynthetic process [GO:0019853]	GDP-mannose 3,5-epimerase activity [GO:0047918]; NAD binding [GO:0051287]	cytosol [GO:0005829]	GO:0005829; GO:0019853; GO:0047918; GO:0051287	tr|B7EX80|B7EX80_ORYSJ;sp|A3C4S4|GME1_ORYSJ;sp|A2Z7B3|GME1_ORYSI;tr|A6N074|A6N074_ORYSI	8;8;8;7	8;8;8;7	4;4;4;3	>tr|B7EX80|B7EX80_ORYSJ cDNA clone:001-041-B04, full insert sequence OS=Oryza sativa subsp. japonica PE=2 SV=1;>sp|A3C4S4|GME1_ORYSJ GDP-mannose 3,5-epimerase 1 OS=Oryza sativa subsp. japonica GN=GME-1 PE=1 SV=1;>sp|A2Z7B3|GME1_ORYSI GDP-mannose 3,5-epimer	4	8	28.8	28.8	13.8	42.778	378	378;378;378;253	1.36	28	16	0	56.589
Q9FWK4	CYNS_ORYSJ	reviewed	Cyanate hydratase (Cyanase) (EC 4.2.1.104) (Cyanate hydrolase) (Cyanate lyase)	CYN Os10g0471300 LOC_Os10g33270 OsJ_31860 OSJNBa0079L16.19	Oryza sativa subsp. japonica (Rice)	168	cytosol [GO:0005829]; cyanate hydratase activity [GO:0008824]; DNA binding [GO:0003677]; cyanate catabolic process [GO:0009440]	cyanate catabolic process [GO:0009440]	cyanate hydratase activity [GO:0008824]; DNA binding [GO:0003677]	cytosol [GO:0005829]	GO:0003677; GO:0005829; GO:0008824; GO:0009440	sp|Q9FWK4|CYNS_ORYSJ;sp|A2Z8F9|CYNS_ORYSI	2;2	2;2	2;2	>sp|Q9FWK4|CYNS_ORYSJ Cyanate hydratase OS=Oryza sativa subsp. japonica GN=CYN PE=2 SV=2;>sp|A2Z8F9|CYNS_ORYSI Cyanate hydratase OS=Oryza sativa subsp. indica GN=CYN PE=3 SV=1	2	2	9.5	9.5	9.5	18.608	168	168;168	1.91	2	20	0	12.131
B7E7X1	B7E7X1_ORYSJ	reviewed	Glycine cleavage system H protein, mitochondrial	GDCSH Os10g0516100 LOC_Os10g37180 OsJ_030891 OSJNBa0026L12.1 OSJNBa0076F20.1	Oryza sativa subsp. japonica (Rice)	164	glycine cleavage complex [GO:0005960]; mitochondrion [GO:0005739]; glycine decarboxylation via glycine cleavage system [GO:0019464]	glycine decarboxylation via glycine cleavage system [GO:0019464]		glycine cleavage complex [GO:0005960]; mitochondrion [GO:0005739]	GO:0005739; GO:0005960; GO:0019464	tr|B7E7X1|B7E7X1_ORYSJ;sp|A3C6G9|GCSH_ORYSJ;sp|A2Z9B8|GCSH_ORYSI	2;2;2	2;2;2	2;2;2	>tr|B7E7X1|B7E7X1_ORYSJ cDNA clone:001-042-F04, full insert sequence OS=Oryza sativa subsp. japonica PE=2 SV=1;>sp|A3C6G9|GCSH_ORYSJ Glycine cleavage system H protein, mitochondrial OS=Oryza sativa subsp. japonica GN=GDCSH PE=1 SV=1;>sp|A2Z9B8|GCSH_ORYSI G	3	2	12.2	12.2	12.2	17.367	164	164;164;164	1.48	40	37	0	55.453
A3C7Z3	A3C7Z3_ORYSJ	unreviewed	Non-specific lipid-transfer protein	Os11g0115466 OsJ_32715	Oryza sativa subsp. japonica (Rice)	118	lipid binding [GO:0008289]; lipid transport [GO:0006869]	lipid transport [GO:0006869]	lipid binding [GO:0008289]		GO:0006869; GO:0008289	tr|A3C7Z3|A3C7Z3_ORYSJ;sp|Q7XJ39|NLT2A_ORYSJ;sp|A2ZAT0|NLTP2_ORYSI;tr|T2D089|T2D089_ORYSA;tr|O22482|O22482_ORYSA;tr|V5K4S5|V5K4S5_ORYSJ;sp|Q2QYL2|NLT2B_ORYSJ	2;2;2;2;1;1;1	2;2;2;2;1;1;1	2;2;2;2;1;1;1	>tr|A3C7Z3|A3C7Z3_ORYSJ Non-specific lipid-transfer protein OS=Oryza sativa subsp. japonica GN=Os11g0115466 PE=3 SV=1;>sp|Q7XJ39|NLT2A_ORYSJ Non-specific lipid-transfer protein 2A OS=Oryza sativa subsp. japonica GN=LTP2-A PE=3 SV=2;>sp|A2ZAT0|NLTP2_ORYSI N	7	2	28	28	28	11.501	118	118;118;118;126;115;117;117	1.9	1	9	0	14.699
B7E333	B7E333_ORYSJ	reviewed	40S ribosomal protein S16	RPS16A Os11g0127900 LOC_Os11g03400 OsJ_031480; RPS16B Os12g0124200 LOC_Os12g03090	Oryza sativa subsp. japonica (Rice)	149	cytosolic small ribosomal subunit [GO:0022627]; structural constituent of ribosome [GO:0003735]; maturation of SSU-rRNA from tricistronic rRNA transcript (SSU-rRNA, 5.8S rRNA, LSU-rRNA) [GO:0000462]; translation [GO:0006412]	maturation of SSU-rRNA from tricistronic rRNA transcript (SSU-rRNA, 5.8S rRNA, LSU-rRNA) [GO:0000462]; translation [GO:0006412]	structural constituent of ribosome [GO:0003735]	cytosolic small ribosomal subunit [GO:0022627]	GO:0000462; GO:0003735; GO:0006412; GO:0022627	tr|B7E333|B7E333_ORYSJ;sp|Q0IQF7|RS16_ORYSJ;sp|A2ZB00|RS16_ORYSI	6;6;6;2	6;6;6;2	6;6;6;2	>tr|B7E333|B7E333_ORYSJ cDNA clone:001-019-B10, full insert sequence OS=Oryza sativa subsp. japonica PE=2 SV=1;>sp|Q0IQF7|RS16_ORYSJ 40S ribosomal protein S16 OS=Oryza sativa subsp. japonica GN=RPS16A PE=2 SV=1;>sp|A2ZB00|RS16_ORYSI 40S ribosomal protein S	4	6	43	43	43	16.819	149	149;149;149;61	1.56	66	83	0	72.398
Q2QX54	Q2QX54_ORYSJ	unreviewed	V-type proton ATPase proteolipid subunit	LOC_Os12g07140	Oryza sativa subsp. japonica (Rice)	117	integral component of membrane [GO:0016021]; proton-transporting V-type ATPase, V0 domain [GO:0033179]; vacuolar membrane [GO:0005774]; hydrogen ion transmembrane transporter activity [GO:0015078]; ATP hydrolysis coupled proton transport [GO:0015991]	ATP hydrolysis coupled proton transport [GO:0015991]	hydrogen ion transmembrane transporter activity [GO:0015078]	integral component of membrane [GO:0016021]; proton-transporting V-type ATPase, V0 domain [GO:0033179]; vacuolar membrane [GO:0005774]	GO:0005774; GO:0015078; GO:0015991; GO:0016021; GO:0033179	tr|Q2QX54|Q2QX54_ORYSJ;tr|H2KVY4|H2KVY4_ORYSJ;tr|Q0IPT8|Q0IPT8_ORYSJ;tr|B7EXI1|B7EXI1_ORYSJ;sp|Q0IUB5|VATL_ORYSJ;sp|A2ZBW5|VATL_ORYSI;tr|Q65XI1|Q65XI1_ORYSJ;tr|A2XZH0|A2XZH0_ORYSI;tr|Q6Z0Z9|Q6Z0Z9_ORYSJ;tr|B8AJD5|B8AJD5_ORYSI;tr|A2ZIG7|A2ZIG7_ORYSI	1;1;1;1;1;1;1;1;1;1;1	1;1;1;1;1;1;1;1;1;1;1	1;1;1;1;1;1;1;1;1;1;1	>tr|Q2QX54|Q2QX54_ORYSJ Expressed protein OS=Oryza sativa subsp. japonica GN=LOC_Os12g07140 PE=2 SV=2;>tr|H2KVY4|H2KVY4_ORYSJ Vacuolar ATP synthase 16 kDa proteolipid subunit, putative, expressed OS=Oryza sativa subsp. japonica GN=LOC_Os11g06890 PE=3 SV=1;	11	1	15.4	15.4	15.4	12.758	117	117;122;165;165;165;165;166;166;167;167;167	1	7		0.0040134	8.6521
B7SDG3	B7SDG3_ORYSJ	unreviewed	Non-specific lipid-transfer protein		Oryza sativa subsp. japonica (Rice)	116	lipid binding [GO:0008289]; lipid transport [GO:0006869]	lipid transport [GO:0006869]	lipid binding [GO:0008289]		GO:0006869; GO:0008289	tr|B7SDG3|B7SDG3_ORYSJ;sp|Q0IQK9|NLTP1_ORYSJ;sp|A2ZHF1|NLTP1_ORYSI;tr|Q7XBA6|Q7XBA6_ORYSJ;tr|A2ZAT1|A2ZAT1_ORYSI;tr|T2D1D0|T2D1D0_ORYSA;tr|Q2RBD2|Q2RBD2_ORYSJ;tr|T2D1H0|T2D1H0_ORYSA;tr|O22485|O22485_ORYSA;tr|Q53MW2|Q53MW2_ORYSJ;tr|A2ZDR8|A2ZDR8_ORYSI	6;6;6;5;5;5;5;4;3;3;3	6;6;6;5;5;5;5;4;3;3;3	6;6;6;5;5;5;5;4;3;3;3	>tr|B7SDG3|B7SDG3_ORYSJ Non-specific lipid-transfer protein OS=Oryza sativa subsp. japonica PE=2 SV=1;>sp|Q0IQK9|NLTP1_ORYSJ Non-specific lipid-transfer protein 1 OS=Oryza sativa subsp. japonica GN=LTP PE=1 SV=1;>sp|A2ZHF1|NLTP1_ORYSI Non-specific lipid-tr	11	6	53.4	53.4	53.4	11.345	116	116;116;116;116;116;117;120;123;116;117;117	1.77	27	89	0	91.452
G3E4M9	G3E4M9_ORYSJ	unreviewed	Sucrose transporter 2	SUT2	Oryza sativa subsp. japonica (Rice)	501	integral component of plasma membrane [GO:0005887]; sucrose transmembrane transporter activity [GO:0008515]		sucrose transmembrane transporter activity [GO:0008515]	integral component of plasma membrane [GO:0005887]	GO:0005887; GO:0008515	tr|G3E4M9|G3E4M9_ORYSJ;sp|Q0ILJ3|SUT2_ORYSJ;sp|A2ZN77|SUT2_ORYSI;tr|H2KWX8|H2KWX8_ORYSJ;tr|B9GEH9|B9GEH9_ORYSJ;tr|F1DPP3|F1DPP3_ORYSJ	2;2;2;1;1;1	2;2;2;1;1;1	2;2;2;1;1;1	>tr|G3E4M9|G3E4M9_ORYSJ Sucrose transporter 2 OS=Oryza sativa subsp. japonica GN=SUT2 PE=2 SV=1;>sp|Q0ILJ3|SUT2_ORYSJ Sucrose transport protein SUT2 OS=Oryza sativa subsp. japonica GN=SUT2 PE=2 SV=2;>sp|A2ZN77|SUT2_ORYSI Sucrose transport protein SUT2 OS=O	6	2	6	6	6	53.215	501	501;501;501;354;469;501	1	6		0	25.745
P0C539	ACT2_ORYSI	reviewed	Actin-2	ACT2 AC2 RAC2	Oryza sativa subsp. indica (Rice)	377	cytoplasm [GO:0005737]; cytoskeleton [GO:0005856]; ATP binding [GO:0005524]		ATP binding [GO:0005524]	cytoplasm [GO:0005737]; cytoskeleton [GO:0005856]	GO:0005524; GO:0005737; GO:0005856	sp|P0C539|ACT2_ORYSI;sp|A3C6D7|ACT2_ORYSJ;tr|A2Z986|A2Z986_ORYSI	12;12;8	3;3;3	0;0;0	>sp|P0C539|ACT2_ORYSI Actin-2 OS=Oryza sativa subsp. indica GN=ACT2 PE=3 SV=1;>sp|A3C6D7|ACT2_ORYSJ Actin-2 OS=Oryza sativa subsp. japonica GN=ACT2 PE=2 SV=1;>tr|A2Z986|A2Z986_ORYSI Uncharacterized protein OS=Oryza sativa subsp. indica GN=OsI_34279 PE=2 SV	3	12	38.2	8.5	0	41.679	377	377;377;294	1.45	35	29	0	26.791
Q07661	NDK1_ORYSJ	reviewed	Nucleoside diphosphate kinase 1 (EC 2.7.4.6) (Nucleoside diphosphate kinase I) (NDK I) (NDP kinase I) (NDPK I)	NDKR Os07g0492000 LOC_Os07g30970 OJ1218_C12.24 OsJ_023347 P0038F10.104	Oryza sativa subsp. japonica (Rice)	149	intracellular [GO:0005622]; ATP binding [GO:0005524]; metal ion binding [GO:0046872]; nucleoside diphosphate kinase activity [GO:0004550]; CTP biosynthetic process [GO:0006241]; GTP biosynthetic process [GO:0006183]; nucleoside triphosphate biosynthetic p	CTP biosynthetic process [GO:0006241]; GTP biosynthetic process [GO:0006183]; nucleoside triphosphate biosynthetic process [GO:0009142]; purine nucleotide metabolic process [GO:0006163]; pyrimidine nucleotide metabolic process [GO:0006220]; UTP biosynthet	ATP binding [GO:0005524]; metal ion binding [GO:0046872]; nucleoside diphosphate kinase activity [GO:0004550]	intracellular [GO:0005622]	GO:0004550; GO:0005524; GO:0005622; GO:0006163; GO:0006183; GO:0006220; GO:0006228; GO:0006241; GO:0009142; GO:0046872	sp|Q07661|NDK1_ORYSJ;sp|A6N0M9|NDK1_ORYSI;tr|B7F7R5|B7F7R5_ORYSJ	8;8;5	8;8;5	8;8;5	>sp|Q07661|NDK1_ORYSJ Nucleoside diphosphate kinase 1 OS=Oryza sativa subsp. japonica GN=NDKR PE=1 SV=1;>sp|A6N0M9|NDK1_ORYSI Nucleoside diphosphate kinase 1 OS=Oryza sativa subsp. indica GN=NDKR PE=1 SV=1;>tr|B7F7R5|B7F7R5_ORYSJ Nucleoside diphosphate kin	3	8	51.7	51.7	51.7	16.861	149	149;149;115	1.73	52	140	0	281.21
Q5NAI4	PLA5_ORYSJ	reviewed	Phospholipase A1-II 5 (EC 3.1.1.-)	Os01g0710700 LOC_Os01g51360 OsJ_03214 P0456F08.24	Oryza sativa subsp. japonica (Rice)	465	cytoplasm [GO:0005737]; phosphatidylcholine 1-acylhydrolase activity [GO:0008970]; lipid catabolic process [GO:0016042]	lipid catabolic process [GO:0016042]	phosphatidylcholine 1-acylhydrolase activity [GO:0008970]	cytoplasm [GO:0005737]	GO:0005737; GO:0008970; GO:0016042	sp|Q5NAI4|PLA5_ORYSJ;sp|B8A8C9|PLA5_ORYSI	2;2	2;2	2;2	>sp|Q5NAI4|PLA5_ORYSJ Phospholipase A1-II 5 OS=Oryza sativa subsp. japonica GN=Os01g0710700 PE=2 SV=1;>sp|B8A8C9|PLA5_ORYSI Phospholipase A1-II 5 OS=Oryza sativa subsp. indica GN=OsI_03470 PE=3 SV=1	2	2	4.9	4.9	4.9	50.453	465	465;465	1.21	11	3	0	14.59
Q69JW2	NRP2_ORYSJ	reviewed	NAP1-related protein 2 (Protein SET homolog 2)	Os02g0576700 LOC_Os02g36710 B1342F01.10	Oryza sativa subsp. japonica (Rice)	252	cytoplasm [GO:0005737]; nucleus [GO:0005634]; nucleosome assembly [GO:0006334]	nucleosome assembly [GO:0006334]		cytoplasm [GO:0005737]; nucleus [GO:0005634]	GO:0005634; GO:0005737; GO:0006334	sp|Q69JW2|NRP2_ORYSJ;sp|B8AEC1|NRP2_ORYSI;tr|B9F0Q1|B9F0Q1_ORYSJ	1;1;1	1;1;1	1;1;1	>sp|Q69JW2|NRP2_ORYSJ NAP1-related protein 2 OS=Oryza sativa subsp. japonica GN=Os02g0576700 PE=2 SV=1;>sp|B8AEC1|NRP2_ORYSI NAP1-related protein 2 OS=Oryza sativa subsp. indica GN=OsI_07785 PE=2 SV=1;>tr|B9F0Q1|B9F0Q1_ORYSJ Putative uncharacterized protei	3	1	5.6	5.6	5.6	28.588	252	252;252;433	1.71	5	12	0.0039396	7.7789
Q10CE4	GLO1_ORYSJ	reviewed	Peroxisomal (S)-2-hydroxy-acid oxidase GLO1 (EC 1.1.3.15) (Glycolate oxidase 1) (GOX 1) (OsGLO1) (Short chain alpha-hydroxy acid oxidase GLO1)	GLO1 GOX Os03g0786100 LOC_Os03g57220 OsJ_12861	Oryza sativa subsp. japonica (Rice)	369	peroxisome [GO:0005777]; FMN binding [GO:0010181]; glycolate oxidase activity [GO:0008891]; long-chain-(S)-2-hydroxy-long-chain-acid oxidase activity [GO:0052853]; medium-chain-(S)-2-hydroxy-acid oxidase activity [GO:0052854]; very-long-chain-(S)-2-hydrox	modulation by virus of host morphology or physiology [GO:0019048]; oxidative photosynthetic carbon pathway [GO:0009854]; photorespiration [GO:0009853]; regulation of photosynthesis [GO:0010109]	FMN binding [GO:0010181]; glycolate oxidase activity [GO:0008891]; long-chain-(S)-2-hydroxy-long-chain-acid oxidase activity [GO:0052853]; medium-chain-(S)-2-hydroxy-acid oxidase activity [GO:0052854]; very-long-chain-(S)-2-hydroxy-acid oxidase activity [	peroxisome [GO:0005777]	GO:0005777; GO:0008891; GO:0009853; GO:0009854; GO:0010109; GO:0010181; GO:0019048; GO:0052852; GO:0052853; GO:0052854	sp|Q10CE4|GLO1_ORYSJ;sp|B8AKX6|GLO1_ORYSI;tr|B8AKX5|B8AKX5_ORYSI	24;24;14;10;3;3	24;24;14;10;3;3	19;19;12;10;0;0	>sp|Q10CE4|GLO1_ORYSJ Peroxisomal (S)-2-hydroxy-acid oxidase GLO1 OS=Oryza sativa subsp. japonica GN=GLO1 PE=1 SV=1;>sp|B8AKX6|GLO1_ORYSI Peroxisomal (S)-2-hydroxy-acid oxidase GLO1 OS=Oryza sativa subsp. indica GN=GLO1 PE=3 SV=1;>tr|B8AKX5|B8AKX5_ORYSI Pu	6	24	74.8	74.8	60.2	40.383	369	369;369;268;369;367;367	1.48	264	248	0	323.31
B9F7C4	B9F7C4_ORYSJ	unreviewed	Arginine biosynthesis bifunctional protein ArgJ, chloroplastic	OsJ_10355	Oryza sativa subsp. japonica (Rice)	453	chloroplast [GO:0009507]; acetyl-CoA:L-glutamate N-acetyltransferase activity [GO:0004042]; glutamate N-acetyltransferase activity [GO:0004358]; arginine biosynthetic process [GO:0006526]	arginine biosynthetic process [GO:0006526]	acetyl-CoA:L-glutamate N-acetyltransferase activity [GO:0004042]; glutamate N-acetyltransferase activity [GO:0004358]	chloroplast [GO:0009507]	GO:0004042; GO:0004358; GO:0006526; GO:0009507	tr|B9F7C4|B9F7C4_ORYSJ;sp|Q10N79|ARGJ_ORYSJ;sp|B8AL33|ARGJ_ORYSI	2;2;2	2;2;2	2;2;2	>tr|B9F7C4|B9F7C4_ORYSJ Putative uncharacterized protein OS=Oryza sativa subsp. japonica GN=OsJ_10355 PE=3 SV=1;>sp|Q10N79|ARGJ_ORYSJ Arginine biosynthesis bifunctional protein ArgJ, chloroplastic OS=Oryza sativa subsp. japonica GN=Os03g0279400 PE=2 SV=1;>	3	2	5.1	5.1	5.1	46.852	453	453;463;463	1.67	2	4	0	12.239
Q75IQ4	OEP24_ORYSJ	reviewed	Outer envelope pore protein 24, chloroplastic (Chloroplastic outer envelope pore protein of 24 kDa)	OEP24 Os03g0855600 LOC_Os03g63860 OsJ_13425	Oryza sativa subsp. japonica (Rice)	224	chloroplast outer membrane [GO:0009707]; etioplast membrane [GO:0034426]; pore complex [GO:0046930]; porin activity [GO:0015288]; ion transport [GO:0006811]	ion transport [GO:0006811]	porin activity [GO:0015288]	chloroplast outer membrane [GO:0009707]; etioplast membrane [GO:0034426]; pore complex [GO:0046930]	GO:0006811; GO:0009707; GO:0015288; GO:0034426; GO:0046930	sp|Q75IQ4|OEP24_ORYSJ;sp|B8ANR3|OEP24_ORYSI	5;5	5;5	5;5	>sp|Q75IQ4|OEP24_ORYSJ Outer envelope pore protein 24, chloroplastic OS=Oryza sativa subsp. japonica GN=OEP24 PE=2 SV=1;>sp|B8ANR3|OEP24_ORYSI Outer envelope pore protein 24, chloroplastic OS=Oryza sativa subsp. indica GN=OEP24 PE=3 SV=1	2	5	29	29	29	24.234	224	224;224	1.65	25	47	0	35.372
Q7XPW7	DRE22_ORYSJ	reviewed	Anamorsin homolog 2 (Fe-S cluster assembly protein DRE2 homolog 2)	Os04g0682050 LOC_Os04g58564 OsJ_16663 OSJNBa0032F06.14	Oryza sativa subsp. japonica (Rice)	264	cytoplasm [GO:0005737]; mitochondrial intermembrane space [GO:0005758]; 2 iron, 2 sulfur cluster binding [GO:0051537]; electron carrier activity [GO:0009055]; metal ion binding [GO:0046872]; iron-sulfur cluster assembly [GO:0016226]; negative regulation o	iron-sulfur cluster assembly [GO:0016226]; negative regulation of apoptotic process [GO:0043066]	2 iron, 2 sulfur cluster binding [GO:0051537]; electron carrier activity [GO:0009055]; metal ion binding [GO:0046872]	cytoplasm [GO:0005737]; mitochondrial intermembrane space [GO:0005758]	GO:0005737; GO:0005758; GO:0009055; GO:0016226; GO:0043066; GO:0046872; GO:0051537	sp|Q7XPW7|DRE22_ORYSJ;sp|B8ARI7|DRE22_ORYSI;tr|Q259F3|Q259F3_ORYSA	1;1;1	1;1;1	1;1;1	>sp|Q7XPW7|DRE22_ORYSJ Anamorsin homolog 2 OS=Oryza sativa subsp. japonica GN=Os04g0682050 PE=2 SV=1;>sp|B8ARI7|DRE22_ORYSI Anamorsin homolog 2 OS=Oryza sativa subsp. indica GN=OsI_17963 PE=2 SV=1;>tr|Q259F3|Q259F3_ORYSA H0124B04.9 protein OS=Oryza sativa	3	1	6.8	6.8	6.8	27.65	264	264;264;1216	2		2	0	25.326
B8ARW2	TNPO1_ORYSI	reviewed	Transportin-1 (OsTRN1) (Importin beta-2) (Karyopherin beta-2)	OsI_18044	Oryza sativa subsp. indica (Rice)	890	cytoplasm [GO:0005737]; nucleoplasm [GO:0005654]; intracellular protein transport [GO:0006886]	intracellular protein transport [GO:0006886]		cytoplasm [GO:0005737]; nucleoplasm [GO:0005654]	GO:0005654; GO:0005737; GO:0006886	sp|B8ARW2|TNPO1_ORYSI;sp|B9FDR3|TNPO1_ORYSJ	3;3	3;3	3;3	>sp|B8ARW2|TNPO1_ORYSI Transportin-1 OS=Oryza sativa subsp. indica GN=OsI_18044 PE=2 SV=1;>sp|B9FDR3|TNPO1_ORYSJ Transportin-1 OS=Oryza sativa subsp. japonica GN=TRN1 PE=3 SV=2	2	3	5.1	5.1	5.1	98.603	890	890;891	1	9		0	22.53
Q0JE32	AKR1_ORYSJ	reviewed	Probable aldo-keto reductase 1 (EC 1.1.1.-)	Os04g0337500 LOC_Os04g26870 OsJ_14313 OSJNBa0008A08.8	Oryza sativa subsp. japonica (Rice)	350	oxidoreductase activity [GO:0016491]		oxidoreductase activity [GO:0016491]		GO:0016491	sp|Q0JE32|AKR1_ORYSJ;sp|B8ASB2|AKR1_ORYSI	2;2	1;1	1;1	>sp|Q0JE32|AKR1_ORYSJ Probable aldo-keto reductase 1 OS=Oryza sativa subsp. japonica GN=Os04g0337500 PE=2 SV=1;>sp|B8ASB2|AKR1_ORYSI Probable aldo-keto reductase 1 OS=Oryza sativa subsp. indica GN=OsI_15385 PE=3 SV=2	2	2	6.9	3.4	3.4	38.118	350	350;350	2		1	0.0077938	6.7944
Q7X7N2	ARGI1_ORYSJ	reviewed	Arginase 1, mitochondrial (EC 3.5.3.1) (Arginine amidohydrolase 1)	ARG1 Os04g0106300 LOC_Os04g01590 OsJ_13517 OSJNBb0004G23.10 OSJNBb0085F13.5	Oryza sativa subsp. japonica (Rice)	340	mitochondrion [GO:0005739]; arginase activity [GO:0004053]; metal ion binding [GO:0046872]; arginine metabolic process [GO:0006525]; urea cycle [GO:0000050]	arginine metabolic process [GO:0006525]; urea cycle [GO:0000050]	arginase activity [GO:0004053]; metal ion binding [GO:0046872]	mitochondrion [GO:0005739]	GO:0000050; GO:0004053; GO:0005739; GO:0006525; GO:0046872	sp|Q7X7N2|ARGI1_ORYSJ;sp|B8AU84|ARGI1_ORYSI	4;4	4;4	4;4	>sp|Q7X7N2|ARGI1_ORYSJ Arginase 1, mitochondrial OS=Oryza sativa subsp. japonica GN=ARG1 PE=2 SV=1;>sp|B8AU84|ARGI1_ORYSI Arginase 1, mitochondrial OS=Oryza sativa subsp. indica GN=B0616E02-H0507E05.7 PE=1 SV=1	2	4	16.8	16.8	16.8	36.944	340	340;340	1.73	3	8	0	27.41
B9FSH5	SYAP_ORYSJ	reviewed	Alanine--tRNA ligase, chloroplastic/mitochondrial (EC 6.1.1.7) (Alanyl-tRNA synthetase) (AlaRS)	Os06g0245800 LOC_Os06g13660 OJ1136_C11.1 OsJ_20798	Oryza sativa subsp. japonica (Rice)	996	chloroplast [GO:0009507]; mitochondrion [GO:0005739]; alanine-tRNA ligase activity [GO:0004813]; amino acid binding [GO:0016597]; ATP binding [GO:0005524]; tRNA binding [GO:0000049]; zinc ion binding [GO:0008270]; alanyl-tRNA aminoacylation [GO:0006419];	alanyl-tRNA aminoacylation [GO:0006419]; tRNA modification [GO:0006400]	alanine-tRNA ligase activity [GO:0004813]; amino acid binding [GO:0016597]; ATP binding [GO:0005524]; tRNA binding [GO:0000049]; zinc ion binding [GO:0008270]	chloroplast [GO:0009507]; mitochondrion [GO:0005739]	GO:0000049; GO:0004813; GO:0005524; GO:0005739; GO:0006400; GO:0006419; GO:0008270; GO:0009507; GO:0016597	sp|B9FSH5|SYAP_ORYSJ;sp|B8B4H5|SYAP_ORYSI	4;4	4;4	4;4	>sp|B9FSH5|SYAP_ORYSJ Probable alanine--tRNA ligase, chloroplastic OS=Oryza sativa subsp. japonica GN=Os06g0245800 PE=3 SV=1;>sp|B8B4H5|SYAP_ORYSI Probable alanine--tRNA ligase, chloroplastic OS=Oryza sativa subsp. indica GN=OsI_22356 PE=3 SV=1	2	4	5.5	5.5	5.5	101.42	932	932;996	1	6		0	23.477
Q6YT73	GLO5_ORYSJ	reviewed	Peroxisomal (S)-2-hydroxy-acid oxidase GLO5 (EC 1.1.3.15) (Glycolate oxidase 5) (GOX 5) (OsGLO5) (Short chain alpha-hydroxy acid oxidase GLO5)	GLO5 Os07g0152900 LOC_Os07g05820 B1364A02.33-1 OsJ_23125 OSJNBb0050B07.1-1	Oryza sativa subsp. japonica (Rice)	369	peroxisome [GO:0005777]; FMN binding [GO:0010181]; glycolate oxidase activity [GO:0008891]; long-chain-(S)-2-hydroxy-long-chain-acid oxidase activity [GO:0052853]; medium-chain-(S)-2-hydroxy-acid oxidase activity [GO:0052854]; very-long-chain-(S)-2-hydrox	modulation by virus of host morphology or physiology [GO:0019048]; oxidative photosynthetic carbon pathway [GO:0009854]; photorespiration [GO:0009853]; regulation of photosynthesis [GO:0010109]	FMN binding [GO:0010181]; glycolate oxidase activity [GO:0008891]; long-chain-(S)-2-hydroxy-long-chain-acid oxidase activity [GO:0052853]; medium-chain-(S)-2-hydroxy-acid oxidase activity [GO:0052854]; very-long-chain-(S)-2-hydroxy-acid oxidase activity [	peroxisome [GO:0005777]	GO:0005777; GO:0008891; GO:0009853; GO:0009854; GO:0010109; GO:0010181; GO:0019048; GO:0052852; GO:0052853; GO:0052854	sp|Q6YT73|GLO5_ORYSJ;sp|B8B7C5|GLO5_ORYSI	21;21	16;16	16;16	>sp|Q6YT73|GLO5_ORYSJ Peroxisomal (S)-2-hydroxy-acid oxidase GLO5 OS=Oryza sativa subsp. japonica GN=GLO5 PE=2 SV=1;>sp|B8B7C5|GLO5_ORYSI Peroxisomal (S)-2-hydroxy-acid oxidase GLO5 OS=Oryza sativa subsp. indica GN=GLO5 PE=3 SV=1	2	21	63.1	48.5	48.5	40.244	369	369;369	1.47	113	101	0	232.05
Q6ZJS7	EFTS_ORYSJ	reviewed	Elongation factor Ts, mitochondrial (EF-Ts) (EF-TsMt)	EFTS Os08g0399600 OJ1051_A08.16 OsJ_27216/OsJ_27215	Oryza sativa subsp. japonica (Rice)	366	mitochondrial matrix [GO:0005759]; translation elongation factor activity [GO:0003746]; mitochondrial translational elongation [GO:0070125]	mitochondrial translational elongation [GO:0070125]	translation elongation factor activity [GO:0003746]	mitochondrial matrix [GO:0005759]	GO:0003746; GO:0005759; GO:0070125	sp|Q6ZJS7|EFTS_ORYSJ;sp|B8BAI9|EFTS_ORYSI	2;2	2;2	2;2	>sp|Q6ZJS7|EFTS_ORYSJ Elongation factor Ts, mitochondrial OS=Oryza sativa subsp. japonica GN=EFTS PE=2 SV=1;>sp|B8BAI9|EFTS_ORYSI Elongation factor Ts, mitochondrial OS=Oryza sativa subsp. indica GN=EFTS PE=3 SV=2	2	2	8.5	8.5	8.5	40.013	366	366;385	1.75	1	3	0	14.994
Q2R483	MTBC_ORYSJ	reviewed	Probable bifunctional methylthioribulose-1-phosphate dehydratase/enolase-phosphatase E1 [Includes: Methylthioribulose-1-phosphate dehydratase (MTRu-1-P dehydratase) (EC 4.2.1.109); Enolase-phosphatase E1 (EC 3.1.3.77) (2,3-diketo-5-methylthio-1-phosphopen	Os11g0484000 LOC_Os11g29370 OsJ_33906	Oryza sativa subsp. japonica (Rice)	518	chloroplast stroma [GO:0009570]; cytosol [GO:0005829]; 2,3-diketo-5-methylthiopentyl-1-phosphate enolase activity [GO:0043715]; 2-hydroxy-3-keto-5-methylthiopentenyl-1-phosphate phosphatase activity [GO:0043716]; acireductone synthase activity [GO:0043874	L-methionine biosynthetic process from methylthioadenosine [GO:0019509]; L-methionine biosynthetic process from S-adenosylmethionine [GO:0019284]	2,3-diketo-5-methylthiopentyl-1-phosphate enolase activity [GO:0043715]; 2-hydroxy-3-keto-5-methylthiopentenyl-1-phosphate phosphatase activity [GO:0043716]; acireductone synthase activity [GO:0043874]; magnesium ion binding [GO:0000287]; methylthioribulo	chloroplast stroma [GO:0009570]; cytosol [GO:0005829]	GO:0000287; GO:0005829; GO:0008270; GO:0009570; GO:0019284; GO:0019509; GO:0043715; GO:0043716; GO:0043874; GO:0046570	sp|Q2R483|MTBC_ORYSJ;sp|B8BKI7|MTBC_ORYSI	5;5	5;5	5;5	>sp|Q2R483|MTBC_ORYSJ Probable bifunctional methylthioribulose-1-phosphate dehydratase/enolase-phosphatase E1 OS=Oryza sativa subsp. japonica GN=Os11g0484000 PE=2 SV=1;>sp|B8BKI7|MTBC_ORYSI Probable bifunctional methylthioribulose-1-phosphate dehydratase/e	2	5	12.9	12.9	12.9	56.959	518	518;518	1.22	29	8	0	30.616
B9EXM2	CARB_ORYSJ	reviewed	Carbamoyl-phosphate synthase large chain, chloroplastic (EC 6.3.5.5) (Carbamoyl-phosphate synthetase ammonia chain)	CARB Os01g0570700 LOC_Os01g38970 OsJ_02282	Oryza sativa subsp. japonica (Rice)	1172	chloroplast [GO:0009507]; cytoplasm [GO:0005737]; ATP binding [GO:0005524]; carbamoyl-phosphate synthase (ammonia) activity [GO:0004087]; carbamoyl-phosphate synthase (glutamine-hydrolyzing) activity [GO:0004088]; metal ion binding [GO:0046872]; 'de novo'	'de novo' UMP biosynthetic process [GO:0044205]; arginine biosynthetic process [GO:0006526]; urea cycle [GO:0000050]	ATP binding [GO:0005524]; carbamoyl-phosphate synthase (ammonia) activity [GO:0004087]; carbamoyl-phosphate synthase (glutamine-hydrolyzing) activity [GO:0004088]; metal ion binding [GO:0046872]	chloroplast [GO:0009507]; cytoplasm [GO:0005737]	GO:0000050; GO:0004087; GO:0004088; GO:0005524; GO:0005737; GO:0006526; GO:0009507; GO:0044205; GO:0046872	sp|B9EXM2|CARB_ORYSJ;tr|B8AAD1|B8AAD1_ORYSI	20;14	20;14	20;14	>sp|B9EXM2|CARB_ORYSJ Carbamoyl-phosphate synthase large chain, chloroplastic OS=Oryza sativa subsp. japonica GN=CARB PE=2 SV=1;>tr|B8AAD1|B8AAD1_ORYSI Putative uncharacterized protein OS=Oryza sativa subsp. indica GN=OsI_02498 PE=4 SV=1	2	20	20.6	20.6	20.6	127.77	1172	1172;878	1.07	111	8	0	181.87
B8AIJ7	B8AIJ7_ORYSI	unreviewed	Aldehyde dehydrogenase	OsI_06045	Oryza sativa subsp. indica (Rice)	527	chloroplast stroma [GO:0009570]; mitochondrial matrix [GO:0005759]; aldehyde dehydrogenase [NAD(P)+] activity [GO:0004030]; copper ion binding [GO:0005507]; NAD binding [GO:0051287]; succinate-semialdehyde dehydrogenase [NAD(P)+] activity [GO:0009013]; ce	cellular aldehyde metabolic process [GO:0006081]; gamma-aminobutyric acid catabolic process [GO:0009450]; glutamate decarboxylation to succinate [GO:0006540]; reactive oxygen species metabolic process [GO:0072593]; response to heat [GO:0009408]; response	aldehyde dehydrogenase [NAD(P)+] activity [GO:0004030]; copper ion binding [GO:0005507]; NAD binding [GO:0051287]; succinate-semialdehyde dehydrogenase [NAD(P)+] activity [GO:0009013]	chloroplast stroma [GO:0009570]; mitochondrial matrix [GO:0005759]	GO:0004030; GO:0005507; GO:0005759; GO:0006081; GO:0006540; GO:0009013; GO:0009408; GO:0009416; GO:0009450; GO:0009570; GO:0051287; GO:0072593	tr|B8AIJ7|B8AIJ7_ORYSI;sp|B9F3B6|SSDH_ORYSJ	7;7	7;7	7;7	>tr|B8AIJ7|B8AIJ7_ORYSI Putative uncharacterized protein OS=Oryza sativa subsp. indica GN=OsI_06045 PE=2 SV=1;>sp|B9F3B6|SSDH_ORYSJ Succinate-semialdehyde dehydrogenase, mitochondrial OS=Oryza sativa subsp. japonica GN=ALDH5F1 PE=3 SV=1	2	7	11.8	11.8	11.8	56.079	527	527;527	1.5	53	53	0	56.402
A2Y2U1	A2Y2U1_ORYSI	unreviewed	Putative uncharacterized protein	OsI_19330	Oryza sativa subsp. indica (Rice)	2327	acetyl-CoA carboxylase activity [GO:0003989]; ATP binding [GO:0005524]; biotin carboxylase activity [GO:0004075]; metal ion binding [GO:0046872]; fatty acid biosynthetic process [GO:0006633]	fatty acid biosynthetic process [GO:0006633]	acetyl-CoA carboxylase activity [GO:0003989]; ATP binding [GO:0005524]; biotin carboxylase activity [GO:0004075]; metal ion binding [GO:0046872]		GO:0003989; GO:0004075; GO:0005524; GO:0006633; GO:0046872	tr|A2Y2U1|A2Y2U1_ORYSI;sp|B9FK36|ACC2_ORYSJ	17;17	17;17	15;15	>tr|A2Y2U1|A2Y2U1_ORYSI Putative uncharacterized protein OS=Oryza sativa subsp. indica GN=OsI_19330 PE=2 SV=1;>sp|B9FK36|ACC2_ORYSJ Acetyl-CoA carboxylase 2 OS=Oryza sativa subsp. japonica GN=ACC2 PE=3 SV=2	2	17	8.5	8.5	7.6	257.71	2327	2327;2327	1.08	93	8	0	114.67
B9FSC8	OPR11_ORYSJ	reviewed	Putative 12-oxophytodienoate reductase 11 (EC 1.3.1.-) (OPDA-reductase 11) (OsOPR11)	OPR11 OPR3 OsJ_20711	Oryza sativa subsp. japonica (Rice)	367	intracellular [GO:0005622]; FMN binding [GO:0010181]; NADPH dehydrogenase activity [GO:0003959]; fatty acid biosynthetic process [GO:0006633]; oxidation-reduction process [GO:0055114]; oxylipin biosynthetic process [GO:0031408]	fatty acid biosynthetic process [GO:0006633]; oxidation-reduction process [GO:0055114]; oxylipin biosynthetic process [GO:0031408]	FMN binding [GO:0010181]; NADPH dehydrogenase activity [GO:0003959]	intracellular [GO:0005622]	GO:0003959; GO:0005622; GO:0006633; GO:0010181; GO:0031408; GO:0055114	sp|B9FSC8|OPR11_ORYSJ;tr|B8AUC2|B8AUC2_ORYSI	3;2;1	3;2;1	3;2;1	>sp|B9FSC8|OPR11_ORYSJ Putative 12-oxophytodienoate reductase 11 OS=Oryza sativa subsp. japonica GN=OPR11 PE=2 SV=1;>tr|B8AUC2|B8AUC2_ORYSI Putative uncharacterized protein OS=Oryza sativa subsp. indica GN=OsI_16037 PE=4 SV=1	3	3	13.6	13.6	13.6	40.642	367	367;335;220	1.44	9	7	0	20.867
Q7GC32	Q7GC32_ORYSI	unreviewed	PR-3 class IV chitinase	Cht4 OsI_16467	Oryza sativa subsp. indica (Rice)	229	chitinase activity [GO:0004568]; carbohydrate metabolic process [GO:0005975]; cell wall macromolecule catabolic process [GO:0016998]; chitin catabolic process [GO:0006032]	carbohydrate metabolic process [GO:0005975]; cell wall macromolecule catabolic process [GO:0016998]; chitin catabolic process [GO:0006032]	chitinase activity [GO:0004568]		GO:0004568; GO:0005975; GO:0006032; GO:0016998	tr|Q7GC32|Q7GC32_ORYSI;tr|Q25AB8|Q25AB8_ORYSA;sp|O04138|CHI4_ORYSJ	2;2;2	2;2;2	2;2;2	>tr|Q7GC32|Q7GC32_ORYSI PR-3 class IV chitinase OS=Oryza sativa subsp. indica GN=Cht4 PE=4 SV=1;>tr|Q25AB8|Q25AB8_ORYSA H0522A01.12 protein OS=Oryza sativa GN=H0522A01.12 PE=4 SV=1;>sp|O04138|CHI4_ORYSJ Chitinase 4 OS=Oryza sativa subsp. japonica GN=Cht4 P	3	2	16.6	16.6	16.6	25.151	229	229;285;285	1.92	1	11	0	15.086
C7IWI9	C7IWI9_ORYSJ	unreviewed	Os01g0662200 protein (Fragment)	Os01g0662200	Oryza sativa subsp. japonica (Rice)	158	ribosome [GO:0005840]; structural constituent of ribosome [GO:0003735]; translation [GO:0006412]	translation [GO:0006412]	structural constituent of ribosome [GO:0003735]	ribosome [GO:0005840]	GO:0003735; GO:0005840; GO:0006412	tr|C7IWI9|C7IWI9_ORYSJ;tr|Q9ZWF5|Q9ZWF5_ORYSJ;sp|O22386|RK12_ORYSJ;tr|A2Y7L1|A2Y7L1_ORYSI	3;3;3;2	3;3;3;2	3;3;3;2	>tr|C7IWI9|C7IWI9_ORYSJ Os01g0662200 protein (Fragment) OS=Oryza sativa subsp. japonica GN=Os01g0662200 PE=3 SV=1;>tr|Q9ZWF5|Q9ZWF5_ORYSJ Os05g0568300 protein OS=Oryza sativa subsp. japonica GN=rpl12-1 PE=2 SV=1;>sp|O22386|RK12_ORYSJ 50S ribosomal protein	4	3	28.5	28.5	28.5	16.327	158	158;179;185;179	1.72	10	26	0	87.226
Q10CF4	Q10CF4_ORYSJ	unreviewed	Ferredoxin--NADP reductase (EC 1.18.1.2)	LOC_Os03g57120	Oryza sativa subsp. japonica (Rice)	304	ferredoxin-NADP+ reductase activity [GO:0004324]		ferredoxin-NADP+ reductase activity [GO:0004324]		GO:0004324	tr|Q10CF4|Q10CF4_ORYSJ;tr|Q10CF5|Q10CF5_ORYSJ;tr|Q0D8L9|Q0D8L9_ORYSJ;tr|A2XMM3|A2XMM3_ORYSI;sp|P41345|FENR2_ORYSJ;sp|O23877|FENR3_ORYSJ;tr|A2YI62|A2YI62_ORYSI	1;1;1;1;1;1;1	1;1;1;1;1;1;1	1;1;1;1;1;1;1	>tr|Q10CF4|Q10CF4_ORYSJ Ferredoxin-NADP reductase, root isozyme, chloroplast, putative, expressed OS=Oryza sativa subsp. japonica GN=LOC_Os03g57120 PE=2 SV=1;>tr|Q10CF5|Q10CF5_ORYSJ Ferredoxin-NADP reductase, root isozyme, chloroplast, putative, expressed	7	1	3.9	3.9	3.9	33.163	304	304;378;378;378;378;378;379	2		5	0.0077751	6.7808
B0LSR2	B0LSR2_ORYSI	unreviewed	Chloroplast fructose-1,6-bisphosphatase		Oryza sativa subsp. indica (Rice)	359	fructose 1,6-bisphosphate 1-phosphatase activity [GO:0042132]; fructose catabolic process [GO:0006001]	fructose catabolic process [GO:0006001]	fructose 1,6-bisphosphate 1-phosphatase activity [GO:0042132]		GO:0006001; GO:0042132	tr|B0LSR2|B0LSR2_ORYSI;tr|Q10NK0|Q10NK0_ORYSJ;tr|A2XEX2|A2XEX2_ORYSI;sp|O64422|F16P1_ORYSJ	10;10;10;10	10;10;10;10	10;10;10;10	>tr|B0LSR2|B0LSR2_ORYSI Chloroplast fructose-1,6-bisphosphatase OS=Oryza sativa subsp. indica PE=2 SV=1;>tr|Q10NK0|Q10NK0_ORYSJ Fructose-1,6-bisphosphatase, chloroplast, putative, expressed OS=Oryza sativa subsp. japonica GN=Os03g0267300 PE=2 SV=1;>tr|A2XE	4	10	39.3	39.3	39.3	38.864	359	359;406;406;406	1.43	167	127	0	308.75
Q10QK6	Q10QK6_ORYSJ	unreviewed	Inositol-3-phosphate synthase, putative, expressed	LOC_Os03g09250	Oryza sativa subsp. japonica (Rice)	401	inositol-3-phosphate synthase activity [GO:0004512]; inositol biosynthetic process [GO:0006021]; phospholipid biosynthetic process [GO:0008654]	inositol biosynthetic process [GO:0006021]; phospholipid biosynthetic process [GO:0008654]	inositol-3-phosphate synthase activity [GO:0004512]		GO:0004512; GO:0006021; GO:0008654	tr|Q10QK6|Q10QK6_ORYSJ;tr|Q10QK7|Q10QK7_ORYSJ;tr|Q10QK8|Q10QK8_ORYSJ;sp|O64437|INO1_ORYSJ;tr|A2XDG3|A2XDG3_ORYSI;tr|A2Z6I2|A2Z6I2_ORYSI;tr|Q8S5N2|Q8S5N2_ORYSJ;tr|A2Z6I3|A2Z6I3_ORYSI	2;2;2;2;2;1;1;1	2;2;2;2;2;1;1;1	2;2;2;2;2;1;1;1	>tr|Q10QK6|Q10QK6_ORYSJ Inositol-3-phosphate synthase, putative, expressed OS=Oryza sativa subsp. japonica GN=LOC_Os03g09250 PE=2 SV=1;>tr|Q10QK7|Q10QK7_ORYSJ Inositol-3-phosphate synthase, putative, expressed OS=Oryza sativa subsp. japonica GN=LOC_Os03g09	8	2	8.7	8.7	8.7	44.154	401	401;456;510;510;579;259;509;509	1.8	2	8	0.0041209	10.744
Q0J0L6	Q0J0L6_ORYSJ	reviewed	Proteasome subunit beta type-1 (EC 3.4.25.1) (20S proteasome alpha subunit F) (20S proteasome subunit beta-6)	PBF1 Os09g0505600 LOC_Os09g32800 OsJ_29931	Oryza sativa subsp. japonica (Rice)	221	cytoplasm [GO:0005737]; nucleus [GO:0005634]; proteasome core complex [GO:0005839]; threonine-type endopeptidase activity [GO:0004298]; proteolysis involved in cellular protein catabolic process [GO:0051603]	proteolysis involved in cellular protein catabolic process [GO:0051603]	threonine-type endopeptidase activity [GO:0004298]	cytoplasm [GO:0005737]; nucleus [GO:0005634]; proteasome core complex [GO:0005839]	GO:0004298; GO:0005634; GO:0005737; GO:0005839; GO:0051603	tr|Q0J0L6|Q0J0L6_ORYSJ;sp|O64464|PSB1_ORYSJ;tr|A2Z2V9|A2Z2V9_ORYSI	6;6;5;2;2	6;6;5;2;2	6;6;5;2;2	>tr|Q0J0L6|Q0J0L6_ORYSJ Proteasome subunit beta type OS=Oryza sativa subsp. japonica GN=Os09g0505600 PE=2 SV=1;>sp|O64464|PSB1_ORYSJ Proteasome subunit beta type-1 OS=Oryza sativa subsp. japonica GN=PBF1 PE=2 SV=1;>tr|A2Z2V9|A2Z2V9_ORYSI Putative uncharact	5	6	28.1	28.1	28.1	24.281	221	221;221;178;219;219	1.79	7	26	0	52.793
Q10QZ6	Q10QZ6_ORYSJ	unreviewed	Elongation factor 1-alpha	LOC_Os03g08010 LOC_Os03g08020 LOC_Os03g08050 Os03g0177400 Os03g0177500 Os03g0177900 Os03g0178000 OsJ_09631 OsJ_09634 OsJ_09635	Oryza sativa subsp. japonica (Rice)	447	cytoplasm [GO:0005737]; GTP binding [GO:0005525]; GTPase activity [GO:0003924]; translation elongation factor activity [GO:0003746]		GTPase activity [GO:0003924]; GTP binding [GO:0005525]; translation elongation factor activity [GO:0003746]	cytoplasm [GO:0005737]	GO:0003746; GO:0003924; GO:0005525; GO:0005737	tr|Q10QZ6|Q10QZ6_ORYSJ;tr|B8APM5|B8APM5_ORYSI;sp|O64937|EF1A_ORYSJ;tr|Q10QZ4|Q10QZ4_ORYSJ;tr|B9FBM7|B9FBM7_ORYSJ;tr|Q10QZ5|Q10QZ5_ORYSJ	20;20;20;20;17;14;6;5;5;1	20;20;20;20;17;14;6;5;5;1	20;20;20;20;17;14;6;5;5;1	>tr|Q10QZ6|Q10QZ6_ORYSJ Elongation factor 1-alpha OS=Oryza sativa subsp. japonica GN=Os03g0177900 PE=2 SV=1;>tr|B8APM5|B8APM5_ORYSI Elongation factor 1-alpha OS=Oryza sativa subsp. indica GN=OsI_10237 PE=3 SV=1;>sp|O64937|EF1A_ORYSJ Elongation factor 1-alp	10	20	41.2	41.2	41.2	49.292	447	447;447;447;449;427;347;108;49;156;38	1.3	518	224	0	323.31
Q0JGH0	Q0JGH0_ORYSJ	reviewed	50S ribosomal protein L27, chloroplastic (CL27)	RPL27 Os01g0924000 LOC_Os01g69950 B1033B05.2-1 OsJ_04596 P0592G05.26-1	Oryza sativa subsp. japonica (Rice)	195	chloroplast envelope [GO:0009941]; chloroplast stroma [GO:0009570]; ribosome [GO:0005840]; thylakoid [GO:0009579]; structural constituent of ribosome [GO:0003735]; response to cytokinin [GO:0009735]; translation [GO:0006412]	response to cytokinin [GO:0009735]; translation [GO:0006412]	structural constituent of ribosome [GO:0003735]	chloroplast envelope [GO:0009941]; chloroplast stroma [GO:0009570]; ribosome [GO:0005840]; thylakoid [GO:0009579]	GO:0003735; GO:0005840; GO:0006412; GO:0009570; GO:0009579; GO:0009735; GO:0009941	tr|Q0JGH0|Q0JGH0_ORYSJ;tr|B8A8F9|B8A8F9_ORYSI;sp|O65037|RK27_ORYSJ	1;1;1	1;1;1	1;1;1	>tr|Q0JGH0|Q0JGH0_ORYSJ Os01g0924000 protein OS=Oryza sativa subsp. japonica GN=Os01g0924000 PE=2 SV=1;>tr|B8A8F9|B8A8F9_ORYSI Putative uncharacterized protein OS=Oryza sativa subsp. indica GN=OsI_04988 PE=2 SV=1;>sp|O65037|RK27_ORYSJ 50S ribosomal protein	3	1	7.7	7.7	7.7	21.268	195	195;195;195	1.17	10	2	0.0077844	6.7867
Q0JJ25	Q0JJ25_ORYSJ	unreviewed	Glutathione S-transferase 2 (Os01g0764000 protein) (Uncharacterized protein) (cDNA clone:001-007-E12, full insert sequence) (cDNA clone:006-205-C06, full insert sequence) (cDNA clone:J023055F24, full insert sequence)	Os01g0764000 OsJ_03558	Oryza sativa subsp. japonica (Rice)	215	transferase activity [GO:0016740]		transferase activity [GO:0016740]		GO:0016740	tr|Q0JJ25|Q0JJ25_ORYSJ;tr|A2WVD3|A2WVD3_ORYSI;sp|O82451|GSTF2_ORYSJ;tr|A6N115|A6N115_ORYSI;tr|A5H9K2|A5H9K2_ORYSI	4;4;4;3;3;1;1;1;1;1	4;4;4;3;3;1;1;1;1;1	4;4;4;3;3;1;1;1;1;1	>tr|Q0JJ25|Q0JJ25_ORYSJ Glutathione S-transferase 2 OS=Oryza sativa subsp. japonica GN=Os01g0764000 PE=2 SV=1;>tr|A2WVD3|A2WVD3_ORYSI Putative uncharacterized protein OS=Oryza sativa subsp. indica GN=OsI_03848 PE=2 SV=1;>sp|O82451|GSTF2_ORYSJ Probable glut	10	4	25.1	25.1	25.1	23.977	215	215;215;215;193;193;65;219;219;219;220	1.36	56	32	0	62.818
Q8HCP6	Q8HCP6_ORYSJ	unreviewed	Cytochrome c oxidase subunit 2	cox2	Oryza sativa subsp. japonica (Rice)	260	integral component of membrane [GO:0016021]; mitochondrial respiratory chain complex IV [GO:0005751]; mitochondrion [GO:0005739]; copper ion binding [GO:0005507]; cytochrome-c oxidase activity [GO:0004129]; ATP synthesis coupled electron transport [GO:004	ATP synthesis coupled electron transport [GO:0042773]	copper ion binding [GO:0005507]; cytochrome-c oxidase activity [GO:0004129]	integral component of membrane [GO:0016021]; mitochondrial respiratory chain complex IV [GO:0005751]; mitochondrion [GO:0005739]	GO:0004129; GO:0005507; GO:0005739; GO:0005751; GO:0016021; GO:0042773	tr|Q8HCP6|Q8HCP6_ORYSJ;tr|Q2F979|Q2F979_ORYSI;tr|Q2F926|Q2F926_ORYSJ;tr|D3DF24|D3DF24_ORYSI;sp|P04373|COX2_ORYSJ	2;2;2;2;2	2;2;2;2;2	2;2;2;2;2	>tr|Q8HCP6|Q8HCP6_ORYSJ Cytochrome c oxidase subunit 2 OS=Oryza sativa subsp. japonica GN=cox2 PE=2 SV=1;>tr|Q2F979|Q2F979_ORYSI Cytochrome c oxidase subunit 2 OS=Oryza sativa subsp. indica GN=cox2 PE=2 SV=1;>tr|Q2F926|Q2F926_ORYSJ Cytochrome c oxidase sub	5	2	6.5	6.5	6.5	29.256	260	260;260;260;260;260	1.53	16	18	0	13.931
A2ZYR4	A2ZYR4_ORYSJ	unreviewed	Cysteine proteinase inhibitor	OsJ_03784	Oryza sativa subsp. japonica (Rice)	140	cysteine-type endopeptidase inhibitor activity [GO:0004869]; peptidase activity [GO:0008233]		cysteine-type endopeptidase inhibitor activity [GO:0004869]; peptidase activity [GO:0008233]		GO:0004869; GO:0008233	tr|A2ZYR4|A2ZYR4_ORYSJ;tr|A2WW32|A2WW32_ORYSI;sp|P09229|CYT1_ORYSJ	1;1;1	1;1;1	1;1;1	>tr|A2ZYR4|A2ZYR4_ORYSJ Uncharacterized protein OS=Oryza sativa subsp. japonica GN=OsJ_03784 PE=2 SV=1;>tr|A2WW32|A2WW32_ORYSI Putative uncharacterized protein OS=Oryza sativa subsp. indica GN=OsI_04110 PE=4 SV=1;>sp|P09229|CYT1_ORYSJ Cysteine proteinase i	3	1	10	10	10	15.355	140	140;140;140	2		4	0.0066829	6.9027
Q0JEM8	Q0JEM8_ORYSJ	unreviewed	Os04g0235600 protein (Fragment)	Os04g0235600	Oryza sativa subsp. japonica (Rice)	141	integral component of membrane [GO:0016021]; proton-transporting ATP synthase complex, coupling factor F(o) [GO:0045263]; hydrogen ion transmembrane transporter activity [GO:0015078]; ATP synthesis coupled proton transport [GO:0015986]	ATP synthesis coupled proton transport [GO:0015986]	hydrogen ion transmembrane transporter activity [GO:0015078]	integral component of membrane [GO:0016021]; proton-transporting ATP synthase complex, coupling factor F(o) [GO:0045263]	GO:0015078; GO:0015986; GO:0016021; GO:0045263	tr|Q0JEM8|Q0JEM8_ORYSJ;tr|Q8S6F9|Q8S6F9_ORYSJ;tr|Q8RVD3|Q8RVD3_ORYSJ;sp|P0C2Z0|ATPF_ORYSJ;sp|P0C2Y9|ATPF_ORYSI;sp|P0C2Y8|ATPF_ORYSA;tr|J7F133|J7F133_ORYSI;tr|E9KIN7|E9KIN7_ORYSJ	11;11;11;11;11;11;11;10;4	11;11;11;11;11;11;11;10;4	11;11;11;11;11;11;11;10;4	>tr|Q0JEM8|Q0JEM8_ORYSJ Os04g0235600 protein (Fragment) OS=Oryza sativa subsp. japonica GN=Os04g0235600 PE=2 SV=1;>tr|Q8S6F9|Q8S6F9_ORYSJ Putative ATPase I subunit from chromosome 10 chloroplast insertion OS=Oryza sativa subsp. japonica GN=OSJNBb0075K12.31	9	11	60.3	60.3	60.3	16.424	141	141;183;183;183;183;183;188;123;87	1.6	77	115	0	145
Q8S6F4	Q8S6F4_ORYSJ	unreviewed	Putative atpE; ATPase epsilon subunit from chromosome 10 chloroplast insertion	OSJNBb0075K12.37 OSJNAb0075K12.21	Oryza sativa subsp. japonica (Rice)	137	proton-transporting ATP synthase complex, catalytic core F(1) [GO:0045261]; proton-transporting ATP synthase activity, rotational mechanism [GO:0046933]; ATP synthesis coupled proton transport [GO:0015986]	ATP synthesis coupled proton transport [GO:0015986]	proton-transporting ATP synthase activity, rotational mechanism [GO:0046933]	proton-transporting ATP synthase complex, catalytic core F(1) [GO:0045261]	GO:0015986; GO:0045261; GO:0046933	tr|Q8S6F4|Q8S6F4_ORYSJ;tr|J7F139|J7F139_ORYSI;tr|E9KIP6|E9KIP6_ORYSJ;sp|P0C2Z3|ATPE_ORYSJ;sp|P0C2Z2|ATPE_ORYSI;sp|P0C2Z1|ATPE_ORYSA;tr|Q2QTJ5|Q2QTJ5_ORYSJ	5;5;5;5;5;5;4	3;3;3;3;3;3;3	3;3;3;3;3;3;3	>tr|Q8S6F4|Q8S6F4_ORYSJ Putative atpE; ATPase epsilon subunit from chromosome 10 chloroplast insertion OS=Oryza sativa subsp. japonica GN=OSJNBb0075K12.37 PE=3 SV=1;>tr|J7F139|J7F139_ORYSI ATP synthase epsilon chain, chloroplastic OS=Oryza sativa subsp. in	7	5	29.9	8	8	15.231	137	137;137;137;137;137;137;137	1.3	14	6	0	18.877
Q7DNB0	Q7DNB0_ORYSJ	unreviewed	ATP synthase subunit alpha, chloroplastic (EC 3.6.3.14) (ATP synthase F1 sector subunit alpha) (F-ATPase subunit alpha)	atpA OSJNBa0061C08.5	Oryza sativa subsp. japonica (Rice)	507	chloroplast thylakoid membrane [GO:0009535]; proton-transporting ATP synthase complex, catalytic core F(1) [GO:0045261]; ATP binding [GO:0005524]; proton-transporting ATP synthase activity, rotational mechanism [GO:0046933]; ATP synthesis coupled proton t	ATP synthesis coupled proton transport [GO:0015986]	ATP binding [GO:0005524]; proton-transporting ATP synthase activity, rotational mechanism [GO:0046933]	chloroplast thylakoid membrane [GO:0009535]; proton-transporting ATP synthase complex, catalytic core F(1) [GO:0045261]	GO:0005524; GO:0009535; GO:0015986; GO:0045261; GO:0046933	tr|Q7DNB0|Q7DNB0_ORYSJ;tr|J3R7S9|J3R7S9_ORYSI;sp|P0C2Z6|ATPA_ORYSJ;sp|P0C2Z5|ATPA_ORYSI;sp|P0C2Z4|ATPA_ORYSA;tr|E9KIN8|E9KIN8_ORYSJ;tr|Q8S6F8|Q8S6F8_ORYSJ;tr|Q8S6Z1|Q8S6Z1_ORYSJ	37;37;37;37;37;35;30;25;10;7;1	37;37;37;37;37;35;30;25;10;7;1	1;1;1;1;1;1;0;0;1;1;0	>tr|Q7DNB0|Q7DNB0_ORYSJ ATP synthase subunit alpha OS=Oryza sativa subsp. japonica GN=OSJNBa0061C08.5 PE=3 SV=1;>tr|J3R7S9|J3R7S9_ORYSI ATP synthase subunit alpha, chloroplastic OS=Oryza sativa subsp. indica GN=atpA PE=3 SV=1;>sp|P0C2Z6|ATPA_ORYSJ ATP synt	11	37	57.8	57.8	1.4	55.664	507	507;507;507;507;507;533;507;270;305;224;190	1.42	1031	750	0	323.31
J7EYN3	J7EYN3_ORYSI	unreviewed	ATP synthase subunit beta, chloroplastic (EC 3.6.3.14) (ATP synthase F1 sector subunit beta) (F-ATPase subunit beta)	atpB	Oryza sativa subsp. indica (Rice)	498	chloroplast thylakoid membrane [GO:0009535]; proton-transporting ATP synthase complex, catalytic core F(1) [GO:0045261]; ATP binding [GO:0005524]; proton-transporting ATP synthase activity, rotational mechanism [GO:0046933]; ATP synthesis coupled proton t	ATP synthesis coupled proton transport [GO:0015986]	ATP binding [GO:0005524]; proton-transporting ATP synthase activity, rotational mechanism [GO:0046933]	chloroplast thylakoid membrane [GO:0009535]; proton-transporting ATP synthase complex, catalytic core F(1) [GO:0045261]	GO:0005524; GO:0009535; GO:0015986; GO:0045261; GO:0046933	tr|J7EYN3|J7EYN3_ORYSI;sp|P12085|ATPB_ORYSJ;sp|P0C2Z8|ATPB_ORYSI;sp|P0C2Z7|ATPB_ORYSA;tr|Q8S6F3|Q8S6F3_ORYSJ;tr|Q2QW50|Q2QW50_ORYSJ	47;47;47;47;46;31;23;21;11;6	47;47;47;47;46;31;23;21;11;6	33;33;33;33;33;19;10;9;4;0	>tr|J7EYN3|J7EYN3_ORYSI ATP synthase subunit beta, chloroplastic OS=Oryza sativa subsp. indica GN=atpB PE=3 SV=1;>sp|P12085|ATPB_ORYSJ ATP synthase subunit beta, chloroplastic OS=Oryza sativa subsp. japonica GN=atpB PE=1 SV=2;>sp|P0C2Z8|ATPB_ORYSI ATP synt	10	47	87.3	87.3	50.4	53.954	498	498;498;498;498;498;410;398;336;469;161	1.52	1080	1163	0	323.31
J7EXM7	J7EXM7_ORYSI	unreviewed	Cytochrome b6	petB	Oryza sativa subsp. indica (Rice)	215	chloroplast thylakoid membrane [GO:0009535]; integral component of membrane [GO:0016021]; electron transporter, transferring electrons within cytochrome b6/f complex of photosystem II activity [GO:0045158]; heme binding [GO:0020037]; iron ion binding [GO:	photosynthesis [GO:0015979]; respiratory electron transport chain [GO:0022904]	electron transporter, transferring electrons within cytochrome b6/f complex of photosystem II activity [GO:0045158]; heme binding [GO:0020037]; iron ion binding [GO:0005506]; oxidoreductase activity [GO:0016491]	chloroplast thylakoid membrane [GO:0009535]; integral component of membrane [GO:0016021]	GO:0005506; GO:0009535; GO:0015979; GO:0016021; GO:0016491; GO:0020037; GO:0022904; GO:0045158	tr|J7EXM7|J7EXM7_ORYSI;sp|P12123|CYB6_ORYSJ;sp|P0C316|CYB6_ORYSI;sp|P0C315|CYB6_ORYSA;tr|H5ZXD9|H5ZXD9_ORYSI;tr|H5ZXB2|H5ZXB2_ORYSI	6;6;6;6;4;4;1	6;6;6;6;4;4;1	6;6;6;6;4;4;1	>tr|J7EXM7|J7EXM7_ORYSI Cytochrome b6 OS=Oryza sativa subsp. indica GN=petB PE=3 SV=1;>sp|P12123|CYB6_ORYSJ Cytochrome b6 OS=Oryza sativa subsp. japonica GN=petB PE=3 SV=1;>sp|P0C316|CYB6_ORYSI Cytochrome b6 OS=Oryza sativa subsp. indica GN=petB PE=3 SV=1;	7	6	29.8	29.8	29.8	24.182	215	215;215;215;215;221;221;263	1.3	72	31	0	172.63
Q5N9A0	Q5N9A0_ORYSJ	unreviewed	Chloroplast cytochrome b/f	P0557A01.12	Oryza sativa subsp. japonica (Rice)	160	integral component of membrane [GO:0016021]; thylakoid membrane [GO:0042651]; electron transporter, transferring electrons within the cyclic electron transport pathway of photosynthesis activity [GO:0045156]; oxidoreductase activity [GO:0016491]; photosyn	photosynthetic electron transport chain [GO:0009767]	electron transporter, transferring electrons within the cyclic electron transport pathway of photosynthesis activity [GO:0045156]; oxidoreductase activity [GO:0016491]	integral component of membrane [GO:0016021]; thylakoid membrane [GO:0042651]	GO:0009767; GO:0016021; GO:0016491; GO:0042651; GO:0045156	tr|Q5N9A0|Q5N9A0_ORYSJ;sp|P0C319|PETD_ORYSJ;sp|P0C318|PETD_ORYSI;sp|P0C317|PETD_ORYSA	1;1;1;1	1;1;1;1	1;1;1;1	>tr|Q5N9A0|Q5N9A0_ORYSJ Chloroplast cytochrome b/f OS=Oryza sativa subsp. japonica GN=P0557A01.12 PE=3 SV=1;>sp|P0C319|PETD_ORYSJ Cytochrome b6-f complex subunit 4 OS=Oryza sativa subsp. japonica GN=petD PE=3 SV=1;>sp|P0C318|PETD_ORYSI Cytochrome b6-f comp	4	1	8.8	8.8	8.8	17.503	160	160;160;160;160	1.31	9	4	0.0040513	9.399
E9KIT5	E9KIT5_ORYSJ	unreviewed	NADH-plastoquinone oxidoreductase subunit 7	ndhH	Oryza sativa subsp. japonica (Rice)	343	chloroplast [GO:0009507]; NAD binding [GO:0051287]; oxidoreductase activity, acting on NAD(P)H [GO:0016651]; quinone binding [GO:0048038]		NAD binding [GO:0051287]; oxidoreductase activity, acting on NAD(P)H [GO:0016651]; quinone binding [GO:0048038]	chloroplast [GO:0009507]	GO:0009507; GO:0016651; GO:0048038; GO:0051287	tr|E9KIT5|E9KIT5_ORYSJ;tr|J3RG86|J3RG86_ORYSI;sp|P0C337|NDHH_ORYSJ;sp|P0C336|NDHH_ORYSI;sp|P0C335|NDHH_ORYSA;tr|C5MRJ8|C5MRJ8_ORYSJ;tr|C5MRJ4|C5MRJ4_ORYSI;tr|C5MRJ2|C5MRJ2_ORYSA	7;7;7;7;7;5;5;5;3;3;3;3	7;7;7;7;7;5;5;5;3;3;3;3	5;5;5;5;5;3;3;3;2;2;1;1	>tr|E9KIT5|E9KIT5_ORYSJ NADH-plastoquinone oxidoreductase subunit 7 OS=Oryza sativa subsp. japonica GN=ndhH PE=4 SV=1;>tr|J3RG86|J3RG86_ORYSI NAD(P)H-quinone oxidoreductase subunit H, chloroplastic OS=Oryza sativa subsp. indica GN=ndhH PE=3 SV=1;>sp|P0C337	12	7	26.5	26.5	23.9	40.12	343	343;393;393;393;393;216;216;216;139;139;352;352	1.63	10	17	0	52.782
Q8S6F5	Q8S6F5_ORYSJ	unreviewed	Putative uncharacterized protein OSJNAb0075K12.20 (Putative uncharacterized protein OSJNBb0075K12.36)	OSJNBb0075K12.36 OSJNAb0075K12.20	Oryza sativa subsp. japonica (Rice)	159	NADH dehydrogenase (ubiquinone) activity [GO:0008137]		NADH dehydrogenase (ubiquinone) activity [GO:0008137]		GO:0008137	tr|Q8S6F5|Q8S6F5_ORYSJ;tr|Q7G800|Q7G800_ORYSJ;tr|J7F212|J7F212_ORYSI;sp|P0C340|NDHJ_ORYSJ;sp|P0C339|NDHJ_ORYSI;sp|P0C338|NDHJ_ORYSA;tr|E9KIP3|E9KIP3_ORYSJ;tr|Q6Z1V6|Q6Z1V6_ORYSJ	3;3;3;3;3;3;3;2	3;3;3;3;3;3;3;2	3;3;3;3;3;3;3;2	>tr|Q8S6F5|Q8S6F5_ORYSJ Putative uncharacterized protein OSJNAb0075K12.20 OS=Oryza sativa subsp. japonica GN=OSJNBb0075K12.36 PE=3 SV=1;>tr|Q7G800|Q7G800_ORYSJ Chloroplast NADH dehydrogenase subunit J OS=Oryza sativa subsp. japonica GN=OSJNBb0005J14.14 PE=	8	3	23.3	23.3	23.3	18.711	159	159;159;159;159;159;159;188;160	1.47	10	9	0	20.175
Q8S7T3	Q8S7T3_ORYSJ	unreviewed	Photosystem I P700 chlorophyll A apoprotein A1	OSJNBb0005J14.16	Oryza sativa subsp. japonica (Rice)	750	integral component of membrane [GO:0016021]; photosystem I [GO:0009522]; thylakoid [GO:0009579]; chlorophyll binding [GO:0016168]; metal ion binding [GO:0046872]; photosynthesis [GO:0015979]	photosynthesis [GO:0015979]	chlorophyll binding [GO:0016168]; metal ion binding [GO:0046872]	integral component of membrane [GO:0016021]; photosystem I [GO:0009522]; thylakoid [GO:0009579]	GO:0009522; GO:0009579; GO:0015979; GO:0016021; GO:0016168; GO:0046872	tr|Q8S7T3|Q8S7T3_ORYSJ;tr|Q8S6F6|Q8S6F6_ORYSJ;tr|Q8S1Q4|Q8S1Q4_ORYSJ;tr|J7EXL4|J7EXL4_ORYSI;sp|P0C355|PSAA_ORYSJ;sp|P0C354|PSAA_ORYSI;sp|P0C353|PSAA_ORYSA;tr|E9KIP1|E9KIP1_ORYSJ;tr|Q7XK10|Q7XK10_ORYSJ;tr|Q339H2|Q339H2_ORYSJ	15;15;15;15;15;15;15;14;10;10;5;4;1	15;15;15;15;15;15;15;14;10;10;5;4;1	15;15;15;15;15;15;15;14;10;10;5;4;1	>tr|Q8S7T3|Q8S7T3_ORYSJ Photosystem I P700 chlorophyll A apoprotein A1 OS=Oryza sativa subsp. japonica GN=OSJNBb0005J14.16 PE=3 SV=1;>tr|Q8S6F6|Q8S6F6_ORYSJ Putative PSI P700 apoprotein A1 from chromosome 10 chloroplast insertion OS=Oryza sativa subsp. jap	13	15	17.5	17.5	17.5	83.094	750	750;750;750;750;750;750;750;765;396;396;295;49;184	1.15	214	38	0	153.7
Q8S7T4	Q8S7T4_ORYSJ	unreviewed	Photosystem I P700 chlorophyll A apoprotein A2	OSJNBb0005J14.17	Oryza sativa subsp. japonica (Rice)	734	integral component of membrane [GO:0016021]; photosystem I [GO:0009522]; thylakoid [GO:0009579]; chlorophyll binding [GO:0016168]; photosynthesis [GO:0015979]	photosynthesis [GO:0015979]	chlorophyll binding [GO:0016168]	integral component of membrane [GO:0016021]; photosystem I [GO:0009522]; thylakoid [GO:0009579]	GO:0009522; GO:0009579; GO:0015979; GO:0016021; GO:0016168	tr|Q8S7T4|Q8S7T4_ORYSJ;tr|Q8S6F7|Q8S6F7_ORYSJ;tr|Q1G1M8|Q1G1M8_ORYSJ;tr|J3RPW6|J3RPW6_ORYSI;sp|P0C358|PSAB_ORYSJ;sp|P0C357|PSAB_ORYSI;sp|P0C356|PSAB_ORYSA;tr|Q5N997|Q5N997_ORYSJ;tr|E9KIP0|E9KIP0_ORYSJ	16;16;16;16;16;16;16;15;15;7	16;16;16;16;16;16;16;15;15;7	16;16;16;16;16;16;16;15;15;7	>tr|Q8S7T4|Q8S7T4_ORYSJ Photosystem I P700 chlorophyll A apoprotein A2 OS=Oryza sativa subsp. japonica GN=OSJNBb0005J14.17 PE=2 SV=1;>tr|Q8S6F7|Q8S6F7_ORYSJ Putative PSI P700 apoprotein A2 from chromosome 10 chloroplast insertion OS=Oryza sativa subsp. jap	10	16	26.6	26.6	26.6	82.587	734	734;734;734;734;734;734;734;734;738;292	1.08	225	19	0	323.31
J3RG68	J3RG68_ORYSI	unreviewed	Photosystem I iron-sulfur center (EC 1.97.1.12) (9 kDa polypeptide) (PSI-C) (Photosystem I subunit VII) (PsaC)	psaC	Oryza sativa subsp. indica (Rice)	81	chloroplast thylakoid membrane [GO:0009535]; photosystem I [GO:0009522]; 4 iron, 4 sulfur cluster binding [GO:0051539]; electron carrier activity [GO:0009055]; metal ion binding [GO:0046872]; oxidoreductase activity [GO:0016491]; photosynthetic electron t	photosynthetic electron transport in photosystem I [GO:0009773]	4 iron, 4 sulfur cluster binding [GO:0051539]; electron carrier activity [GO:0009055]; metal ion binding [GO:0046872]; oxidoreductase activity [GO:0016491]	chloroplast thylakoid membrane [GO:0009535]; photosystem I [GO:0009522]	GO:0009055; GO:0009522; GO:0009535; GO:0009773; GO:0016491; GO:0046872; GO:0051539	tr|J3RG68|J3RG68_ORYSI;tr|E9KIT0|E9KIT0_ORYSJ;sp|P0C361|PSAC_ORYSJ;sp|P0C360|PSAC_ORYSI;sp|P0C359|PSAC_ORYSA	6;6;6;6;6	6;6;6;6;6	6;6;6;6;6	>tr|J3RG68|J3RG68_ORYSI Photosystem I iron-sulfur center OS=Oryza sativa subsp. indica GN=psaC PE=3 SV=1;>tr|E9KIT0|E9KIT0_ORYSJ Photosystem I iron-sulfur center OS=Oryza sativa subsp. japonica GN=psaC PE=3 SV=1;>sp|P0C361|PSAC_ORYSJ Photosystem I iron-sul	5	6	70.4	70.4	70.4	8.8993	81	81;81;81;81;81	1.65	46	85	0	62.374
Q69VC8	Q69VC8_ORYSJ	unreviewed	Photosystem II CP47 reaction center protein	P0417D05.52 P0642B07.20	Oryza sativa subsp. japonica (Rice)	508	integral component of membrane [GO:0016021]; photosystem II [GO:0009523]; chlorophyll binding [GO:0016168]; electron transporter, transferring electrons within the cyclic electron transport pathway of photosynthesis activity [GO:0045156]; photosynthetic e	photosynthetic electron transport in photosystem II [GO:0009772]; protein-chromophore linkage [GO:0018298]	chlorophyll binding [GO:0016168]; electron transporter, transferring electrons within the cyclic electron transport pathway of photosynthesis activity [GO:0045156]	integral component of membrane [GO:0016021]; photosystem II [GO:0009523]	GO:0009523; GO:0009772; GO:0016021; GO:0016168; GO:0018298; GO:0045156	tr|Q69VC8|Q69VC8_ORYSJ;tr|D0EKM6|D0EKM6_ORYSA;tr|D0EKM5|D0EKM5_ORYSJ;tr|D0EKM1|D0EKM1_ORYSI;tr|D0EKL9|D0EKL9_ORYSA;sp|P0C364|PSBB_ORYSJ;sp|P0C363|PSBB_ORYSI;sp|P0C362|PSBB_ORYSA;tr|E9KIQ8|E9KIQ8_ORYSJ;tr|Q0DB66|Q0DB66_ORYSJ;tr|Q0J6X4|Q0J6X4_ORYSJ;tr|Q8RU69|Q8RU69_ORYSA;tr|Q7G6A4|Q7G6A4_ORYSJ;tr|Q6K455|Q6K455_ORYSJ	25;25;25;25;25;25;25;25;24;23;21;18;18;18;8	25;25;25;25;25;25;25;25;24;23;21;18;18;18;8	25;25;25;25;25;25;25;25;24;23;21;18;18;18;8	>tr|Q69VC8|Q69VC8_ORYSJ Photosystem II 47kDa protein_chloroplast OS=Oryza sativa subsp. japonica GN=P0417D05.52 PE=2 SV=1;>tr|D0EKM6|D0EKM6_ORYSA Photosystem II CP47 chlorophyll apoprotein OS=Oryza sativa GN=psbB PE=3 SV=1;>tr|D0EKM5|D0EKM5_ORYSJ Photosyst	15	25	34.1	34.1	34.1	56.233	508	508;508;508;508;508;508;508;508;484;240;240;341;341;508;255	1.23	889	269	0	323.31
J3RPW4	J3RPW4_ORYSI	unreviewed	Photosystem II CP43 reaction center protein (PSII 43 kDa protein) (Protein CP-43)	psbC	Oryza sativa subsp. indica (Rice)	473	chloroplast thylakoid membrane [GO:0009535]; integral component of membrane [GO:0016021]; photosystem II [GO:0009523]; chlorophyll binding [GO:0016168]; electron transporter, transferring electrons within the cyclic electron transport pathway of photosynt	photosynthetic electron transport in photosystem II [GO:0009772]; protein-chromophore linkage [GO:0018298]	chlorophyll binding [GO:0016168]; electron transporter, transferring electrons within the cyclic electron transport pathway of photosynthesis activity [GO:0045156]; metal ion binding [GO:0046872]	chloroplast thylakoid membrane [GO:0009535]; integral component of membrane [GO:0016021]; photosystem II [GO:0009523]	GO:0009523; GO:0009535; GO:0009772; GO:0016021; GO:0016168; GO:0018298; GO:0045156; GO:0046872	tr|J3RPW4|J3RPW4_ORYSI;tr|E9KIM9|E9KIM9_ORYSJ;sp|P0C367|PSBC_ORYSJ;sp|P0C366|PSBC_ORYSI;sp|P0C365|PSBC_ORYSA;tr|Q8S6G5|Q8S6G5_ORYSJ;tr|Q6Z1U5|Q6Z1U5_ORYSJ	19;19;19;19;19;16;15	16;16;16;16;16;13;12	16;16;16;16;16;13;12	>tr|J3RPW4|J3RPW4_ORYSI Photosystem II CP43 chlorophyll apoprotein OS=Oryza sativa subsp. indica GN=psbC PE=3 SV=1;>tr|E9KIM9|E9KIM9_ORYSJ Photosystem II CP43 chlorophyll apoprotein OS=Oryza sativa subsp. japonica GN=psbC PE=3 SV=1;>sp|P0C367|PSBC_ORYSJ Ph	7	19	33	27.9	27.9	52.075	473	473;473;473;473;473;473;473	1.3	366	157	0	323.31
Q7F2L7	Q7F2L7_ORYSJ	unreviewed	Cytochrome b559 subunit alpha (PSII reaction center subunit V)	psbE Os03g0659233 B1065E10.6 OSJNBa0036E18.36 OSNPB_030659233 P0018C10.65	Oryza sativa subsp. japonica (Rice)	83	chloroplast thylakoid membrane [GO:0009535]; integral component of membrane [GO:0016021]; photosystem II reaction center [GO:0009539]; electron carrier activity [GO:0009055]; heme binding [GO:0020037]; iron ion binding [GO:0005506]; photosynthetic electro	photosynthetic electron transport chain [GO:0009767]	electron carrier activity [GO:0009055]; heme binding [GO:0020037]; iron ion binding [GO:0005506]	chloroplast thylakoid membrane [GO:0009535]; integral component of membrane [GO:0016021]; photosystem II reaction center [GO:0009539]	GO:0005506; GO:0009055; GO:0009535; GO:0009539; GO:0009767; GO:0016021; GO:0020037	tr|Q7F2L7|Q7F2L7_ORYSJ;tr|J7EYN7|J7EYN7_ORYSI;sp|P0C370|PSBE_ORYSJ;sp|P0C369|PSBE_ORYSI;sp|P0C368|PSBE_ORYSA;tr|E9KIQ4|E9KIQ4_ORYSJ	3;3;3;3;3;3	3;3;3;3;3;3	3;3;3;3;3;3	>tr|Q7F2L7|Q7F2L7_ORYSJ Cytochrome b559 subunit alpha OS=Oryza sativa subsp. japonica GN=B1065E10.6 PE=2 SV=1;>tr|J7EYN7|J7EYN7_ORYSI Cytochrome b559 subunit alpha OS=Oryza sativa subsp. indica GN=psbE PE=3 SV=1;>sp|P0C370|PSBE_ORYSJ Cytochrome b559 subuni	6	3	39.8	39.8	39.8	9.4445	83	83;83;83;83;83;104	1.6	49	73	0	195.12
Q7G3F1	Q7G3F1_ORYSJ	unreviewed	Apocytochrome f, putative	LOC_Os10g21290	Oryza sativa subsp. japonica (Rice)	307	integral component of thylakoid membrane [GO:0031361]; electron carrier activity [GO:0009055]; heme binding [GO:0020037]; iron ion binding [GO:0005506]; photosynthesis [GO:0015979]	photosynthesis [GO:0015979]	electron carrier activity [GO:0009055]; heme binding [GO:0020037]; iron ion binding [GO:0005506]	integral component of thylakoid membrane [GO:0031361]	GO:0005506; GO:0009055; GO:0015979; GO:0020037; GO:0031361	tr|Q7G3F1|Q7G3F1_ORYSJ;tr|Q7F2L6|Q7F2L6_ORYSJ;tr|J3R7T8|J3R7T8_ORYSI;sp|P0C389|CYF_ORYSJ;sp|P0C388|CYF_ORYSI;sp|P0C387|CYF_ORYSA;tr|E9KIQ1|E9KIQ1_ORYSJ;tr|Q6Z501|Q6Z501_ORYSJ;tr|Q6Z1V3|Q6Z1V3_ORYSJ	19;19;19;19;19;19;19;17;15;6;4;1	19;19;19;19;19;19;19;17;15;6;4;1	19;19;19;19;19;19;19;17;15;6;4;1	>tr|Q7G3F1|Q7G3F1_ORYSJ Apocytochrome f, putative OS=Oryza sativa subsp. japonica GN=LOC_Os10g21290 PE=3 SV=1;>tr|Q7F2L6|Q7F2L6_ORYSJ Chloroplast cytochrome f OS=Oryza sativa subsp. japonica GN=B1065E10.10 PE=3 SV=1;>tr|J3R7T8|J3R7T8_ORYSI Apocytochrome f	12	19	49.2	49.2	49.2	33.816	307	307;320;320;320;320;320;322;320;320;288;110;24	1.47	278	247	0	323.31
Q6ZF34	Q6ZF34_ORYSJ	unreviewed	Cytochrome b559 subunit beta (PSII reaction center subunit VI)	P0406F06.4 P0567H04.38	Oryza sativa subsp. japonica (Rice)	39	chloroplast thylakoid membrane [GO:0009535]; integral component of membrane [GO:0016021]; photosystem II reaction center [GO:0009539]; heme binding [GO:0020037]; metal ion binding [GO:0046872]; photosynthetic electron transport chain [GO:0009767]	photosynthetic electron transport chain [GO:0009767]	heme binding [GO:0020037]; metal ion binding [GO:0046872]	chloroplast thylakoid membrane [GO:0009535]; integral component of membrane [GO:0016021]; photosystem II reaction center [GO:0009539]	GO:0009535; GO:0009539; GO:0009767; GO:0016021; GO:0020037; GO:0046872	tr|Q6ZF34|Q6ZF34_ORYSJ;tr|Q6Z1V5|Q6Z1V5_ORYSJ;tr|Q5N982|Q5N982_ORYSJ;tr|J3RG78|J3RG78_ORYSI;sp|P0C401|PSBF_ORYSJ;sp|P0C400|PSBF_ORYSI;sp|P0C399|PSBF_ORYSA	1;1;1;1;1;1;1	1;1;1;1;1;1;1	1;1;1;1;1;1;1	>tr|Q6ZF34|Q6ZF34_ORYSJ Cytochrome b559 subunit beta OS=Oryza sativa subsp. japonica GN=P0406F06.4 PE=2 SV=1;>tr|Q6Z1V5|Q6Z1V5_ORYSJ Cytochrome b559 subunit beta OS=Oryza sativa subsp. japonica GN=OSJNBa0022A24.43 PE=2 SV=1;>tr|Q5N982|Q5N982_ORYSJ Cytochro	7	1	30.8	30.8	30.8	4.5323	39	39;39;39;39;39;39;39	1.52	12	13	0.0039947	8.3933
Q6Z506	Q6Z506_ORYSJ	unreviewed	Photosystem II reaction center protein H (PSII-H) (Photosystem II 10 kDa phosphoprotein)	psbH OSJNBa0036E18.30 OSJNBa0095O23.35 P0406E03.9	Oryza sativa subsp. japonica (Rice)	73	chloroplast thylakoid membrane [GO:0009535]; integral component of membrane [GO:0016021]; photosystem II [GO:0009523]; phosphate ion binding [GO:0042301]; photosynthesis [GO:0015979]; protein stabilization [GO:0050821]	photosynthesis [GO:0015979]; protein stabilization [GO:0050821]	phosphate ion binding [GO:0042301]	chloroplast thylakoid membrane [GO:0009535]; integral component of membrane [GO:0016021]; photosystem II [GO:0009523]	GO:0009523; GO:0009535; GO:0015979; GO:0016021; GO:0042301; GO:0050821	tr|Q6Z506|Q6Z506_ORYSJ;tr|J7EZD7|J7EZD7_ORYSI;sp|P0C422|PSBH_ORYSJ;sp|P0C421|PSBH_ORYSI;sp|P0C420|PSBH_ORYSA;tr|E9KIR0|E9KIR0_ORYSJ	2;2;2;2;2;1	2;2;2;2;2;1	2;2;2;2;2;1	>tr|Q6Z506|Q6Z506_ORYSJ Photosystem II 10kDa phosphoprotein, chloroplast OS=Oryza sativa subsp. japonica GN=OSJNBa0036E18.30 PE=2 SV=1;>tr|J7EZD7|J7EZD7_ORYSI Photosystem II reaction center protein H OS=Oryza sativa subsp. indica GN=psbH PE=3 SV=1;>sp|P0C4	6	2	38.4	38.4	38.4	7.8861	73	73;73;73;73;73;76	1.73	15	41	0	89.837
Q8S6H1	Q8S6H1_ORYSJ	unreviewed	Photosystem II protein D1	OSJNBb0075K12.15 LOC_Os10g21200	Oryza sativa subsp. japonica (Rice)	353	chloroplast thylakoid membrane [GO:0009535]; integral component of membrane [GO:0016021]; photosystem II [GO:0009523]; chlorophyll binding [GO:0016168]; electron transporter, transferring electrons within the cyclic electron transport pathway of photosynt	photosynthetic electron transport in photosystem II [GO:0009772]	chlorophyll binding [GO:0016168]; electron transporter, transferring electrons within the cyclic electron transport pathway of photosynthesis activity [GO:0045156]; electron transporter, transferring electrons within the noncyclic electron transport pathw	chloroplast thylakoid membrane [GO:0009535]; integral component of membrane [GO:0016021]; photosystem II [GO:0009523]	GO:0009523; GO:0009535; GO:0009772; GO:0016021; GO:0016168; GO:0045156; GO:0045157; GO:0046872	tr|Q8S6H1|Q8S6H1_ORYSJ;tr|Q0JEM7|Q0JEM7_ORYSJ;tr|J7EYL8|J7EYL8_ORYSI;sp|P0C434|PSBA_ORYSJ;sp|P0C433|PSBA_ORYSI;sp|P0C432|PSBA_ORYSA;tr|Q7XRS8|Q7XRS8_ORYSJ;tr|C5MRM9|C5MRM9_ORYSJ;tr|C5MRL4|C5MRL4_ORYSI;tr|C5MRL2|C5MRL2_ORYSA	8;8;8;8;8;8;6;4;4;4;3;2;2	8;8;8;8;8;8;6;4;4;4;3;2;2	8;8;8;8;8;8;6;4;4;4;3;2;2	>tr|Q8S6H1|Q8S6H1_ORYSJ Photosystem Q(B) protein OS=Oryza sativa subsp. japonica GN=OSJNBb0075K12.15 PE=3 SV=1;>tr|Q0JEM7|Q0JEM7_ORYSJ Photosystem Q(B) protein OS=Oryza sativa subsp. japonica GN=psbA PE=2 SV=1;>tr|J7EYL8|J7EYL8_ORYSI Photosystem Q(B) prote	13	8	25.8	25.8	25.8	38.99	353	353;353;353;353;353;353;281;184;184;184;325;58;226	1.25	278	92	0	321.98
Q7F4T1	Q7F4T1_ORYSJ	unreviewed	Photosystem II D2 protein (PSII D2 protein) (EC 1.10.3.9) (Photosystem Q(A) protein)	psbD P0557A01.60	Oryza sativa subsp. japonica (Rice)	353	chloroplast thylakoid membrane [GO:0009535]; integral component of membrane [GO:0016021]; photosystem II [GO:0009523]; chlorophyll binding [GO:0016168]; electron transporter, transferring electrons within the cyclic electron transport pathway of photosynt	photosynthetic electron transport in photosystem II [GO:0009772]; protein-chromophore linkage [GO:0018298]	chlorophyll binding [GO:0016168]; electron transporter, transferring electrons within the cyclic electron transport pathway of photosynthesis activity [GO:0045156]; electron transporter, transferring electrons within the noncyclic electron transport pathw	chloroplast thylakoid membrane [GO:0009535]; integral component of membrane [GO:0016021]; photosystem II [GO:0009523]	GO:0005506; GO:0009523; GO:0009535; GO:0009772; GO:0016021; GO:0016168; GO:0016491; GO:0018298; GO:0045156; GO:0045157	tr|Q7F4T1|Q7F4T1_ORYSJ;tr|Q6Z1U4|Q6Z1U4_ORYSJ;tr|J7EYM0|J7EYM0_ORYSI;sp|P0C437|PSBD_ORYSJ;sp|P0C436|PSBD_ORYSI;sp|P0C435|PSBD_ORYSA;tr|E9KIM8|E9KIM8_ORYSJ;tr|Q7XM78|Q7XM78_ORYSJ;tr|Q108X8|Q108X8_ORYSJ;tr|Q339H5|Q339H5_ORYSJ	8;8;8;8;8;8;8;7;7;6	1;1;1;1;1;1;1;1;1;1	1;1;1;1;1;1;1;1;1;1	>tr|Q7F4T1|Q7F4T1_ORYSJ Photosystem II D2 protein OS=Oryza sativa subsp. japonica GN=P0557A01.60 PE=3 SV=1;>tr|Q6Z1U4|Q6Z1U4_ORYSJ Photosystem II D2 protein OS=Oryza sativa subsp. japonica GN=OSJNBa0022A24.62 PE=3 SV=1;>tr|J7EYM0|J7EYM0_ORYSI Photosystem I	10	8	29.2	6.2	6.2	39.573	353	353;353;353;353;353;353;359;154;276;244	1.19	34	8	0	68.307
Q8LID9	Q8LID9_ORYSJ	unreviewed	Chloroplast 50S ribosomal protein L14	OJ1343_D04.104 P0453E03.124	Oryza sativa subsp. japonica (Rice)	123	mitochondrial large ribosomal subunit [GO:0005762]; large ribosomal subunit rRNA binding [GO:0070180]; structural constituent of ribosome [GO:0003735]; translation [GO:0006412]	translation [GO:0006412]	large ribosomal subunit rRNA binding [GO:0070180]; structural constituent of ribosome [GO:0003735]	mitochondrial large ribosomal subunit [GO:0005762]	GO:0003735; GO:0005762; GO:0006412; GO:0070180	tr|Q8LID9|Q8LID9_ORYSJ;tr|Q7F4T2|Q7F4T2_ORYSJ;tr|Q69NK5|Q69NK5_ORYSJ;tr|J7EYP7|J7EYP7_ORYSI;sp|P0C440|RK14_ORYSJ;sp|P0C439|RK14_ORYSI;sp|P0C438|RK14_ORYSA	3;3;3;3;3;3;3	1;1;1;1;1;1;1	1;1;1;1;1;1;1	>tr|Q8LID9|Q8LID9_ORYSJ Chloroplast 50S ribosomal protein L14 OS=Oryza sativa subsp. japonica GN=OJ1343_D04.104 PE=2 SV=1;>tr|Q7F4T2|Q7F4T2_ORYSJ Chloroplast ribosomal protein L14 OS=Oryza sativa subsp. japonica GN=P0557A01.18 PE=2 SV=1;>tr|Q69NK5|Q69NK5_O	7	3	30.9	13	13	13.537	123	123;123;123;123;123;123;123	1.33	2	1	0.0028902	11.661
E9KIR7	E9KIR7_ORYSJ	unreviewed	50S ribosomal protein L16, chloroplastic	rpl16	Oryza sativa subsp. japonica (Rice)	120	chloroplast [GO:0009507]; ribosome [GO:0005840]; rRNA binding [GO:0019843]; structural constituent of ribosome [GO:0003735]; translation [GO:0006412]	translation [GO:0006412]	rRNA binding [GO:0019843]; structural constituent of ribosome [GO:0003735]	chloroplast [GO:0009507]; ribosome [GO:0005840]	GO:0003735; GO:0005840; GO:0006412; GO:0009507; GO:0019843	tr|E9KIR7|E9KIR7_ORYSJ;sp|P0C443|RK16_ORYSJ;sp|P0C441|RK16_ORYSA	4;4;4	4;4;4	2;2;2	>tr|E9KIR7|E9KIR7_ORYSJ 50S ribosomal protein L16, chloroplastic OS=Oryza sativa subsp. japonica GN=rpl16 PE=3 SV=1;>sp|P0C443|RK16_ORYSJ 50S ribosomal protein L16, chloroplastic OS=Oryza sativa subsp. japonica GN=rpl16 PE=3 SV=1;>sp|P0C441|RK16_ORYSA 50S	3	4	34.2	34.2	10.8	13.493	120	120;136;136	1.58	13	18	0	27.471
J7F222	J7F222_ORYSI	unreviewed	50S ribosomal protein L16, chloroplastic	rpl16	Oryza sativa subsp. indica (Rice)	136	chloroplast [GO:0009507]; ribosome [GO:0005840]; rRNA binding [GO:0019843]; structural constituent of ribosome [GO:0003735]; translation [GO:0006412]	translation [GO:0006412]	rRNA binding [GO:0019843]; structural constituent of ribosome [GO:0003735]	chloroplast [GO:0009507]; ribosome [GO:0005840]	GO:0003735; GO:0005840; GO:0006412; GO:0009507; GO:0019843	tr|J7F222|J7F222_ORYSI;sp|P0C442|RK16_ORYSI	3;3	1;1	1;1	>tr|J7F222|J7F222_ORYSI 50S ribosomal protein L16, chloroplastic OS=Oryza sativa subsp. indica GN=rpl16 PE=3 SV=1;>sp|P0C442|RK16_ORYSI 50S ribosomal protein L16, chloroplastic OS=Oryza sativa subsp. indica GN=rpl16 PE=3 SV=1	2	3	30.1	9.6	9.6	15.557	136	136;136	2		1	1	-2
Q8S6G1	Q8S6G1_ORYSJ	unreviewed	Putative ribosomal protein S2 from chromosome 10 chloroplast insertion	OSJNBb0075K12.28 OSJNAb0075K12.12	Oryza sativa subsp. japonica (Rice)	236	mitochondrial small ribosomal subunit [GO:0005763]; structural constituent of ribosome [GO:0003735]; translation [GO:0006412]	translation [GO:0006412]	structural constituent of ribosome [GO:0003735]	mitochondrial small ribosomal subunit [GO:0005763]	GO:0003735; GO:0005763; GO:0006412	tr|Q8S6G1|Q8S6G1_ORYSJ;tr|Q7G7F3|Q7G7F3_ORYSJ;tr|Q5N985|Q5N985_ORYSJ;tr|J7F210|J7F210_ORYSI;sp|P0C482|RR2_ORYSJ;sp|P0C481|RR2_ORYSI;sp|P0C480|RR2_ORYSA;tr|E9KIN4|E9KIN4_ORYSJ	2;2;2;2;2;2;2;2	2;2;2;2;2;2;2;2	2;2;2;2;2;2;2;2	>tr|Q8S6G1|Q8S6G1_ORYSJ Putative ribosomal protein S2 from chromosome 10 chloroplast insertion OS=Oryza sativa subsp. japonica GN=OSJNBb0075K12.28 PE=3 SV=1;>tr|Q7G7F3|Q7G7F3_ORYSJ Chloroplast ribosomal protein S2 OS=Oryza sativa subsp. japonica GN=OSJNBa0	8	2	11.9	11.9	11.9	26.937	236	236;236;236;236;236;236;236;249	1.33	16	8	0	15.891
Q6Z510	Q6Z510_ORYSJ	unreviewed	Ribosomal protein S3	OSJNBa0036E18.21	Oryza sativa subsp. japonica (Rice)	239	cytosolic small ribosomal subunit [GO:0022627]; RNA binding [GO:0003723]; structural constituent of ribosome [GO:0003735]; translation [GO:0006412]	translation [GO:0006412]	RNA binding [GO:0003723]; structural constituent of ribosome [GO:0003735]	cytosolic small ribosomal subunit [GO:0022627]	GO:0003723; GO:0003735; GO:0006412; GO:0022627	tr|Q6Z510|Q6Z510_ORYSJ;tr|E9KIR8|E9KIR8_ORYSJ;tr|B8B5K8|B8B5K8_ORYSI;sp|P0C485|RR3_ORYSJ;sp|P0C484|RR3_ORYSI;sp|P0C483|RR3_ORYSA	3;3;3;3;3;3	3;3;3;3;3;3	3;3;3;3;3;3	>tr|Q6Z510|Q6Z510_ORYSJ Ribosomal protein S3 OS=Oryza sativa subsp. japonica GN=OSJNBa0036E18.21 PE=3 SV=1;>tr|E9KIR8|E9KIR8_ORYSJ 30S ribosomal protein S3, chloroplastic OS=Oryza sativa subsp. japonica GN=rps3 PE=3 SV=1;>tr|B8B5K8|B8B5K8_ORYSI 30S ribosom	6	3	9.6	9.6	9.6	27.546	239	239;239;239;239;239;239	1	11		0	18.418
Q8LIE0	Q8LIE0_ORYSJ	unreviewed	Chloroplast 50S ribosomal protein S8	OJ1343_D04.103 P0453E03.123	Oryza sativa subsp. japonica (Rice)	136	ribosome [GO:0005840]; structural constituent of ribosome [GO:0003735]; translation [GO:0006412]	translation [GO:0006412]	structural constituent of ribosome [GO:0003735]	ribosome [GO:0005840]	GO:0003735; GO:0005840; GO:0006412	tr|Q8LIE0|Q8LIE0_ORYSJ;tr|Q69NK4|Q69NK4_ORYSJ;tr|Q5N990|Q5N990_ORYSJ;tr|J3RG82|J3RG82_ORYSI;tr|E9KIR6|E9KIR6_ORYSJ;sp|P0C494|RR8_ORYSJ;sp|P0C493|RR8_ORYSI;sp|P0C492|RR8_ORYSA	3;3;3;3;3;3;3;3	3;3;3;3;3;3;3;3	3;3;3;3;3;3;3;3	>tr|Q8LIE0|Q8LIE0_ORYSJ Chloroplast 50S ribosomal protein S8 OS=Oryza sativa subsp. japonica GN=OJ1343_D04.103 PE=2 SV=1;>tr|Q69NK4|Q69NK4_ORYSJ Putative ribosomal protein S8 OS=Oryza sativa subsp. japonica GN=OJ1001_G09.24 PE=2 SV=1;>tr|Q5N990|Q5N990_ORYS	8	3	28.7	28.7	28.7	15.652	136	136;136;136;136;136;136;136;136	1.38	10	6	0	18.209
J7F213	J7F213_ORYSI	unreviewed	Ribulose bisphosphate carboxylase large chain (RuBisCO large subunit) (EC 4.1.1.39)	rbcL	Oryza sativa subsp. indica (Rice)	477	chloroplast [GO:0009507]; magnesium ion binding [GO:0000287]; monooxygenase activity [GO:0004497]; ribulose-bisphosphate carboxylase activity [GO:0016984]; photorespiration [GO:0009853]; reductive pentose-phosphate cycle [GO:0019253]	photorespiration [GO:0009853]; reductive pentose-phosphate cycle [GO:0019253]	magnesium ion binding [GO:0000287]; monooxygenase activity [GO:0004497]; ribulose-bisphosphate carboxylase activity [GO:0016984]	chloroplast [GO:0009507]	GO:0000287; GO:0004497; GO:0009507; GO:0009853; GO:0016984; GO:0019253	tr|J7F213|J7F213_ORYSI;sp|P0C512|RBL_ORYSJ;sp|P0C511|RBL_ORYSI;sp|P0C510|RBL_ORYSA;tr|E9KIP7|E9KIP7_ORYSJ;tr|Q8S6F2|Q8S6F2_ORYSJ;tr|Q32753|Q32753_ORYSA;tr|H5ZXH7|H5ZXH7_ORYSI;tr|Q37247|Q37247_ORYSA	64;64;64;64;63;56;54;38;38;29;28;14;13;11;10;8;7;7;5	64;64;64;64;63;56;54;38;38;29;28;14;13;11;10;8;7;7;5	0;0;0;0;0;0;0;0;0;0;0;0;0;0;0;0;0;0;0	>tr|J7F213|J7F213_ORYSI Ribulose bisphosphate carboxylase large chain OS=Oryza sativa subsp. indica GN=rbcL PE=3 SV=1;>sp|P0C512|RBL_ORYSJ Ribulose bisphosphate carboxylase large chain OS=Oryza sativa subsp. japonica GN=rbcL PE=1 SV=1;>sp|P0C511|RBL_ORYSI	19	64	72.3	72.3	0	52.881	477	477;477;477;477;484;477;477;389;401;214;262;154;176;148;165;155;108;121;90	1.39	5722	3632	0	323.31
Q0JIL9	Q0JIL9_ORYSJ	unreviewed	Os01g0792400 protein (Fragment)	Os01g0792400	Oryza sativa subsp. japonica (Rice)	94	chloroplast [GO:0009507]; cytochrome b6f complex [GO:0009512]; integral component of membrane [GO:0016021]; photosystem I [GO:0009522]; electron transporter, transferring electrons within cytochrome b6/f complex of photosystem II activity [GO:0045158]; ph	photosynthetic electron transport chain [GO:0009767]; photosystem I assembly [GO:0048564]	electron transporter, transferring electrons within cytochrome b6/f complex of photosystem II activity [GO:0045158]	chloroplast [GO:0009507]; cytochrome b6f complex [GO:0009512]; integral component of membrane [GO:0016021]; photosystem I [GO:0009522]	GO:0009507; GO:0009512; GO:0009522; GO:0009767; GO:0016021; GO:0045158; GO:0048564	tr|Q0JIL9|Q0JIL9_ORYSJ;tr|Q7F4S9|Q7F4S9_ORYSJ;tr|Q6Z1V1|Q6Z1V1_ORYSJ;tr|Q5JJR8|Q5JJR8_ORYSJ;tr|J3RG77|J3RG77_ORYSI;sp|P0C515|YCF4_ORYSJ;sp|P0C514|YCF4_ORYSI;sp|P0C513|YCF4_ORYSA;tr|E9KIP9|E9KIP9_ORYSJ	1;1;1;1;1;1;1;1;1	1;1;1;1;1;1;1;1;1	1;1;1;1;1;1;1;1;1	>tr|Q0JIL9|Q0JIL9_ORYSJ Os01g0792400 protein (Fragment) OS=Oryza sativa subsp. japonica GN=Os01g0792400 PE=2 SV=1;>tr|Q7F4S9|Q7F4S9_ORYSJ Chloroplast photosystem I assembly protein ycf4 OS=Oryza sativa subsp. japonica GN=P0557A01.70 PE=2 SV=1;>tr|Q6Z1V1|Q6	9	1	9.6	9.6	9.6	11.417	94	94;185;185;185;185;185;185;185;216	1	4		0.0066951	6.9217
P0C522	ATPAM_ORYSJ	reviewed	ATP synthase subunit alpha, mitochondrial	ATPA	Oryza sativa subsp. japonica (Rice)	509	mitochondrial inner membrane [GO:0005743]; mitochondrion [GO:0005739]; proton-transporting ATP synthase complex, catalytic core F(1) [GO:0045261]; ATP binding [GO:0005524]; proton-transporting ATP synthase activity, rotational mechanism [GO:0046933]; ATP	ATP synthesis coupled proton transport [GO:0015986]	ATP binding [GO:0005524]; proton-transporting ATP synthase activity, rotational mechanism [GO:0046933]	mitochondrial inner membrane [GO:0005743]; mitochondrion [GO:0005739]; proton-transporting ATP synthase complex, catalytic core F(1) [GO:0045261]	GO:0005524; GO:0005739; GO:0005743; GO:0015986; GO:0045261; GO:0046933	sp|P0C522|ATPAM_ORYSJ;sp|P0C521|ATPAM_ORYSI;sp|P0C520|ATPAM_ORYSA;tr|D3DF43|D3DF43_ORYSI;tr|Q67TM4|Q67TM4_ORYSJ	31;31;31;27;22;6;1;1;1;1;1	26;26;26;22;17;6;1;1;1;1;1	26;26;26;22;17;6;1;1;1;1;1	>sp|P0C522|ATPAM_ORYSJ ATP synthase subunit alpha, mitochondrial OS=Oryza sativa subsp. japonica GN=ATPA PE=1 SV=1;>sp|P0C521|ATPAM_ORYSI ATP synthase subunit alpha, mitochondrial OS=Oryza sativa subsp. indica GN=ATPA PE=2 SV=1;>sp|P0C520|ATPAM_ORYSA ATP s	11	31	62.1	59.3	59.3	55.373	509	509;509;509;509;509;107;95;483;483;483;495	1.42	439	314	0	323.31
A2ZZX3	A2ZZX3_ORYSJ	unreviewed	Uncharacterized protein	OsJ_04196	Oryza sativa subsp. japonica (Rice)	376	ATP binding [GO:0005524]		ATP binding [GO:0005524]		GO:0005524	tr|A2ZZX3|A2ZZX3_ORYSJ;sp|P0C542|ACT7_ORYSI;sp|P0C540|ACT7_ORYSJ;tr|A2WXB0|A2WXB0_ORYSI	9;9;9;5	1;1;1;1	1;1;1;1	>tr|A2ZZX3|A2ZZX3_ORYSJ Uncharacterized protein OS=Oryza sativa subsp. japonica GN=OsJ_04196 PE=2 SV=1;>sp|P0C542|ACT7_ORYSI Actin-7 OS=Oryza sativa subsp. indica GN=ACT7 PE=3 SV=1;>sp|P0C540|ACT7_ORYSJ Actin-7 OS=Oryza sativa subsp. japonica GN=ACT7 PE=3	4	9	22.1	3.7	3.7	41.614	376	376;376;376;361	1.25	3	1	0.0072246	6.8249
B8AGH7	B8AGH7_ORYSI	unreviewed	Catalase (EC 1.11.1.6)	OsI_05576	Oryza sativa subsp. indica (Rice)	492	apoplast [GO:0048046]; cell wall [GO:0005618]; chloroplast envelope [GO:0009941]; chloroplast stroma [GO:0009570]; cytosolic ribosome [GO:0022626]; mitochondrion [GO:0005739]; peroxisome [GO:0005777]; plasma membrane [GO:0005886]; plasmodesma [GO:0009506]	hydrogen peroxide catabolic process [GO:0042744]; response to oxidative stress [GO:0006979]	catalase activity [GO:0004096]; cobalt ion binding [GO:0050897]; heme binding [GO:0020037]	apoplast [GO:0048046]; cell wall [GO:0005618]; chloroplast envelope [GO:0009941]; chloroplast stroma [GO:0009570]; cytosolic ribosome [GO:0022626]; mitochondrion [GO:0005739]; peroxisome [GO:0005777]; plasma membrane [GO:0005886]; plasmodesma [GO:0009506]	GO:0004096; GO:0005618; GO:0005739; GO:0005773; GO:0005777; GO:0005886; GO:0006979; GO:0009506; GO:0009570; GO:0009941; GO:0020037; GO:0022626; GO:0042744; GO:0048046; GO:0050897	tr|B8AGH7|B8AGH7_ORYSI;tr|B7EAG0|B7EAG0_ORYSJ;tr|A3REN3|A3REN3_ORYSI;sp|Q0E4K1|CATA1_ORYSJ;sp|P0C549|CATA1_ORYSI;tr|Q6Z7B1|Q6Z7B1_ORYSJ	10;10;10;10;10;5	9;9;9;9;9;5	7;7;7;7;7;4	>tr|B8AGH7|B8AGH7_ORYSI Catalase OS=Oryza sativa subsp. indica GN=OsI_05576 PE=2 SV=1;>tr|B7EAG0|B7EAG0_ORYSJ Catalase OS=Oryza sativa subsp. japonica PE=2 SV=1;>tr|A3REN3|A3REN3_ORYSI Catalase OS=Oryza sativa subsp. indica GN=CatA PE=2 SV=2;>sp|Q0E4K1|CAT	6	10	28.5	26.8	21.3	56.697	492	492;492;492;492;492;153	1.28	109	42	0	105.57
B7E468	B7E468_ORYSJ	reviewed	Peroxiredoxin Q, chloroplastic (EC 1.11.1.15) (Thioredoxin reductase)	Os06g0196300 LOC_Os06g09610 OsJ_019618 P0528E04.23	Oryza sativa subsp. japonica (Rice)	217	chloroplast thylakoid [GO:0009534]; peroxidase activity [GO:0004601]; peroxiredoxin activity [GO:0051920]; cell redox homeostasis [GO:0045454]	cell redox homeostasis [GO:0045454]	peroxidase activity [GO:0004601]; peroxiredoxin activity [GO:0051920]	chloroplast thylakoid [GO:0009534]	GO:0004601; GO:0009534; GO:0045454; GO:0051920	tr|B7E468|B7E468_ORYSJ;sp|P0C5D5|PRXQ_ORYSJ;sp|P0C5D4|PRXQ_ORYSI	15;15;15;4	15;15;15;4	15;15;15;4	>tr|B7E468|B7E468_ORYSJ cDNA clone:006-206-E10, full insert sequence OS=Oryza sativa subsp. japonica PE=2 SV=1;>sp|P0C5D5|PRXQ_ORYSJ Peroxiredoxin Q, chloroplastic OS=Oryza sativa subsp. japonica GN=Os06g0196300 PE=1 SV=1;>sp|P0C5D4|PRXQ_ORYSI Putative per	4	15	55.3	55.3	55.3	23.737	217	217;217;217;196	1.53	170	188	0	271.19
I3RVL9	I3RVL9_ORYSJ	unreviewed	Proteasome subunit alpha type (EC 3.4.25.1) (Fragment)		Oryza sativa subsp. japonica (Rice)	227	cytoplasm [GO:0005737]; nucleus [GO:0005634]; proteasome core complex, alpha-subunit complex [GO:0019773]; threonine-type endopeptidase activity [GO:0004298]; ubiquitin-dependent protein catabolic process [GO:0006511]	ubiquitin-dependent protein catabolic process [GO:0006511]	threonine-type endopeptidase activity [GO:0004298]	cytoplasm [GO:0005737]; nucleus [GO:0005634]; proteasome core complex, alpha-subunit complex [GO:0019773]	GO:0004298; GO:0005634; GO:0005737; GO:0006511; GO:0019773	tr|I3RVL9|I3RVL9_ORYSJ;tr|I3RVL0|I3RVL0_ORYSJ;tr|B7EE96|B7EE96_ORYSJ;sp|Q5VRG3|PSA4B_ORYSJ;sp|P0C8Y9|PSA4B_ORYSI;tr|I3RVM0|I3RVM0_ORYSJ;tr|I3RVL8|I3RVL8_ORYSJ;tr|I3RVL7|I3RVL7_ORYSJ;tr|I3RVL6|I3RVL6_ORYSJ;tr|I3RVL5|I3RVL5_ORYSJ;tr|I3RVL4|I3RVL4_ORYSJ;tr|I3RVL1|I3RVL1_ORYSJ;tr|I3RVK9|I3RVK9_ORYSI;tr|I3RVK8|I3RVK8_ORYSI;sp|P0C1G8|PSA4A_ORYSJ;sp|A2Y9X7|PSA4A_ORYSI	2;2;2;2;2;1;1;1;1;1;1;1;1;1;1;1	2;2;2;2;2;1;1;1;1;1;1;1;1;1;1;1	2;2;2;2;2;1;1;1;1;1;1;1;1;1;1;1	>tr|I3RVL9|I3RVL9_ORYSJ Proteasome subunit alpha type (Fragment) OS=Oryza sativa subsp. japonica PE=3 SV=1;>tr|I3RVL0|I3RVL0_ORYSJ Proteasome subunit alpha type (Fragment) OS=Oryza sativa subsp. japonica PE=3 SV=1;>tr|B7EE96|B7EE96_ORYSJ Proteasome subunit	16	2	6.2	6.2	6.2	24.771	227	227;227;250;250;250;227;227;227;227;227;227;227;227;227;250;250	1.67	1	2	0.0035063	11.244
P0C8Z0	Y8359_ORYSI	reviewed	Uncharacterized protein OsI_027940	OsI_027940 OsI_28951	Oryza sativa subsp. indica (Rice)	210	cytosol [GO:0005829]; plasma membrane [GO:0005886]; plasmodesma [GO:0009506]			cytosol [GO:0005829]; plasma membrane [GO:0005886]; plasmodesma [GO:0009506]	GO:0005829; GO:0005886; GO:0009506	sp|P0C8Z0|Y8359_ORYSI;sp|Q6YYB0|Y8359_ORYSJ	2;2	2;2	2;2	>sp|P0C8Z0|Y8359_ORYSI Uncharacterized protein OsI_027940 OS=Oryza sativa subsp. indica GN=OsI_027940 PE=1 SV=2;>sp|Q6YYB0|Y8359_ORYSJ Uncharacterized protein Os08g0359500 OS=Oryza sativa subsp. japonica GN=Os08g0359500 PE=2 SV=1	2	2	11.9	11.9	11.9	22.579	210	210;213	1.9	3	27	0	15.847
Q0J2G2	Q0J2G2_ORYSJ	reviewed	Chlorophyll a-b binding protein 1, chloroplastic (LHCII type I CAB-1) (LHCP)	CAB1R Os09g0346500 LOC_Os09g17740 OSJNBb0085I16.35 P0512H04.4	Oryza sativa subsp. japonica (Rice)	265	chloroplast envelope [GO:0009941]; chloroplast thylakoid membrane [GO:0009535]; integral component of membrane [GO:0016021]; photosystem I [GO:0009522]; photosystem II [GO:0009523]; plastoglobule [GO:0010287]; chlorophyll binding [GO:0016168]; metal ion binding [GO:0046872]; pigment binding [GO:0031409]; photosynthesis [GO:0015979]; photosynthesis, light harvesting in photosystem I [GO:0009768]; …	photosynthesis [GO:0015979]; photosynthesis, light harvesting in photosystem I [GO:0009768]; protein-chromophore linkage [GO:0018298]; response to light stimulus [GO:0009416]	chlorophyll binding [GO:0016168]; metal ion binding [GO:0046872]; pigment binding [GO:0031409]	chloroplast envelope [GO:0009941]; chloroplast thylakoid membrane [GO:0009535]; integral component of membrane [GO:0016021]; photosystem I [GO:0009522]; photosystem II [GO:0009523]; plastoglobule [GO:0010287]	GO:0009416; GO:0009522; GO:0009523; GO:0009535; GO:0009768; GO:0009941; GO:0010287; GO:0015979; GO:0016021; GO:0016168; GO:0018298; GO:0031409; GO:0046872	tr|Q0J2G2|Q0J2G2_ORYSJ;tr|B8BEP6|B8BEP6_ORYSI;sp|P12330|CB21_ORYSJ;tr|B9G329|B9G329_ORYSJ	13;13;13;9;5	8;8;8;5;3	5;5;5;3;2	>tr|Q0J2G2|Q0J2G2_ORYSJ Os09g0346500 protein OS=Oryza sativa subsp. japonica GN=Os09g0346500 PE=2 SV=1;>tr|B8BEP6|B8BEP6_ORYSI Putative uncharacterized protein OS=Oryza sativa subsp. indica GN=OsI_30987 PE=3 SV=1;>sp|P12330|CB21_ORYSJ Chlorophyll a-b bindi	5	13	68.7	53.6	21.5	28.014	265	265;265;265;225;144	1.37	201	118	0	323.31
Q0JLH1	Q0JLH1_ORYSJ	reviewed	Chlorophyll a-b binding protein 2, chloroplastic (LHCII type I CAB-2) (LHCP)	CAB2R Os01g0600900 LOC_Os01g41710 OsJ_28992 P0518F01.17-1	Oryza sativa subsp. japonica (Rice)	261	chloroplast envelope [GO:0009941]; chloroplast thylakoid membrane [GO:0009535]; integral component of membrane [GO:0016021]; photosystem I [GO:0009522]; photosystem II [GO:0009523]; plastoglobule [GO:0010287]; chlorophyll binding [GO:0016168]; metal ion binding [GO:0046872]; pigment binding [GO:0031409]; photosynthesis [GO:0015979]; photosynthesis, light harvesting in photosystem I [GO:0009768]; …	photosynthesis [GO:0015979]; photosynthesis, light harvesting in photosystem I [GO:0009768]; protein-chromophore linkage [GO:0018298]; response to light stimulus [GO:0009416]	chlorophyll binding [GO:0016168]; metal ion binding [GO:0046872]; pigment binding [GO:0031409]	chloroplast envelope [GO:0009941]; chloroplast thylakoid membrane [GO:0009535]; integral component of membrane [GO:0016021]; photosystem I [GO:0009522]; photosystem II [GO:0009523]; plastoglobule [GO:0010287]	GO:0009416; GO:0009522; GO:0009523; GO:0009535; GO:0009768; GO:0009941; GO:0010287; GO:0015979; GO:0016021; GO:0016168; GO:0018298; GO:0031409; GO:0046872	tr|Q0JLH1|Q0JLH1_ORYSJ;tr|I3QD41|I3QD41_ORYSA;tr|A2WS81|A2WS81_ORYSI;sp|P12331|CB22_ORYSJ	13;13;13;13;5;4	5;5;5;5;2;2	5;5;5;5;2;2	>tr|Q0JLH1|Q0JLH1_ORYSJ Os01g0600900 protein OS=Oryza sativa subsp. japonica GN=Os01g0600900 PE=2 SV=1;>tr|I3QD41|I3QD41_ORYSA Chlorophyll a/b-binding protein OS=Oryza sativa PE=2 SV=1;>tr|A2WS81|A2WS81_ORYSI Putative uncharacterized protein OS=Oryza sativ	6	13	69.3	21.5	21.5	27.552	261	261;261;261;261;207;98	1.33	91	44	0	154.5
Q10PS4	Q10PS4_ORYSJ	reviewed	Glutamine synthetase cytosolic isozyme 1-2 (EC 6.3.1.2) (Glutamate--ammonia ligase GLN1;2) (OsGLN1;2) (Glutamine synthetase root isozyme) (OsGS1;2)	GLN1-2 GSR RGS8 Os03g0223400 LOC_Os03g12290 OJ1743A09.19 OsJ_09974	Oryza sativa subsp. japonica (Rice)	357	cytoplasm [GO:0005737]; ATP binding [GO:0005524]; glutamate-ammonia ligase activity [GO:0004356]; glutamine biosynthetic process [GO:0006542]	glutamine biosynthetic process [GO:0006542]	ATP binding [GO:0005524]; glutamate-ammonia ligase activity [GO:0004356]	cytoplasm [GO:0005737]	GO:0004356; GO:0005524; GO:0005737; GO:0006542	tr|Q10PS4|Q10PS4_ORYSJ;tr|B8AJN3|B8AJN3_ORYSI;sp|P14654|GLN12_ORYSJ	7;7;7;2	6;6;6;2	6;6;6;2	>tr|Q10PS4|Q10PS4_ORYSJ Glutamine synthetase OS=Oryza sativa subsp. japonica GN=Os03g0223400 PE=2 SV=1;>tr|B8AJN3|B8AJN3_ORYSI Glutamine synthetase OS=Oryza sativa subsp. indica GN=OsI_10575 PE=2 SV=1;>sp|P14654|GLN12_ORYSJ Glutamine synthetase cytosolic i	4	7	34.5	25.8	25.8	39.258	357	357;357;357;135	1.05	21	1	0	64.473
Q0J9E0	Q0J9E0_ORYSJ	reviewed	Glutamine synthetase, chloroplastic (EC 6.3.1.2) (Glutamate--ammonia ligase) (OsGS2) (GS2)	GLN2 RGS31 Os04g0659100 LOC_Os04g56400 OsJ_16481 OSJNBa0011F23.15 OSJNBa0015K02.2	Oryza sativa subsp. japonica (Rice)	428	apoplast [GO:0048046]; chloroplast envelope [GO:0009941]; chloroplast stroma [GO:0009570]; chloroplast thylakoid membrane [GO:0009535]; cytosolic ribosome [GO:0022626]; mitochondrion [GO:0005739]; ATP binding [GO:0005524]; glutamate-ammonia ligase activity [GO:0004356]; glutamine biosynthetic process [GO:0006542]; response to cytokinin [GO:0009735]	glutamine biosynthetic process [GO:0006542]; response to cytokinin [GO:0009735]	ATP binding [GO:0005524]; glutamate-ammonia ligase activity [GO:0004356]	apoplast [GO:0048046]; chloroplast envelope [GO:0009941]; chloroplast stroma [GO:0009570]; chloroplast thylakoid membrane [GO:0009535]; cytosolic ribosome [GO:0022626]; mitochondrion [GO:0005739]	GO:0004356; GO:0005524; GO:0005739; GO:0006542; GO:0009535; GO:0009570; GO:0009735; GO:0009941; GO:0022626; GO:0048046	tr|Q0J9E0|Q0J9E0_ORYSJ;tr|Q01HZ7|Q01HZ7_ORYSA;tr|B8AVN6|B8AVN6_ORYSI;sp|P14655|GLNA2_ORYSJ	14;14;14;14;6	14;14;14;14;6	13;13;13;13;5	>tr|Q0J9E0|Q0J9E0_ORYSJ Glutamine synthetase OS=Oryza sativa subsp. japonica GN=Os04g0659100 PE=3 SV=1;>tr|Q01HZ7|Q01HZ7_ORYSA Glutamine synthetase OS=Oryza sativa GN=OSIGBa0132E09-OSIGBa0108L24.11 PE=2 SV=1;>tr|B8AVN6|B8AVN6_ORYSI Glutamine synthetase OS=	5	14	42.3	42.3	35	46.642	428	428;428;428;428;322	1.36	231	129	0	323.31
Q0DXS9	Q0DXS9_ORYSJ	reviewed	Glutamine synthetase cytosolic isozyme 1-1 (EC 6.3.1.2) (Glutamate--ammonia ligase GLN1;1) (OsGLN1;1) (Glutamine synthetase shoot isozyme) (OsGS1;1)	GLN1-1 RGS28 Os02g0735200 LOC_Os02g50240 OsJ_08295 P0487D09.8	Oryza sativa subsp. japonica (Rice)	356	cytoplasm [GO:0005737]; ATP binding [GO:0005524]; glutamate-ammonia ligase activity [GO:0004356]; glutamine biosynthetic process [GO:0006542]	glutamine biosynthetic process [GO:0006542]	ATP binding [GO:0005524]; glutamate-ammonia ligase activity [GO:0004356]	cytoplasm [GO:0005737]	GO:0004356; GO:0005524; GO:0005737; GO:0006542	tr|Q0DXS9|Q0DXS9_ORYSJ;sp|P14656|GLN11_ORYSJ;tr|B8AI28|B8AI28_ORYSI	11;11;10;1;1	10;10;9;1;1	10;10;9;1;1	>tr|Q0DXS9|Q0DXS9_ORYSJ Glutamine synthetase OS=Oryza sativa subsp. japonica GN=Os02g0735200 PE=2 SV=1;>sp|P14656|GLN11_ORYSJ Glutamine synthetase cytosolic isozyme 1-1 OS=Oryza sativa subsp. japonica GN=GLN1-1 PE=1 SV=1;>tr|B8AI28|B8AI28_ORYSI Glutamine s	5	11	44.9	44.9	44.9	39.201	356	356;356;364;24;24	1.65	36	66	0	138.18
Q0DZE3	Q0DZE3_ORYSJ	reviewed	Phenylalanine ammonia-lyase (EC 4.3.1.24)	PAL Os02g0626100 LOC_Os02g41630 B1215B07.42 OsJ_07592 P0042D01.1	Oryza sativa subsp. japonica (Rice)	701	cytoplasm [GO:0005737]; phenylalanine ammonia-lyase activity [GO:0045548]; cinnamic acid biosynthetic process [GO:0009800]; L-phenylalanine catabolic process [GO:0006559]	cinnamic acid biosynthetic process [GO:0009800]; L-phenylalanine catabolic process [GO:0006559]	phenylalanine ammonia-lyase activity [GO:0045548]	cytoplasm [GO:0005737]	GO:0005737; GO:0006559; GO:0009800; GO:0045548	tr|Q0DZE3|Q0DZE3_ORYSJ;sp|P14717|PAL1_ORYSJ;tr|B8AFQ6|B8AFQ6_ORYSI	15;15;9;5;4;3;3;3;3;3;3;1;1;1;1;1;1;1;1;1;1	15;15;9;5;4;3;3;3;3;3;3;1;1;1;1;1;1;1;1;1;1	14;14;9;5;3;3;2;2;2;2;2;0;0;0;0;0;0;0;0;0;0	>tr|Q0DZE3|Q0DZE3_ORYSJ Phenylalanine ammonia-lyase OS=Oryza sativa subsp. japonica GN=Os02g0626100 PE=2 SV=1;>sp|P14717|PAL1_ORYSJ Phenylalanine ammonia-lyase OS=Oryza sativa subsp. japonica GN=PAL PE=1 SV=2;>tr|B8AFQ6|B8AFQ6_ORYSI Putative uncharacterize	21	15	29.8	29.8	27.8	75.497	701	701;701;292;186;301;137;671;707;707;707;708;713;713;713;713;713;714;714;714;716;716	1.22	108	30	0	214.1
A3BS75	A3BS75_ORYSJ	unreviewed	Glucose-1-phosphate adenylyltransferase (EC 2.7.7.27) (ADP-glucose pyrophosphorylase)	OsJ_26991	Oryza sativa subsp. japonica (Rice)	514	chloroplast [GO:0009507]; ATP binding [GO:0005524]; glucose-1-phosphate adenylyltransferase activity [GO:0008878]; glycogen biosynthetic process [GO:0005978]; starch biosynthetic process [GO:0019252]	glycogen biosynthetic process [GO:0005978]; starch biosynthetic process [GO:0019252]	ATP binding [GO:0005524]; glucose-1-phosphate adenylyltransferase activity [GO:0008878]	chloroplast [GO:0009507]	GO:0005524; GO:0005978; GO:0008878; GO:0009507; GO:0019252	tr|A3BS75|A3BS75_ORYSJ;tr|A2YU91|A2YU91_ORYSI;sp|P15280|GLGS_ORYSJ;tr|D4AIA3|D4AIA3_ORYSI;tr|B7EVB8|B7EVB8_ORYSJ;tr|B8XEF2|B8XEF2_ORYSI;tr|B8XEE9|B8XEE9_ORYSI;tr|B8XEE8|B8XEE8_ORYSA;tr|B8XEE2|B8XEE2_ORYSJ;tr|B8XEE1|B8XEE1_ORYSI;tr|B8XED9|B8XED9_ORYSI;tr|B8XED7|B8XED7_ORYSI;tr|B8XEE6|B8XEE6_ORYSA;tr|B8XEE5|B8XEE5_ORYSJ;tr|B8XEF0|B8XEF0_ORYSI;tr|B8XED8|B8XED8_ORYSA	14;14;14;13;13;12;12;12;12;12;12;12;12;12;11;11;3	9;9;9;9;9;8;8;8;8;8;8;8;8;8;8;8;1	9;9;9;9;9;8;8;8;8;8;8;8;8;8;8;8;1	>tr|A3BS75|A3BS75_ORYSJ Glucose-1-phosphate adenylyltransferase OS=Oryza sativa subsp. japonica GN=OsJ_26991 PE=2 SV=1;>tr|A2YU91|A2YU91_ORYSI Glucose-1-phosphate adenylyltransferase OS=Oryza sativa subsp. indica GN=OsI_28901 PE=2 SV=1;>sp|P15280|GLGS_ORYS	17	14	34.6	22.4	22.4	56.103	514	514;514;514;476;479;498;498;498;498;498;498;498;500;500;498;498;149	1.4	59	40	0	92.211
A6N1K8	A6N1K8_ORYSI	unreviewed	Cysteine proteinase rd21a (Fragment)		Oryza sativa subsp. indica (Rice)	229	cysteine-type peptidase activity [GO:0008234]		cysteine-type peptidase activity [GO:0008234]		GO:0008234	tr|A6N1K8|A6N1K8_ORYSI;tr|B7EK56|B7EK56_ORYSJ;tr|Q076Q8|Q076Q8_ORYSJ;tr|B8AVK3|B8AVK3_ORYSI;sp|P25776|ORYA_ORYSJ;tr|B9FCV2|B9FCV2_ORYSJ	6;6;6;6;6;6	6;6;6;6;6;6	6;6;6;6;6;6	>tr|A6N1K8|A6N1K8_ORYSI Cysteine proteinase rd21a (Fragment) OS=Oryza sativa subsp. indica PE=2 SV=1;>tr|B7EK56|B7EK56_ORYSJ cDNA clone:J013002H09, full insert sequence OS=Oryza sativa subsp. japonica PE=2 SV=1;>tr|Q076Q8|Q076Q8_ORYSJ Oryzain alpha OS=Oryz	6	6	38	38	38	24.972	229	229;262;458;458;458;459	1.61	62	98	0	114.86
Q0J962	Q0J962_ORYSJ	reviewed	Oryzain beta chain (EC 3.4.22.-)	Os04g0670200 LOC_Os04g57440 H0818H01.14 OSJNBa0043A12.28	Oryza sativa subsp. japonica (Rice)	466	extracellular space [GO:0005615]; lysosome [GO:0005764]; cysteine-type endopeptidase activity [GO:0004197]; proteolysis involved in cellular protein catabolic process [GO:0051603]	proteolysis involved in cellular protein catabolic process [GO:0051603]	cysteine-type endopeptidase activity [GO:0004197]	extracellular space [GO:0005615]; lysosome [GO:0005764]	GO:0004197; GO:0005615; GO:0005764; GO:0051603	tr|Q0J962|Q0J962_ORYSJ;tr|A2XYT1|A2XYT1_ORYSI;sp|P25777|ORYB_ORYSJ;tr|A3AYH0|A3AYH0_ORYSJ	3;3;3;3	3;3;3;3	3;3;3;3	>tr|Q0J962|Q0J962_ORYSJ Os04g0670200 protein OS=Oryza sativa subsp. japonica GN=Os04g0670200 PE=2 SV=2;>tr|A2XYT1|A2XYT1_ORYSI Putative uncharacterized protein OS=Oryza sativa subsp. indica GN=OsI_17862 PE=2 SV=1;>sp|P25777|ORYB_ORYSJ Oryzain beta chain OS	4	3	7.7	7.7	7.7	49.798	466	466;466;466;480	1.85	6	33	0	44.587
B9G3V3	B9G3V3_ORYSJ	unreviewed	Uncharacterized protein	OsJ_29533	Oryza sativa subsp. japonica (Rice)	314	cysteine-type peptidase activity [GO:0008234]		cysteine-type peptidase activity [GO:0008234]		GO:0008234	tr|B9G3V3|B9G3V3_ORYSJ;tr|Q0J1G2|Q0J1G2_ORYSJ;sp|P25778|ORYC_ORYSJ;tr|B8BCF6|B8BCF6_ORYSI;tr|A6N1F3|A6N1F3_ORYSI	3;3;3;3;3	3;3;3;3;3	3;3;3;3;3	>tr|B9G3V3|B9G3V3_ORYSJ Putative uncharacterized protein OS=Oryza sativa subsp. japonica GN=OsJ_29533 PE=3 SV=1;>tr|Q0J1G2|Q0J1G2_ORYSJ Os09g0442300 protein OS=Oryza sativa subsp. japonica GN=Os09g0442300 PE=2 SV=1;>sp|P25778|ORYC_ORYSJ Oryzain gamma chain	5	3	20.4	20.4	20.4	33.319	314	314;362;362;363;367	1.89	2	16	0	84.502
E5KIK9	E5KIK9_ORYSI	unreviewed	16.9 kDa heat shock protein B (Fragment)	HSP16.9B	Oryza sativa subsp. indica (Rice)	95						tr|E5KIK9|E5KIK9_ORYSI;tr|E5KIK8|E5KIK8_ORYSI;tr|E5D3J7|E5D3J7_ORYSJ;tr|A2WKD7|A2WKD7_ORYSI;tr|A2WKD5|A2WKD5_ORYSI;sp|Q943E6|HS16B_ORYSJ;sp|P27777|HS16A_ORYSJ	1;1;1;1;1;1;1	1;1;1;1;1;1;1	1;1;1;1;1;1;1	>tr|E5KIK9|E5KIK9_ORYSI 16.9 kDa heat shock protein B (Fragment) OS=Oryza sativa subsp. indica GN=HSP16.9B PE=3 SV=1;>tr|E5KIK8|E5KIK8_ORYSI 16.9 kDa heat shock protein A (Fragment) OS=Oryza sativa subsp. indica GN=HSP16.9A PE=3 SV=1;>tr|E5D3J7|E5D3J7_ORYS	7	1	18.9	18.9	18.9	10.842	95	95;117;150;150;150;150;150	2		2	0	31.661
S4U009	S4U009_ORYSA	unreviewed	Tubulin alpha chain	TubA Os07g0574800 OsJ_24840	Oryza sativa subsp. japonica (Rice)	450	microtubule [GO:0005874]; GTP binding [GO:0005525]; GTPase activity [GO:0003924]; structural constituent of cytoskeleton [GO:0005200]; microtubule-based process [GO:0007017]	microtubule-based process [GO:0007017]	GTPase activity [GO:0003924]; GTP binding [GO:0005525]; structural constituent of cytoskeleton [GO:0005200]	microtubule [GO:0005874]	GO:0003924; GO:0005200; GO:0005525; GO:0005874; GO:0007017	tr|S4U009|S4U009_ORYSA;tr|Q0PVB0|Q0PVB0_ORYSJ;tr|A2YMX5|A2YMX5_ORYSI;sp|P28752|TBA1_ORYSJ;tr|A6MZU0|A6MZU0_ORYSI	13;13;13;13;10;1	5;5;5;5;4;1	2;2;2;2;1;1	>tr|S4U009|S4U009_ORYSA Alpha tubulin OS=Oryza sativa PE=2 SV=1;>tr|Q0PVB0|Q0PVB0_ORYSJ Alpha-tubulin OS=Oryza sativa subsp. japonica GN=TubA PE=2 SV=1;>tr|A2YMX5|A2YMX5_ORYSI Putative uncharacterized protein OS=Oryza sativa subsp. indica GN=OsI_26583 PE=2	6	13	38.7	15.8	6.4	49.654	450	450;450;450;450;255;85	1.36	35	20	0	68.641
Q0D3U5	Q0D3U5_ORYSJ	unreviewed	Superoxide dismutase [Cu-Zn] (EC 1.15.1.1)	Os07g0665200	Oryza sativa subsp. japonica (Rice)	152	metal ion binding [GO:0046872]; superoxide dismutase activity [GO:0004784]		metal ion binding [GO:0046872]; superoxide dismutase activity [GO:0004784]		GO:0004784; GO:0046872	tr|Q0D3U5|Q0D3U5_ORYSJ;sp|P28757|SODC2_ORYSJ;tr|B9FUR1|B9FUR1_ORYSJ;tr|B8B5M4|B8B5M4_ORYSI	5;5;4;4;2;2	5;5;4;4;2;2	2;2;1;1;2;2	>tr|Q0D3U5|Q0D3U5_ORYSJ Superoxide dismutase [Cu-Zn] OS=Oryza sativa subsp. japonica GN=Os07g0665200 PE=2 SV=1;>sp|P28757|SODC2_ORYSJ Superoxide dismutase [Cu-Zn] 2 OS=Oryza sativa subsp. japonica GN=SODCC2 PE=1 SV=2;>tr|B9FUR1|B9FUR1_ORYSJ Superoxide dism	6	5	28.9	28.9	9.2	15.081	152	152;152;426;456;48;57	1.46	110	92	0	80.903
Q10D65	Q10D65_ORYSJ	reviewed	Linoleate 9S-lipoxygenase 2 (EC 1.13.11.58) (Lipoxygenase 2) (Lipoxygenase L-2)	LOX1.1 Os03g0738600 LOC_Os03g52860 OsJ_12500 OSJNBa0057G07.15	Oryza sativa subsp. japonica (Rice)	870	cytoplasm [GO:0005737]; linoleate 13S-lipoxygenase activity [GO:0016165]; metal ion binding [GO:0046872]; fatty acid biosynthetic process [GO:0006633]; oxylipin biosynthetic process [GO:0031408]; response to other organism [GO:0051707]; response to wounding [GO:0009611]	fatty acid biosynthetic process [GO:0006633]; oxylipin biosynthetic process [GO:0031408]; response to other organism [GO:0051707]; response to wounding [GO:0009611]	linoleate 13S-lipoxygenase activity [GO:0016165]; metal ion binding [GO:0046872]	cytoplasm [GO:0005737]	GO:0005737; GO:0006633; GO:0009611; GO:0016165; GO:0031408; GO:0046872; GO:0051707	tr|Q10D65|Q10D65_ORYSJ;tr|A2XLT7|A2XLT7_ORYSI;sp|P29250|LOX2_ORYSJ	1;1;1	1;1;1	1;1;1	>tr|Q10D65|Q10D65_ORYSJ Lipoxygenase OS=Oryza sativa subsp. japonica GN=Os03g0738600 PE=2 SV=1;>tr|A2XLT7|A2XLT7_ORYSI Lipoxygenase OS=Oryza sativa subsp. indica GN=OsI_13441 PE=2 SV=1;>sp|P29250|LOX2_ORYSJ Linoleate 9S-lipoxygenase 2 OS=Oryza sativa subsp	3	1	1.7	1.7	1.7	97.182	870	870;870;870	1.29	5	2	0.0044671	7.3962
Q0D3W6	Q0D3W6_ORYSJ	reviewed	Elongation factor 1-beta (EF-1-beta) (Elongation factor 1-beta') (EF-1-beta') (Elongation factor 1B-alpha 2) (eEF-1B alpha 2)	Os07g0662500 LOC_Os07g46750 P0453E03.116	Oryza sativa subsp. japonica (Rice)	224	eukaryotic translation elongation factor 1 complex [GO:0005853]; translation elongation factor activity [GO:0003746]		translation elongation factor activity [GO:0003746]	eukaryotic translation elongation factor 1 complex [GO:0005853]	GO:0003746; GO:0005853	tr|Q0D3W6|Q0D3W6_ORYSJ;tr|A2YPM1|A2YPM1_ORYSI;sp|P29545|EF1B_ORYSJ;tr|A3BN41|A3BN41_ORYSJ	8;8;8;7	8;8;8;7	8;8;8;7	>tr|Q0D3W6|Q0D3W6_ORYSJ Os07g0662500 protein OS=Oryza sativa subsp. japonica GN=Os07g0662500 PE=2 SV=1;>tr|A2YPM1|A2YPM1_ORYSI Elongation factor beta-1 OS=Oryza sativa subsp. indica GN=OsI_27215 PE=2 SV=1;>sp|P29545|EF1B_ORYSJ Elongation factor 1-beta OS=O	4	8	55.4	55.4	55.4	23.799	224	224;224;224;222	1.71	35	86	0	131.33
A2YA91	A2YA91_ORYSI	unreviewed	Sucrose synthase (EC 2.4.1.13)	OsI_22003	Oryza sativa subsp. indica (Rice)	804	sucrose synthase activity [GO:0016157]; sucrose metabolic process [GO:0005985]	sucrose metabolic process [GO:0005985]	sucrose synthase activity [GO:0016157]		GO:0005985; GO:0016157	tr|A2YA91|A2YA91_ORYSI;tr|I3QD82|I3QD82_ORYSA;sp|P30298|SUS2_ORYSJ	43;43;43;4	43;43;43;4	35;35;35;3	>tr|A2YA91|A2YA91_ORYSI Sucrose synthase OS=Oryza sativa subsp. indica GN=OsI_22003 PE=2 SV=1;>tr|I3QD82|I3QD82_ORYSA Sucrose synthase OS=Oryza sativa PE=2 SV=1;>sp|P30298|SUS2_ORYSJ Sucrose synthase 2 OS=Oryza sativa subsp. japonica GN=SUS2 PE=1 SV=2	4	43	55.6	55.6	47.6	91.624	804	804;808;808;79	1.14	527	86	0	323.31
Q851P5	Q851P5_ORYSJ	unreviewed	40S ribosomal protein S15, putative, expressed (Os03g0798600 protein) (Putative 40S ribosomal protein S15) (Putative ribosomal protein S15) (cDNA clone:J033079G18, full insert sequence)	OSJNBa0052F07.28 OSJNBa0094F01.1 LOC_Os03g58430 Os03g0798600 OSNPB_030798600	Oryza sativa subsp. japonica (Rice)	154	cytosolic small ribosomal subunit [GO:0022627]; RNA binding [GO:0003723]; structural constituent of ribosome [GO:0003735]; ribosomal small subunit assembly [GO:0000028]; translation [GO:0006412]	ribosomal small subunit assembly [GO:0000028]; translation [GO:0006412]	RNA binding [GO:0003723]; structural constituent of ribosome [GO:0003735]	cytosolic small ribosomal subunit [GO:0022627]	GO:0000028; GO:0003723; GO:0003735; GO:0006412; GO:0022627	tr|Q851P5|Q851P5_ORYSJ;tr|B9FVV5|B9FVV5_ORYSJ;tr|A6MZB5|A6MZB5_ORYSI;tr|A2YIV1|A2YIV1_ORYSI;sp|P31674|RS15_ORYSJ;tr|A2XMY4|A2XMY4_ORYSI;tr|B9F6H3|B9F6H3_ORYSJ;tr|Q0D852|Q0D852_ORYSJ	2;2;2;2;2;2;2;1	2;2;2;2;2;2;2;1	2;2;2;2;2;2;2;1	>tr|Q851P5|Q851P5_ORYSJ 40S ribosomal protein S15, putative, expressed OS=Oryza sativa subsp. japonica GN=OSJNBa0052F07.28 PE=2 SV=1;>tr|B9FVV5|B9FVV5_ORYSJ Putative uncharacterized protein OS=Oryza sativa subsp. japonica GN=OsJ_23352 PE=2 SV=1;>tr|A6MZB5|	8	2	26.6	26.6	26.6	17.328	154	154;154;154;154;154;175;435;118	1.91	2	20	0	37.376
Q0DY33	Q0DY33_ORYSJ	unreviewed	Glutamine synthetase, chloroplastic (EC 6.3.1.2) (Glutamate--ammonia ligase) (OsGS2) (GS2)	GLN2 RGS31 Os04g0659100 LOC_Os04g56400 OsJ_16481 OSJNBa0011F23.15 OSJNBa0015K02.2	Oryza sativa subsp. japonica (Rice)	428	apoplast [GO:0048046]; chloroplast envelope [GO:0009941]; chloroplast stroma [GO:0009570]; chloroplast thylakoid membrane [GO:0009535]; cytosolic ribosome [GO:0022626]; mitochondrion [GO:0005739]; ATP binding [GO:0005524]; glutamate-ammonia ligase activity [GO:0004356]; glutamine biosynthetic process [GO:0006542]; response to cytokinin [GO:0009735]	glutamine biosynthetic process [GO:0006542]; response to cytokinin [GO:0009735]	ATP binding [GO:0005524]; glutamate-ammonia ligase activity [GO:0004356]	apoplast [GO:0048046]; chloroplast envelope [GO:0009941]; chloroplast stroma [GO:0009570]; chloroplast thylakoid membrane [GO:0009535]; cytosolic ribosome [GO:0022626]; mitochondrion [GO:0005739]	GO:0004356; GO:0005524; GO:0005739; GO:0006542; GO:0009535; GO:0009570; GO:0009735; GO:0009941; GO:0022626; GO:0048046	tr|Q0DY33|Q0DY33_ORYSJ;tr|I3QD57|I3QD57_ORYSA;tr|B8AHM8|B8AHM8_ORYSI;sp|P31691|ADT_ORYSJ	21;21;21;21;10	21;21;21;21;10	12;12;12;12;5	>tr|Q0DY33|Q0DY33_ORYSJ ATP/ADP translocator OS=Oryza sativa subsp. japonica GN=Os02g0718900 PE=2 SV=1;>tr|I3QD57|I3QD57_ORYSA ATP/ADP translocator protein OS=Oryza sativa PE=2 SV=1;>tr|B8AHM8|B8AHM8_ORYSI Putative uncharacterized protein OS=Oryza sativa s	5	21	41.9	41.9	29.1	41.51	382	382;382;382;382;168	1.3	408	179	0	323.31
Q0IR97	Q0IR97_ORYSJ	unreviewed	21 kDa protein (Os11g0660500 protein) (Translational controlled tumor-like protein) (Translational coutrolled tumor-like protein) (Translationally controlled tumor protein) (Uncharacterized protein) (cDNA clone:001-125-C05, full insert sequence)	TCTP Os11g0660500 OsJ_34729	Oryza sativa subsp. japonica (Rice)	168						tr|Q0IR97|Q0IR97_ORYSJ;sp|P35681|TCTP_ORYSJ;tr|B8BLP4|B8BLP4_ORYSI	1;1;1	1;1;1	1;1;1	>tr|Q0IR97|Q0IR97_ORYSJ 21 kDa protein OS=Oryza sativa subsp. japonica GN=Os11g0660500 PE=2 SV=1;>sp|P35681|TCTP_ORYSJ Translationally-controlled tumor protein homolog OS=Oryza sativa subsp. japonica GN=TCTP PE=1 SV=1;>tr|B8BLP4|B8BLP4_ORYSI Putative uncha	3	1	5.4	5.4	5.4	18.946	168	168;168;498	1.46	20	17	0.0050251	7.2371
B7EPR0	B7EPR0_ORYSJ	reviewed	Eukaryotic initiation factor 4A-1 (eIF-4A-1) (EC 3.6.4.13) (ATP-dependent RNA helicase eIF4A-1) (DEAD-box ATP-dependent RNA helicase 4)	Os06g0701100 LOC_Os06g48750 OsJ_22532 P0468G03.33 P0596H10.2	Oryza sativa subsp. japonica (Rice)	414	ATP binding [GO:0005524]; ATP-dependent RNA helicase activity [GO:0004004]; translation initiation factor activity [GO:0003743]; regulation of gene expression [GO:0010468]; RNA secondary structure unwinding [GO:0010501]; translational initiation [GO:0006413]	regulation of gene expression [GO:0010468]; RNA secondary structure unwinding [GO:0010501]; translational initiation [GO:0006413]	ATP binding [GO:0005524]; ATP-dependent RNA helicase activity [GO:0004004]; translation initiation factor activity [GO:0003743]		GO:0003743; GO:0004004; GO:0005524; GO:0006413; GO:0010468; GO:0010501	tr|B7EPR0|B7EPR0_ORYSJ;sp|P35683|IF4A1_ORYSJ;tr|B7EMF9|B7EMF9_ORYSJ;tr|A2X0V4|A2X0V4_ORYSI;sp|Q6Z2Z4|IF4A3_ORYSJ;tr|A2YGP5|A2YGP5_ORYSI	16;16;15;15;15;12	16;16;15;15;15;12	13;13;12;12;12;11	>tr|B7EPR0|B7EPR0_ORYSJ cDNA clone:001-114-H08, full insert sequence OS=Oryza sativa subsp. japonica PE=2 SV=1;>sp|P35683|IF4A1_ORYSJ Eukaryotic initiation factor 4A-1 OS=Oryza sativa subsp. japonica GN=Os06g0701100 PE=2 SV=2;>tr|B7EMF9|B7EMF9_ORYSJ Eucary	6	16	43.7	43.7	37.4	47.087	414	414;414;414;414;414;426	1.46	231	194	0	247.63
A6N0C0	A6N0C0_ORYSI	unreviewed	60S ribosomal protein l7a (Fragment)		Oryza sativa subsp. indica (Rice)	233	ribosome [GO:0005840]; ribosome biogenesis [GO:0042254]	ribosome biogenesis [GO:0042254]		ribosome [GO:0005840]	GO:0005840; GO:0042254	tr|A6N0C0|A6N0C0_ORYSI;tr|B9G0B4|B9G0B4_ORYSJ;tr|Q0J0I3|Q0J0I3_ORYSJ;tr|A2Z2X9|A2Z2X9_ORYSI;sp|P35685|RL7A_ORYSJ;tr|A2WYJ3|A2WYJ3_ORYSI	4;4;4;4;4;2;1;1	4;4;4;4;4;2;1;1	4;4;4;4;4;2;1;1	>tr|A6N0C0|A6N0C0_ORYSI 60S ribosomal protein l7a (Fragment) OS=Oryza sativa subsp. indica PE=2 SV=1;>tr|B9G0B4|B9G0B4_ORYSJ Putative uncharacterized protein OS=Oryza sativa subsp. japonica GN=OsJ_26890 PE=4 SV=1;>tr|Q0J0I3|Q0J0I3_ORYSJ Os08g0326400 protei	8	4	21	21	21	26.599	233	233;247;258;258;258;259;243;267	1.34	78	41	0	53.051
Q0DEU6	Q0DEU6_ORYSJ	reviewed	40S ribosomal protein S20	RPS20 Os06g0134000 LOC_Os06g04290 OsJ_20022 P0001H02.5-1 P0679C08.43-1	Oryza sativa subsp. japonica (Rice)	128	cytosolic small ribosomal subunit [GO:0022627]; RNA binding [GO:0003723]; structural constituent of ribosome [GO:0003735]; translation [GO:0006412]	translation [GO:0006412]	RNA binding [GO:0003723]; structural constituent of ribosome [GO:0003735]	cytosolic small ribosomal subunit [GO:0022627]	GO:0003723; GO:0003735; GO:0006412; GO:0022627	tr|Q0DEU6|Q0DEU6_ORYSJ;tr|A2Y8Y0|A2Y8Y0_ORYSI;sp|P35686|RS20_ORYSJ	4;4;4	3;3;3	3;3;3	>tr|Q0DEU6|Q0DEU6_ORYSJ Os06g0134000 protein OS=Oryza sativa subsp. japonica GN=Os06g0134000 PE=2 SV=1;>tr|A2Y8Y0|A2Y8Y0_ORYSI Putative uncharacterized protein OS=Oryza sativa subsp. indica GN=OsI_21509 PE=2 SV=1;>sp|P35686|RS20_ORYSJ 40S ribosomal protein	3	4	34.4	28.1	28.1	14.046	128	128;128;128	1.54	25	29	0	23.081
Q7Y199	Q7Y199_ORYSJ	unreviewed	40S ribosomal protein S21	OSJNBa0039O18.25 Os03g0667800 OSNPB_030667800	Oryza sativa subsp. japonica (Rice)	82	cytosolic small ribosomal subunit [GO:0022627]; structural constituent of ribosome [GO:0003735]; endonucleolytic cleavage in ITS1 to separate SSU-rRNA from 5.8S rRNA and LSU-rRNA from tricistronic rRNA transcript (SSU-rRNA, 5.8S rRNA, LSU-rRNA) [GO:000044	endonucleolytic cleavage in ITS1 to separate SSU-rRNA from 5.8S rRNA and LSU-rRNA from tricistronic rRNA transcript (SSU-rRNA, 5.8S rRNA, LSU-rRNA) [GO:0000447]; endonucleolytic cleavage to generate mature 3'-end of SSU-rRNA from (SSU-rRNA, 5.8S rRNA, LSU	structural constituent of ribosome [GO:0003735]	cytosolic small ribosomal subunit [GO:0022627]	GO:0000447; GO:0000461; GO:0003735; GO:0006412; GO:0022627	tr|Q7Y199|Q7Y199_ORYSJ;tr|Q10LK3|Q10LK3_ORYSJ;sp|P35687|RS21_ORYSJ;tr|Q60DM0|Q60DM0_ORYSJ;tr|B9F8E9|B9F8E9_ORYSJ;tr|B8APE8|B8APE8_ORYSI;tr|B9FA68|B9FA68_ORYSJ;tr|B8AP26|B8AP26_ORYSI	3;3;3;3;3;3;3;3;1	3;3;3;3;3;3;3;3;1	3;3;3;3;3;3;3;3;1	>tr|Q7Y199|Q7Y199_ORYSJ 40S ribosomal protein S21 OS=Oryza sativa subsp. japonica GN=OSJNBa0039O18.25 PE=2 SV=1;>tr|Q10LK3|Q10LK3_ORYSJ 40S ribosomal protein S21 OS=Oryza sativa subsp. japonica GN=Os03g0345200 PE=3 SV=1;>sp|P35687|RS21_ORYSJ 40S ribosomal	9	3	32.9	32.9	32.9	9.2833	82	82;82;82;119;123;123;192;192;70	1.8	3	12	0	18.951
Q10CU1	Q10CU1_ORYSJ	reviewed	Tubulin beta-7 chain (Beta-7-tubulin) (pTUB22)	TUBB7 TUB7 Os03g0780600 LOC_Os03g56810 OSJNBa0091J19.2	Oryza sativa subsp. japonica (Rice)	444	cytoplasm [GO:0005737]; microtubule [GO:0005874]; GTP binding [GO:0005525]; GTPase activity [GO:0003924]; structural constituent of cytoskeleton [GO:0005200]; microtubule-based process [GO:0007017]	microtubule-based process [GO:0007017]	GTPase activity [GO:0003924]; GTP binding [GO:0005525]; structural constituent of cytoskeleton [GO:0005200]	cytoplasm [GO:0005737]; microtubule [GO:0005874]	GO:0003924; GO:0005200; GO:0005525; GO:0005737; GO:0005874; GO:0007017	tr|Q10CU1|Q10CU1_ORYSJ;tr|A3ANA0|A3ANA0_ORYSJ;tr|A2XMI9|A2XMI9_ORYSI;sp|P37832|TBB7_ORYSJ	22;22;22;22	2;2;2;2	2;2;2;2	>tr|Q10CU1|Q10CU1_ORYSJ Os03g0780600 protein OS=Oryza sativa subsp. japonica GN=Os03g0780600 PE=2 SV=1;>tr|A3ANA0|A3ANA0_ORYSJ Putative uncharacterized protein OS=Oryza sativa subsp. japonica GN=OsJ_12810 PE=2 SV=1;>tr|A2XMI9|A2XMI9_ORYSI Putative uncharac	4	22	48	6.1	6.1	49.822	444	444;444;444;444	1.2	33	8	0	12.569
A2WVA6	A2WVA6_ORYSI	unreviewed	Aspartate aminotransferase (EC 2.6.1.1)	OsI_03821	Oryza sativa subsp. indica (Rice)	407	membrane [GO:0016020]; peroxisome [GO:0005777]; plastid [GO:0009536]; L-aspartate:2-oxoglutarate aminotransferase activity [GO:0004069]; L-phenylalanine:2-oxoglutarate aminotransferase activity [GO:0080130]; pyridoxal phosphate binding [GO:0030170]; biosy	biosynthetic process [GO:0009058]; cellular amino acid metabolic process [GO:0006520]	L-aspartate:2-oxoglutarate aminotransferase activity [GO:0004069]; L-phenylalanine:2-oxoglutarate aminotransferase activity [GO:0080130]; pyridoxal phosphate binding [GO:0030170]	membrane [GO:0016020]; peroxisome [GO:0005777]; plastid [GO:0009536]	GO:0004069; GO:0005777; GO:0006520; GO:0009058; GO:0009536; GO:0016020; GO:0030170; GO:0080130	tr|A2WVA6|A2WVA6_ORYSI;tr|A1YQJ2|A1YQJ2_ORYSJ;sp|P37833|AATC_ORYSJ;tr|Q0JJ47|Q0JJ47_ORYSJ	13;13;13;13	13;13;13;13	13;13;13;13	>tr|A2WVA6|A2WVA6_ORYSI Aspartate aminotransferase OS=Oryza sativa subsp. indica GN=OsI_03821 PE=3 SV=1;>tr|A1YQJ2|A1YQJ2_ORYSJ Aspartate aminotransferase OS=Oryza sativa subsp. japonica GN=OsJ_03530 PE=2 SV=1;>sp|P37833|AATC_ORYSJ Aspartate aminotransfera	4	13	31.4	31.4	31.4	44.507	407	407;407;407;460	1.41	101	69	0	104.64
B8BP32	B8BP32_ORYSI	unreviewed	Carboxypeptidase (EC 3.4.16.-)	OsI_37959	Oryza sativa subsp. indica (Rice)	507	serine-type carboxypeptidase activity [GO:0004185]		serine-type carboxypeptidase activity [GO:0004185]		GO:0004185	tr|B8BP32|B8BP32_ORYSI;sp|P37890|CBP1_ORYSJ;tr|B9GCM2|B9GCM2_ORYSJ	2;2;2	2;2;2	2;2;2	>tr|B8BP32|B8BP32_ORYSI Putative uncharacterized protein OS=Oryza sativa subsp. indica GN=OsI_37959 PE=2 SV=1;>sp|P37890|CBP1_ORYSJ Serine carboxypeptidase 1 OS=Oryza sativa subsp. japonica GN=CBP1 PE=2 SV=1;>tr|B9GCM2|B9GCM2_ORYSJ Putative uncharacterized	3	2	7.7	7.7	7.7	55.521	507	507;510;512	2		3	0	18.067
Q0J4K2	Q0J4K2_ORYSJ	unreviewed	Lipoxygenase (EC 1.13.11.-)	Os08g0508800 OsJ_27879	Oryza sativa subsp. japonica (Rice)	924	metal ion binding [GO:0046872]; oxidoreductase activity, acting on single donors with incorporation of molecular oxygen, incorporation of two atoms of oxygen [GO:0016702]; fatty acid biosynthetic process [GO:0006633]; oxylipin biosynthetic process [GO:003	fatty acid biosynthetic process [GO:0006633]; oxylipin biosynthetic process [GO:0031408]	metal ion binding [GO:0046872]; oxidoreductase activity, acting on single donors with incorporation of molecular oxygen, incorporation of two atoms of oxygen [GO:0016702]		GO:0006633; GO:0016702; GO:0031408; GO:0046872	tr|Q0J4K2|Q0J4K2_ORYSJ;sp|P38419|LOXC1_ORYSJ;tr|B8BCA6|B8BCA6_ORYSI	10;10;10	3;3;3	3;3;3	>tr|Q0J4K2|Q0J4K2_ORYSJ Lipoxygenase OS=Oryza sativa subsp. japonica GN=Os08g0508800 PE=2 SV=1;>sp|P38419|LOXC1_ORYSJ Lipoxygenase 7, chloroplastic OS=Oryza sativa subsp. japonica GN=CM-LOX1 PE=2 SV=2;>tr|B8BCA6|B8BCA6_ORYSI Lipoxygenase OS=Oryza sativa su	3	10	13.2	3.8	3.8	102.82	924	924;924;1498	1.18	14	3	0	17.879
Q0JLX8	Q0JLX8_ORYSJ	reviewed	Ras-related protein RIC1	RIC1 Os01g0558600 LOC_Os01g37800 B1064G04.9 B1144D11.31 OsJ_02222	Oryza sativa subsp. japonica (Rice)	202	endoplasmic reticulum membrane [GO:0005789]; Golgi membrane [GO:0000139]; plasma membrane [GO:0005886]; GTP binding [GO:0005525]; ER to Golgi vesicle-mediated transport [GO:0006888]; protein transport [GO:0015031]; small GTPase mediated signal transduction [GO:0007264]	ER to Golgi vesicle-mediated transport [GO:0006888]; protein transport [GO:0015031]; small GTPase mediated signal transduction [GO:0007264]	GTP binding [GO:0005525]	endoplasmic reticulum membrane [GO:0005789]; Golgi membrane [GO:0000139]; plasma membrane [GO:0005886]	GO:0000139; GO:0005525; GO:0005789; GO:0005886; GO:0006888; GO:0007264; GO:0015031	tr|Q0JLX8|Q0JLX8_ORYSJ;tr|A2WRD4|A2WRD4_ORYSI;sp|P40392|RIC1_ORYSJ;tr|A6N1N5|A6N1N5_ORYSI	3;3;3;2;1	2;2;2;2;1	2;2;2;2;1	>tr|Q0JLX8|Q0JLX8_ORYSJ Os01g0558600 protein OS=Oryza sativa subsp. japonica GN=Os01g0558600 PE=2 SV=1;>tr|A2WRD4|A2WRD4_ORYSI Putative uncharacterized protein OS=Oryza sativa subsp. indica GN=OsI_02420 PE=2 SV=1;>sp|P40392|RIC1_ORYSJ Ras-related protein R	5	3	19.8	14.4	14.4	22.476	202	202;202;202;104;77	1.75	2	6	0	14.797
Q0DBM2	Q0DBM2_ORYSJ	reviewed	Ras-related protein RIC2	RIC2 SS230 Os06g0551400 LOC_Os06g35814 OsJ_21648 P0659D09.45	Oryza sativa subsp. japonica (Rice)	217	intracellular [GO:0005622]; plasma membrane [GO:0005886]; GTP binding [GO:0005525]; small GTPase mediated signal transduction [GO:0007264]	small GTPase mediated signal transduction [GO:0007264]	GTP binding [GO:0005525]	intracellular [GO:0005622]; plasma membrane [GO:0005886]	GO:0005525; GO:0005622; GO:0005886; GO:0007264	tr|Q0DBM2|Q0DBM2_ORYSJ;tr|A2YDY6|A2YDY6_ORYSI;sp|P40393|RIC2_ORYSJ;tr|B9FM10|B9FM10_ORYSJ;tr|Q6K2P6|Q6K2P6_ORYSJ;tr|A2YZX0|A2YZX0_ORYSI;tr|Q6AUF8|Q6AUF8_ORYSJ;tr|Q75M17|Q75M17_ORYSJ;tr|Q75II9|Q75II9_ORYSJ;tr|A2Y6J2|A2Y6J2_ORYSI;tr|A2XZG2|A2XZG2_ORYSI	3;3;3;2;2;2;2;2;2;2;2;1;1;1;1;1;1;1;1;1;1;1;1	3;3;3;2;2;2;2;2;2;2;2;1;1;1;1;1;1;1;1;1;1;1;1	3;3;3;2;2;2;2;2;2;2;2;1;1;1;1;1;1;1;1;1;1;1;1	>tr|Q0DBM2|Q0DBM2_ORYSJ Os06g0551400 protein OS=Oryza sativa subsp. japonica GN=Os06g0551400 PE=2 SV=1;>tr|A2YDY6|A2YDY6_ORYSI Putative uncharacterized protein OS=Oryza sativa subsp. indica GN=OsI_23327 PE=2 SV=1;>sp|P40393|RIC2_ORYSJ Ras-related protein R	23	3	14.7	14.7	14.7	23.923	217	217;217;217;73;216;216;217;220;220;220;220;80;181;215;215;216;216;221;221;223;223;224;224	1.42	14	10	0	22.016
Q0J878	Q0J878_ORYSJ	reviewed	60S acidic ribosomal protein P0	Os08g0130500 LOC_Os08g03640 P0582D05.130-1	Oryza sativa subsp. japonica (Rice)	319	cytosolic large ribosomal subunit [GO:0022625]; preribosome, large subunit precursor [GO:0030687]; large ribosomal subunit rRNA binding [GO:0070180]; structural constituent of ribosome [GO:0003735]; cytoplasmic translation [GO:0002181]; ribosome biogenesis [GO:0042254]	cytoplasmic translation [GO:0002181]; ribosome biogenesis [GO:0042254]	large ribosomal subunit rRNA binding [GO:0070180]; structural constituent of ribosome [GO:0003735]	cytosolic large ribosomal subunit [GO:0022625]; preribosome, large subunit precursor [GO:0030687]	GO:0002181; GO:0003735; GO:0022625; GO:0030687; GO:0042254; GO:0070180	tr|Q0J878|Q0J878_ORYSJ;sp|P41095|RLA0_ORYSJ;tr|Q2RAW0|Q2RAW0_ORYSJ;tr|Q2QY46|Q2QY46_ORYSJ;tr|A2ZHU8|A2ZHU8_ORYSI;tr|A2ZB54|A2ZB54_ORYSI;tr|C7JA05|C7JA05_ORYSJ;tr|C7J8Y5|C7J8Y5_ORYSJ;tr|B8BAG5|B8BAG5_ORYSI;tr|A3BPC1|A3BPC1_ORYSJ;tr|A6N1T9|A6N1T9_ORYSI	8;8;8;8;8;8;4;4;4;4;4	8;8;8;8;8;8;4;4;4;4;4	8;8;8;8;8;8;4;4;4;4;4	>tr|Q0J878|Q0J878_ORYSJ Os08g0130500 protein OS=Oryza sativa subsp. japonica GN=Os08g0130500 PE=2 SV=1;>sp|P41095|RLA0_ORYSJ 60S acidic ribosomal protein P0 OS=Oryza sativa subsp. japonica GN=Os08g0130500 PE=1 SV=3;>tr|Q2RAW0|Q2RAW0_ORYSJ 60S acidic riboso	11	8	22.6	22.6	22.6	34.377	319	319;319;320;320;320;320;110;119;216;235;238	1.62	88	141	0	216.04
Q0DKX3	Q0DKX3_ORYSJ	reviewed	Aspartic proteinase (EC 3.4.23.-)	RAP Os05g0137400 LOC_Os05g04630 OJ1127_B08.13	Oryza sativa subsp. japonica (Rice)	496	vacuole [GO:0005773]; aspartic-type endopeptidase activity [GO:0004190]; lipid metabolic process [GO:0006629]; protein catabolic process [GO:0030163]; proteolysis [GO:0006508]	lipid metabolic process [GO:0006629]; protein catabolic process [GO:0030163]; proteolysis [GO:0006508]	aspartic-type endopeptidase activity [GO:0004190]	vacuole [GO:0005773]	GO:0004190; GO:0005773; GO:0006508; GO:0006629; GO:0030163	tr|Q0DKX3|Q0DKX3_ORYSJ;sp|P42211|ASPRX_ORYSJ;tr|B8AXV2|B8AXV2_ORYSI;tr|B9FMC0|B9FMC0_ORYSJ	3;3;2;2	3;3;2;2	3;3;2;2	>tr|Q0DKX3|Q0DKX3_ORYSJ Os05g0137400 protein OS=Oryza sativa subsp. japonica GN=Os05g0137400 PE=2 SV=1;>sp|P42211|ASPRX_ORYSJ Aspartic proteinase OS=Oryza sativa subsp. japonica GN=RAP PE=2 SV=2;>tr|B8AXV2|B8AXV2_ORYSI Putative uncharacterized protein OS=O	4	3	7.5	7.5	7.5	54.089	496	496;496;389;501	1.25	3	1	0	17.264
Q0DD43	Q0DD43_ORYSJ	unreviewed	Glucose-6-phosphate isomerase (EC 5.3.1.9)	Os06g0256500 OsJ_20863	Oryza sativa subsp. japonica (Rice)	567	glucose-6-phosphate isomerase activity [GO:0004347]; gluconeogenesis [GO:0006094]; glycolytic process [GO:0006096]	gluconeogenesis [GO:0006094]; glycolytic process [GO:0006096]	glucose-6-phosphate isomerase activity [GO:0004347]		GO:0004347; GO:0006094; GO:0006096	tr|Q0DD43|Q0DD43_ORYSJ;sp|P42863|G6PIB_ORYSJ;tr|B8B0B0|B8B0B0_ORYSI	11;11;10	1;1;1	1;1;1	>tr|Q0DD43|Q0DD43_ORYSJ Glucose-6-phosphate isomerase OS=Oryza sativa subsp. japonica GN=Os06g0256500 PE=2 SV=1;>sp|P42863|G6PIB_ORYSJ Glucose-6-phosphate isomerase, cytosolic B OS=Oryza sativa subsp. japonica GN=Os06g0256500 PE=2 SV=2;>tr|B8B0B0|B8B0B0_OR	3	11	20.6	1.9	1.9	62.368	567	567;567;682	1	6		1	-2
Q0JIE9	Q0JIE9_ORYSJ	reviewed	Tubulin beta-4 chain (Beta-4-tubulin)	TUBB4 OSTB-16 R1623 RTUB-1 TUB4 Os01g0805900 LOC_Os01g59150 P0034E02.62	Oryza sativa subsp. japonica (Rice)	447	cytoplasm [GO:0005737]; microtubule [GO:0005874]; GTP binding [GO:0005525]; GTPase activity [GO:0003924]; structural constituent of cytoskeleton [GO:0005200]; microtubule-based process [GO:0007017]	microtubule-based process [GO:0007017]	GTPase activity [GO:0003924]; GTP binding [GO:0005525]; structural constituent of cytoskeleton [GO:0005200]	cytoplasm [GO:0005737]; microtubule [GO:0005874]	GO:0003924; GO:0005200; GO:0005525; GO:0005737; GO:0005874; GO:0007017	tr|Q0JIE9|Q0JIE9_ORYSJ;sp|P45960|TBB4_ORYSJ;tr|B8AAY0|B8AAY0_ORYSI;tr|B9ETT0|B9ETT0_ORYSJ	21;21;21;15	4;4;4;1	1;1;1;0	>tr|Q0JIE9|Q0JIE9_ORYSJ Os01g0805900 protein OS=Oryza sativa subsp. japonica GN=Os01g0805900 PE=2 SV=1;>sp|P45960|TBB4_ORYSJ Tubulin beta-4 chain OS=Oryza sativa subsp. japonica GN=TUBB4 PE=2 SV=1;>tr|B8AAY0|B8AAY0_ORYSI Putative uncharacterized protein OS	4	21	49.9	14.5	2.5	50.289	447	447;447;496;382	1.31	45	20	0	131.44
A3B8V5	A3B8V5_ORYSJ	unreviewed	Uncharacterized protein	OsJ_20298	Oryza sativa subsp. japonica (Rice)	368	cytoplasm [GO:0005737]; ATP binding [GO:0005524]; hydrolase activity [GO:0016787]; protein catabolic process [GO:0030163]	protein catabolic process [GO:0030163]	ATP binding [GO:0005524]; hydrolase activity [GO:0016787]	cytoplasm [GO:0005737]	GO:0005524; GO:0005737; GO:0016787; GO:0030163	tr|A3B8V5|A3B8V5_ORYSJ;tr|A2Y9V7|A2Y9V7_ORYSI;tr|A3ACE6|A3ACE6_ORYSJ;tr|A2XAQ0|A2XAQ0_ORYSI;tr|Q5SNC0|Q5SNC0_ORYSJ;tr|Q0DWP6|Q0DWP6_ORYSJ;sp|P46465|PRS6A_ORYSJ;tr|Q8W3M9|Q8W3M9_ORYSJ	2;2;2;2;2;2;2;1	2;2;2;2;2;2;2;1	2;2;2;2;2;2;2;1	>tr|A3B8V5|A3B8V5_ORYSJ Putative uncharacterized protein OS=Oryza sativa subsp. japonica GN=OsJ_20298 PE=2 SV=1;>tr|A2Y9V7|A2Y9V7_ORYSI Putative uncharacterized protein OS=Oryza sativa subsp. indica GN=OsI_21861 PE=2 SV=1;>tr|A3ACE6|A3ACE6_ORYSJ Putative u	8	2	7.9	7.9	7.9	41.255	368	368;415;418;418;429;429;429;194	1	2		0.0028736	11.545
B9FV08	B9FV08_ORYSJ	unreviewed	Uncharacterized protein	OsJ_25676	Oryza sativa subsp. japonica (Rice)	367	cytoplasm [GO:0005737]; ATP binding [GO:0005524]; hydrolase activity [GO:0016787]; protein catabolic process [GO:0030163]	protein catabolic process [GO:0030163]	ATP binding [GO:0005524]; hydrolase activity [GO:0016787]	cytoplasm [GO:0005737]	GO:0005524; GO:0005737; GO:0016787; GO:0030163	tr|B9FV08|B9FV08_ORYSJ;tr|Q0D3E0|Q0D3E0_ORYSJ;tr|A2XWM3|A2XWM3_ORYSI;sp|P46466|PRS4_ORYSJ;tr|Q8W422|Q8W422_ORYSJ;tr|B9F7V2|B9F7V2_ORYSJ;tr|B8AM18|B8AM18_ORYSI	2;2;2;2;2;2;2	2;2;2;2;2;2;2	2;2;2;2;2;2;2	>tr|B9FV08|B9FV08_ORYSJ Putative uncharacterized protein OS=Oryza sativa subsp. japonica GN=OsJ_25676 PE=2 SV=1;>tr|Q0D3E0|Q0D3E0_ORYSJ Os07g0691800 protein OS=Oryza sativa subsp. japonica GN=Os07g0691800 PE=2 SV=1;>tr|A2XWM3|A2XWM3_ORYSI Putative uncharac	7	2	6.5	6.5	6.5	40.914	367	367;448;448;448;450;460;460	1.4	31	21	0	13.437
Q0JQP8	Q0JQP8_ORYSJ	reviewed	Triosephosphate isomerase, cytosolic (TIM) (Triose-phosphate isomerase) (EC 5.3.1.1)	TPI Os01g0147900 LOC_Os01g05490 OsJ_00367 P0416D03.45 P0434B04.9	Oryza sativa subsp. japonica (Rice)	253	cytosol [GO:0005829]; triose-phosphate isomerase activity [GO:0004807]; gluconeogenesis [GO:0006094]; glyceraldehyde-3-phosphate biosynthetic process [GO:0046166]; glycerol catabolic process [GO:0019563]; glycolytic process [GO:0006096]; pentose-phosphate shunt [GO:0006098]	gluconeogenesis [GO:0006094]; glyceraldehyde-3-phosphate biosynthetic process [GO:0046166]; glycerol catabolic process [GO:0019563]; glycolytic process [GO:0006096]; pentose-phosphate shunt [GO:0006098]	triose-phosphate isomerase activity [GO:0004807]	cytosol [GO:0005829]	GO:0004807; GO:0005829; GO:0006094; GO:0006096; GO:0006098; GO:0019563; GO:0046166	tr|Q0JQP8|Q0JQP8_ORYSJ;tr|E0X6V4|E0X6V4_ORYSJ;tr|B8AD93|B8AD93_ORYSI;sp|P48494|TPIS_ORYSJ	15;15;15;15;7;7;1	15;15;15;15;7;7;1	14;14;14;14;7;7;0	>tr|Q0JQP8|Q0JQP8_ORYSJ Triosephosphate isomerase OS=Oryza sativa subsp. japonica GN=Os01g0147900 PE=2 SV=1;>tr|E0X6V4|E0X6V4_ORYSJ Triosephosphate isomerase OS=Oryza sativa subsp. japonica PE=2 SV=1;>tr|B8AD93|B8AD93_ORYSI Triosephosphate isomerase OS=Ory	7	15	68.4	68.4	65.2	27.063	253	253;253;253;253;120;120;125	1.61	184	284	0	323.31
B8BHD6	B8BHD6_ORYSI	unreviewed	Uncharacterized protein	OsI_33962	Oryza sativa subsp. indica (Rice)	206	cytosol [GO:0005829]; nucleus [GO:0005634]; translation initiation factor activity [GO:0003743]; negative regulation of defense response to virus [GO:0050687]; response to virus [GO:0009615]	negative regulation of defense response to virus [GO:0050687]; response to virus [GO:0009615]	translation initiation factor activity [GO:0003743]	cytosol [GO:0005829]; nucleus [GO:0005634]	GO:0003743; GO:0005634; GO:0005829; GO:0009615; GO:0050687	tr|B8BHD6|B8BHD6_ORYSI;tr|B7F9L1|B7F9L1_ORYSJ;sp|P48600|IF4E2_ORYSJ	1;1;1	1;1;1	1;1;1	>tr|B8BHD6|B8BHD6_ORYSI Uncharacterized protein OS=Oryza sativa subsp. indica GN=OsI_33962 PE=2 SV=1;>tr|B7F9L1|B7F9L1_ORYSJ cDNA, clone: J090014M13, full insert sequence OS=Oryza sativa subsp. japonica GN=OsJ_31838 PE=2 SV=1;>sp|P48600|IF4E2_ORYSJ Eukaryo	3	1	6.8	6.8	6.8	23.227	206	206;206;206	1.88	2	14	0	26.529
Q0DWI9	Q0DWI9_ORYSJ	reviewed	Glutathione reductase, cytosolic (GR) (GRase) (EC 1.8.1.7)	GRC2 RGRC2 Os02g0813500 LOC_Os02g56850 OJ1293_E04.4-1 OsJ_08842 OSJNBa0053L11.26-1	Oryza sativa subsp. japonica (Rice)	496	peroxisome [GO:0005777]; flavin adenine dinucleotide binding [GO:0050660]; glutathione-disulfide reductase activity [GO:0004362]; NADP binding [GO:0050661]; cell redox homeostasis [GO:0045454]; glutathione metabolic process [GO:0006749]	cell redox homeostasis [GO:0045454]; glutathione metabolic process [GO:0006749]	flavin adenine dinucleotide binding [GO:0050660]; glutathione-disulfide reductase activity [GO:0004362]; NADP binding [GO:0050661]	peroxisome [GO:0005777]	GO:0004362; GO:0005777; GO:0006749; GO:0045454; GO:0050660; GO:0050661	tr|Q0DWI9|Q0DWI9_ORYSJ;sp|P48642|GSHRC_ORYSJ	8;8	8;8	1;1	>tr|Q0DWI9|Q0DWI9_ORYSJ Os02g0813500 protein OS=Oryza sativa subsp. japonica GN=Os02g0813500 PE=3 SV=1;>sp|P48642|GSHRC_ORYSJ Glutathione reductase, cytosolic OS=Oryza sativa subsp. japonica GN=GRC2 PE=2 SV=2	2	8	20.8	20.8	4	53.506	496	496;496	1.49	51	49	0	74.287
A2WTW6	A2WTW6_ORYSI	unreviewed	Putative uncharacterized protein	OsI_03315	Oryza sativa subsp. indica (Rice)	334						tr|A2WTW6|A2WTW6_ORYSI;sp|P49027|GBLPA_ORYSJ	10;10;4	10;10;4	10;10;4	>tr|A2WTW6|A2WTW6_ORYSI Putative uncharacterized protein OS=Oryza sativa subsp. indica GN=OsI_03315 PE=2 SV=1;>sp|P49027|GBLPA_ORYSJ Guanine nucleotide-binding protein subunit beta-like protein A OS=Oryza sativa subsp. japonica GN=RACK1A PE=1 SV=1	3	10	38.3	38.3	38.3	36.231	334	334;334;131	1.4	89	60	0	144.78
Q0DLC5	Q0DLC5_ORYSJ	reviewed	Cytochrome b5	Os05g0108800 LOC_Os05g01820 OsJ_16839 OSJNBa0068N01.16	Oryza sativa subsp. japonica (Rice)	137	endoplasmic reticulum membrane [GO:0005789]; integral component of membrane [GO:0016021]; organelle membrane [GO:0031090]; heme binding [GO:0020037]; metal ion binding [GO:0046872]; oxidation-reduction process [GO:0055114]	oxidation-reduction process [GO:0055114]	heme binding [GO:0020037]; metal ion binding [GO:0046872]	endoplasmic reticulum membrane [GO:0005789]; integral component of membrane [GO:0016021]; organelle membrane [GO:0031090]	GO:0005789; GO:0016021; GO:0020037; GO:0031090; GO:0046872; GO:0055114	tr|Q0DLC5|Q0DLC5_ORYSJ;tr|I3QD60|I3QD60_ORYSA;tr|A2XZJ1|A2XZJ1_ORYSI;sp|P49100|CYB5_ORYSJ	3;3;3;3;1;1	3;3;3;3;1;1	3;3;3;3;1;1	>tr|Q0DLC5|Q0DLC5_ORYSJ Os05g0108800 protein OS=Oryza sativa subsp. japonica GN=Os05g0108800 PE=2 SV=1;>tr|I3QD60|I3QD60_ORYSA Cytochrome b5 protein OS=Oryza sativa PE=2 SV=1;>tr|A2XZJ1|A2XZJ1_ORYSI Putative uncharacterized protein OS=Oryza sativa subsp. i	6	3	38.7	38.7	38.7	15.282	137	137;137;137;137;135;135	1.79	3	11	0	23.532
A6N0S1	A6N0S1_ORYSI	unreviewed	40S ribosomal protein S8 (Fragment)		Oryza sativa subsp. indica (Rice)	168	ribosome [GO:0005840]; structural constituent of ribosome [GO:0003735]; translation [GO:0006412]	translation [GO:0006412]	structural constituent of ribosome [GO:0003735]	ribosome [GO:0005840]	GO:0003735; GO:0005840; GO:0006412	tr|A6N0S1|A6N0S1_ORYSI;tr|Q0E158|Q0E158_ORYSJ;tr|B8AHZ6|B8AHZ6_ORYSI;sp|P49199|RS8_ORYSJ;tr|A2XS59|A2XS59_ORYSI	9;9;9;9;9	1;1;1;1;1	1;1;1;1;1	>tr|A6N0S1|A6N0S1_ORYSI 40S ribosomal protein S8 (Fragment) OS=Oryza sativa subsp. indica PE=1 SV=1;>tr|Q0E158|Q0E158_ORYSJ 40S ribosomal protein S8 OS=Oryza sativa subsp. japonica GN=Os02g0489400 PE=2 SV=1;>tr|B8AHZ6|B8AHZ6_ORYSI 40S ribosomal protein S8	5	9	61.3	8.3	8.3	18.85	168	168;220;220;220;221	1.34	23	12	0.0041181	10.715
Q6ZFJ5	Q6ZFJ5_ORYSJ	unreviewed	Putative 60S ribosomal protein L9 (Uncharacterized protein)	OJ1435_F07.31 OsJ_05010	Oryza sativa subsp. japonica (Rice)	183	cytosolic large ribosomal subunit [GO:0022625]; RNA binding [GO:0003723]; rRNA binding [GO:0019843]; structural constituent of ribosome [GO:0003735]; cytoplasmic translation [GO:0002181]	cytoplasmic translation [GO:0002181]	RNA binding [GO:0003723]; rRNA binding [GO:0019843]; structural constituent of ribosome [GO:0003735]	cytosolic large ribosomal subunit [GO:0022625]	GO:0002181; GO:0003723; GO:0003735; GO:0019843; GO:0022625	tr|Q6ZFJ5|Q6ZFJ5_ORYSJ;tr|B8AGV9|B8AGV9_ORYSI;tr|Q0J0R8|Q0J0R8_ORYSJ;tr|A2Z2J3|A2Z2J3_ORYSI;sp|P49210|RL9_ORYSJ;tr|Q0E4R7|Q0E4R7_ORYSJ	6;6;6;6;6;6;2	6;6;6;6;6;6;2	6;6;6;6;6;6;2	>tr|Q6ZFJ5|Q6ZFJ5_ORYSJ Putative 60S ribosomal protein L9 OS=Oryza sativa subsp. japonica GN=OJ1435_F07.31 PE=4 SV=1;>tr|B8AGV9|B8AGV9_ORYSI Putative uncharacterized protein OS=Oryza sativa subsp. indica GN=OsI_05474 PE=2 SV=1;>tr|Q0J0R8|Q0J0R8_ORYSJ Os09g	7	6	43.7	43.7	43.7	20.668	183	183;183;190;190;190;192;77	1.35	63	34	0	53.637
A6MZQ0	A6MZQ0_ORYSI	unreviewed	40S ribosomal protein S26 (Fragment)		Oryza sativa subsp. indica (Rice)	99	ribosome [GO:0005840]; structural constituent of ribosome [GO:0003735]; translation [GO:0006412]	translation [GO:0006412]	structural constituent of ribosome [GO:0003735]	ribosome [GO:0005840]	GO:0003735; GO:0005840; GO:0006412	tr|A6MZQ0|A6MZQ0_ORYSI;tr|Q0JI56|Q0JI56_ORYSJ;tr|B8ABD0|B8ABD0_ORYSI;sp|P49216|RS26_ORYSJ;tr|Q0DHB9|Q0DHB9_ORYSJ;tr|A2Y5R4|A2Y5R4_ORYSI;tr|Q75GN6|Q75GN6_ORYSJ	2;2;2;2;2;2;2	2;2;2;2;2;2;2	2;2;2;2;2;2;2	>tr|A6MZQ0|A6MZQ0_ORYSI 40S ribosomal protein S26 (Fragment) OS=Oryza sativa subsp. indica PE=2 SV=1;>tr|Q0JI56|Q0JI56_ORYSJ Os01g0823300 protein OS=Oryza sativa subsp. japonica GN=Os01g0823300 PE=4 SV=1;>tr|B8ABD0|B8ABD0_ORYSI Putative uncharacterized pro	7	2	24.2	24.2	24.2	10.916	99	99;133;133;133;136;136;194	1.41	29	20	0	13.372
Q0INR5	Q0INR5_ORYSJ	unreviewed	40S ribosomal protein S3a	Os12g0406200 LOC_Os12g21798 Os12g0406200 OSNPB_120406200	Oryza sativa subsp. japonica (Rice)	260	cytosol [GO:0005829]; cytosolic small ribosomal subunit [GO:0022627]; structural constituent of ribosome [GO:0003735]; translation [GO:0006412]	translation [GO:0006412]	structural constituent of ribosome [GO:0003735]	cytosol [GO:0005829]; cytosolic small ribosomal subunit [GO:0022627]	GO:0003735; GO:0005829; GO:0006412; GO:0022627	tr|Q0INR5|Q0INR5_ORYSJ;tr|Q10QD8|Q10QD8_ORYSJ;tr|A2XDL4|A2XDL4_ORYSI;sp|P49397|RS3A_ORYSJ;tr|B9GCT2|B9GCT2_ORYSJ;tr|B8BP92|B8BP92_ORYSI	9;9;9;9;9;9;3	9;9;9;9;9;9;3	4;4;4;4;4;4;2	>tr|Q0INR5|Q0INR5_ORYSJ 40S ribosomal protein S3a OS=Oryza sativa subsp. japonica GN=LOC_Os12g21798 PE=3 SV=1;>tr|Q10QD8|Q10QD8_ORYSJ 40S ribosomal protein S3a OS=Oryza sativa subsp. japonica GN=Os03g0200500 PE=2 SV=1;>tr|A2XDL4|A2XDL4_ORYSI 40S ribosomal	7	9	32.7	32.7	15.8	29.71	260	260;262;262;262;764;818;88	1.51	61	63	0	134.44
Q5ZBX1	Q5ZBX1_ORYSJ	unreviewed	40S ribosomal protein S4	Os01g0358400 Os01g0358400 OsJ_01737 OSNPB_010358400 P0514H03.14	Oryza sativa subsp. japonica (Rice)	265	cytosolic small ribosomal subunit [GO:0022627]; rRNA binding [GO:0019843]; structural constituent of ribosome [GO:0003735]; translation [GO:0006412]	translation [GO:0006412]	rRNA binding [GO:0019843]; structural constituent of ribosome [GO:0003735]	cytosolic small ribosomal subunit [GO:0022627]	GO:0003735; GO:0006412; GO:0019843; GO:0022627	tr|Q5ZBX1|Q5ZBX1_ORYSJ;tr|Q0E4Q0|Q0E4Q0_ORYSJ;tr|A2WZV1|A2WZV1_ORYSI;tr|A2WPV4|A2WPV4_ORYSI;sp|P49398|RS4_ORYSJ	9;9;9;9;9	9;9;9;9;9	6;6;6;6;6	>tr|Q5ZBX1|Q5ZBX1_ORYSJ Os01g0358400 protein OS=Oryza sativa subsp. japonica GN=P0514H03.14 PE=2 SV=1;>tr|Q0E4Q0|Q0E4Q0_ORYSJ 40S ribosomal protein S4 OS=Oryza sativa subsp. japonica GN=Os02g0105900 PE=2 SV=1;>tr|A2WZV1|A2WZV1_ORYSI Putative uncharacterize	5	9	33.2	33.2	20	29.807	265	265;265;265;265;265	1.62	56	93	0	100.05
A4ZYN4	A4ZYN4_ORYSJ	unreviewed	Aquaporin (Water channel protein) (cDNA clone:001-014-B06, full insert sequence) (cDNA clone:006-203-C12, full insert sequence) (cDNA clone:J023003E16, full insert sequence)	AQP	Oryza sativa subsp. japonica (Rice)	250	integral component of membrane [GO:0016021]; transporter activity [GO:0005215]		transporter activity [GO:0005215]	integral component of membrane [GO:0016021]	GO:0005215; GO:0016021	tr|A4ZYN4|A4ZYN4_ORYSJ;tr|A2XCH7|A2XCH7_ORYSI;sp|P50156|TIP11_ORYSJ	2;2;2	2;2;2	2;2;2	>tr|A4ZYN4|A4ZYN4_ORYSJ Water channel protein OS=Oryza sativa subsp. japonica GN=AQP PE=2 SV=1;>tr|A2XCH7|A2XCH7_ORYSI Putative uncharacterized protein OS=Oryza sativa subsp. indica GN=OsI_10010 PE=2 SV=1;>sp|P50156|TIP11_ORYSJ Probable aquaporin TIP1-1 OS	3	2	8	8	8	25.699	250	250;250;250	1.17	55	11	0	26.769
B7F573	B7F573_ORYSJ	reviewed	Ubiquitin-40S ribosomal protein S27a-2 [Cleaved into: Ubiquitin; 40S ribosomal protein S27a-2]	RPS27AB UBQ6 Os05g0160200 LOC_Os05g06770 OsJ_17209 OSJNBa0017J22.14 OSJNBa0034O12.6	Oryza sativa subsp. japonica (Rice)	155	nucleus [GO:0005634]; ribosome [GO:0005840]; metal ion binding [GO:0046872]; structural constituent of ribosome [GO:0003735]; translation [GO:0006412]	translation [GO:0006412]	metal ion binding [GO:0046872]; structural constituent of ribosome [GO:0003735]	nucleus [GO:0005634]; ribosome [GO:0005840]	GO:0003735; GO:0005634; GO:0005840; GO:0006412; GO:0046872	tr|B7F573|B7F573_ORYSJ;tr|A6MZJ4|A6MZJ4_ORYSI;tr|A2WPB5|A2WPB5_ORYSI;sp|Q9ARZ9|R27AA_ORYSJ;sp|P51431|R27AB_ORYSJ;tr|A0PGH5|A0PGH5_ORYSI;tr|A6N0Z3|A6N0Z3_ORYSI;tr|Q10PH1|Q10PH1_ORYSJ;tr|B8BEN6|B8BEN6_ORYSI;sp|P0CH35|RL40B_ORYSJ;sp|P0CH34|RL40A_ORYSJ;tr|Q0D6E1|Q0D6E1_ORYSJ;tr|A3BJV9|A3BJV9_ORYSJ;tr|A2YLE5|A2YLE5_ORYSI;tr|Q67V00|Q67V00_ORYSJ;tr|A2Z1X7|A2Z1X7_ORYSI;tr|Q7XHS4|Q7XHS4_ORYSJ;tr|Q0J1Q2|Q0…	6;6;6;6;6;4;4;4;4;4;4;4;4;4;4;4;4;4;4;4;4;4;4;4;4;4;4;4;4;4;4;4;4;4;4;4;4;4;4;4;4;4;4;4;4;4;4;4;3;3;3;3;3;3;3;3;3;3;3;3;3;3;3;3;2;2;2;2;1	6;6;6;6;6;4;4;4;4;4;4;4;4;4;4;4;4;4;4;4;4;4;4;4;4;4;4;4;4;4;4;4;4;4;4;4;4;4;4;4;4;4;4;4;4;4;4;4;3;3;3;3;3;3;3;3;3;3;3;3;3;3;3;3;2;2;2;2;1	6;6;6;6;6;4;4;4;4;4;4;4;4;4;4;4;4;4;4;4;4;4;4;4;4;4;4;4;4;4;4;4;4;4;4;4;4;4;4;4;4;4;4;4;4;4;4;4;3;3;3;3;3;3;3;3;3;3;3;3;3;3;3;3;2;2;2;2;1	>tr|B7F573|B7F573_ORYSJ Os05g0160200 protein OS=Oryza sativa subsp. japonica GN=Os05g0160200 PE=2 SV=1;>tr|A6MZJ4|A6MZJ4_ORYSI 40S ribosomal protein S27a OS=Oryza sativa subsp. indica PE=2 SV=1;>tr|A2WPB5|A2WPB5_ORYSI Putative uncharacterized protein OS=Or	69	6	38.7	38.7	38.7	17.682	155	155;155;155;155;155;79;81;129;129;129;129;135;139;139;140;140;143;153;153;153;153;153;153;171;171;177;178;187;201;208;219;223;229;240;240;381;381;381;381;381;381;392;457;457;457;482;533;533;64;77;83;100;111;136;136;139;139;140;140;152;152;154;154;154;25;72;188;254;99	1.29	53	22	0	69.301
Q9LDC9	Q9LDC9_ORYSJ	unreviewed	Os01g0265100 protein (Putative ADP-ribosylation factor) (cDNA clone:J013098K24, full insert sequence)	Os01g0265100 Os01g0265100 OSNPB_010265100 P0453A06.31 P0499C11.13	Oryza sativa subsp. japonica (Rice)	181	intracellular [GO:0005622]; GTP binding [GO:0005525]; small GTPase mediated signal transduction [GO:0007264]	small GTPase mediated signal transduction [GO:0007264]	GTP binding [GO:0005525]	intracellular [GO:0005622]	GO:0005525; GO:0005622; GO:0007264	tr|Q9LDC9|Q9LDC9_ORYSJ;tr|Q7XZG0|Q7XZG0_ORYSJ;tr|Q7F270|Q7F270_ORYSJ;tr|Q0JIB5|Q0JIB5_ORYSJ;tr|Q0DH67|Q0DH67_ORYSJ;tr|O22413|O22413_ORYSA;tr|B8B8G5|B8B8G5_ORYSI;tr|B8AB93|B8AB93_ORYSI;tr|A6N0E9|A6N0E9_ORYSI;tr|A2Y5Z6|A2Y5Z6_ORYSI;sp|Q06396|ARF1_ORYSJ;sp|P51823|ARF2_ORYSJ;tr|A3ANY8|A3ANY8_ORYSJ;tr|Q10CA9|Q10CA9_ORYSJ;tr|A2ZRJ6|A2ZRJ6_ORYSJ;tr|A2WN65|A2WN65_ORYSI;tr|B9FW81|B9FW81_ORYSJ;tr|B9FW82|B9…	5;5;5;5;5;5;5;5;5;5;5;5;5;5;5;5;5;5;5;3;2	5;5;5;5;5;5;5;5;5;5;5;5;5;5;5;5;5;5;5;3;2	5;5;5;5;5;5;5;5;5;5;5;5;5;5;5;5;5;5;5;3;2	>tr|Q9LDC9|Q9LDC9_ORYSJ Os01g0265100 protein OS=Oryza sativa subsp. japonica GN=P0453A06.31 PE=2 SV=1;>tr|Q7XZG0|Q7XZG0_ORYSJ ADP-ribosylation factor OS=Oryza sativa subsp. japonica GN=OSJNBb0033J23.16 PE=2 SV=1;>tr|Q7F270|Q7F270_ORYSJ ADP-ribosylation fac	21	5	28.2	28.2	28.2	20.697	181	181;181;181;181;181;181;181;181;181;181;181;181;184;194;216;216;241;279;354;181;128	1.47	17	15	0	30.868
Q0E466	Q0E466_ORYSJ	reviewed	Proteasome subunit alpha type-1 (EC 3.4.25.1) (20S proteasome alpha subunit F) (20S proteasome subunit alpha-6) (Proteasome component C2)	PAF1 Os02g0133800 LOC_Os02g04100 OsJ_05275 P0030G11.18 P0585B01.3	Oryza sativa subsp. japonica (Rice)	270	cytoplasm [GO:0005737]; nucleus [GO:0005634]; proteasome core complex, alpha-subunit complex [GO:0019773]; threonine-type endopeptidase activity [GO:0004298]; ubiquitin-dependent protein catabolic process [GO:0006511]	ubiquitin-dependent protein catabolic process [GO:0006511]	threonine-type endopeptidase activity [GO:0004298]	cytoplasm [GO:0005737]; nucleus [GO:0005634]; proteasome core complex, alpha-subunit complex [GO:0019773]	GO:0004298; GO:0005634; GO:0005737; GO:0006511; GO:0019773	tr|Q0E466|Q0E466_ORYSJ;tr|B8AHG2|B8AHG2_ORYSI;sp|P52428|PSA1_ORYSJ	9;9;9	9;9;9	9;9;9	>tr|Q0E466|Q0E466_ORYSJ Proteasome subunit alpha type OS=Oryza sativa subsp. japonica GN=Os02g0133800 PE=2 SV=1;>tr|B8AHG2|B8AHG2_ORYSI Proteasome subunit alpha type OS=Oryza sativa subsp. indica GN=OsI_05746 PE=2 SV=1;>sp|P52428|PSA1_ORYSJ Proteasome subu	3	9	47.8	47.8	47.8	29.63	270	270;270;270	1.72	18	46	0	77.845
P52712	CBPX_ORYSJ	reviewed	Serine carboxypeptidase-like (EC 3.4.16.-)	CBP31 Os07g0479300 LOC_Os07g29620 P0434A03.108-1 P0640E12.147-1	Oryza sativa subsp. japonica (Rice)	429	endoplasmic reticulum membrane [GO:0005789]; peroxisome [GO:0005777]; vacuole [GO:0005773]; serine-type carboxypeptidase activity [GO:0004185]; proteolysis involved in cellular protein catabolic process [GO:0051603]	proteolysis involved in cellular protein catabolic process [GO:0051603]	serine-type carboxypeptidase activity [GO:0004185]	endoplasmic reticulum membrane [GO:0005789]; peroxisome [GO:0005777]; vacuole [GO:0005773]	GO:0004185; GO:0005773; GO:0005777; GO:0005789; GO:0051603	sp|P52712|CBPX_ORYSJ;tr|Q0D6H5|Q0D6H5_ORYSJ;tr|A2YL94|A2YL94_ORYSI	5;5;5;1;1;1	5;5;5;1;1;1	5;5;5;1;1;1	>sp|P52712|CBPX_ORYSJ Serine carboxypeptidase-like OS=Oryza sativa subsp. japonica GN=CBP31 PE=2 SV=2;>tr|Q0D6H5|Q0D6H5_ORYSJ Os07g0479300 protein OS=Oryza sativa subsp. japonica GN=Os07g0479300 PE=4 SV=1;>tr|A2YL94|A2YL94_ORYSI Putative uncharacterized pr	6	5	16.6	16.6	16.6	47.789	429	429;524;524;500;500;500	2		10	0	28.927
Q01I75	Q01I75_ORYSA	unreviewed	OSIGBa0101P20.7 protein	OSIGBa0101P20.7	Oryza sativa (Rice)	112	cell [GO:0005623]; electron carrier activity [GO:0009055]; protein disulfide oxidoreductase activity [GO:0015035]; cell redox homeostasis [GO:0045454]	cell redox homeostasis [GO:0045454]	electron carrier activity [GO:0009055]; protein disulfide oxidoreductase activity [GO:0015035]	cell [GO:0005623]	GO:0005623; GO:0009055; GO:0015035; GO:0045454	tr|Q01I75|Q01I75_ORYSA;tr|A3AVF9|A3AVF9_ORYSJ;tr|A2XVD7|A2XVD7_ORYSI;sp|P55142|GRXC6_ORYSJ	4;4;4;4	4;4;4;4	4;4;4;4	>tr|Q01I75|Q01I75_ORYSA OSIGBa0101P20.7 protein OS=Oryza sativa GN=OSIGBa0101P20.7 PE=2 SV=1;>tr|A3AVF9|A3AVF9_ORYSJ Putative uncharacterized protein OS=Oryza sativa subsp. japonica GN=OsJ_15409 PE=2 SV=1;>tr|A2XVD7|A2XVD7_ORYSI Putative uncharacterized pr	4	4	58	58	58	11.774	112	112;112;112;112	1.96	1	23	0	40.113
A2WYE1	A2WYE1_ORYSI	unreviewed	Small ubiquitin-related modifier (SUMO)	OsI_04943	Oryza sativa subsp. indica (Rice)	100	nucleus [GO:0005634]; protein sumoylation [GO:0016925]	protein sumoylation [GO:0016925]		nucleus [GO:0005634]	GO:0005634; GO:0016925	tr|A2WYE1|A2WYE1_ORYSI;sp|P55857|SUMO1_ORYSJ;tr|Q8RZU9|Q8RZU9_ORYSJ;tr|A2WYE0|A2WYE0_ORYSI;tr|A3A0Y3|A3A0Y3_ORYSJ	2;2;1;1;1	2;2;1;1;1	2;2;1;1;1	>tr|A2WYE1|A2WYE1_ORYSI Ubiquitin-like protein smt3 OS=Oryza sativa subsp. indica GN=OsI_04943 PE=4 SV=1;>sp|P55857|SUMO1_ORYSJ Small ubiquitin-related modifier 1 OS=Oryza sativa subsp. japonica GN=SUMO1 PE=1 SV=1;>tr|Q8RZU9|Q8RZU9_ORYSJ Os01g0918200 prote	5	2	35	35	35	10.928	100	100;100;101;101;151	1.67	6	12	0	68.84
B9FQR2	B9FQR2_ORYSJ	unreviewed	Uncharacterized protein	OsJ_22535	Oryza sativa subsp. japonica (Rice)	103						tr|B9FQR2|B9FQR2_ORYSJ;tr|Q5NB69|Q5NB69_ORYSJ;tr|Q0D9S5|Q0D9S5_ORYSJ;tr|A2WMF3|A2WMF3_ORYSI;sp|P56724|RLA3_ORYSJ	3;3;3;3;3	3;3;3;3;3	3;3;3;3;3	>tr|B9FQR2|B9FQR2_ORYSJ Putative uncharacterized protein OS=Oryza sativa subsp. japonica GN=OsJ_22535 PE=4 SV=1;>tr|Q5NB69|Q5NB69_ORYSJ Os01g0231700 protein OS=Oryza sativa subsp. japonica GN=P0431F01.21 PE=3 SV=1;>tr|Q0D9S5|Q0D9S5_ORYSJ Os06g0701400 prote	5	3	25.2	25.2	25.2	10.807	103	103;119;119;119;119	1.83	7	35	0	39.648
B9FZT1	B9FZT1_ORYSJ	unreviewed	Uncharacterized protein	OsJ_26556	Oryza sativa subsp. japonica (Rice)	280						tr|B9FZT1|B9FZT1_ORYSJ;tr|B8BC84|B8BC84_ORYSI;sp|Q0J709|UP12_ORYSJ;sp|P83643|UP12_ORYSI	5;5;5;5;1;1	5;5;5;5;1;1	5;5;5;5;1;1	>tr|B9FZT1|B9FZT1_ORYSJ Putative uncharacterized protein OS=Oryza sativa subsp. japonica GN=OsJ_26556 PE=2 SV=1;>tr|B8BC84|B8BC84_ORYSI Putative uncharacterized protein OS=Oryza sativa subsp. indica GN=OsI_28383 PE=2 SV=1;>sp|Q0J709|UP12_ORYSJ Unknown prot	6	5	19.3	19.3	19.3	30.011	280	280;280;283;283;106;118	1.46	46	39	0	60.412
A3BKU8	A3BKU8_ORYSJ	unreviewed	Uncharacterized protein	OsJ_24632	Oryza sativa subsp. japonica (Rice)	213	extrinsic component of membrane [GO:0019898]; photosystem II oxygen evolving complex [GO:0009654]; calcium ion binding [GO:0005509]; photosynthesis [GO:0015979]	photosynthesis [GO:0015979]	calcium ion binding [GO:0005509]	extrinsic component of membrane [GO:0019898]; photosystem II oxygen evolving complex [GO:0009654]	GO:0005509; GO:0009654; GO:0015979; GO:0019898	tr|A3BKU8|A3BKU8_ORYSJ;tr|B7EFZ9|B7EFZ9_ORYSJ;sp|Q0D5P8|PSBQ_ORYSJ;sp|P83646|PSBQ_ORYSI	17;17;17;17	17;17;17;17	17;17;17;17	>tr|A3BKU8|A3BKU8_ORYSJ Putative uncharacterized protein OS=Oryza sativa subsp. japonica GN=OsJ_24632 PE=2 SV=1;>tr|B7EFZ9|B7EFZ9_ORYSJ cDNA clone:J023004I02, full insert sequence OS=Oryza sativa subsp. japonica PE=2 SV=1;>sp|Q0D5P8|PSBQ_ORYSJ Oxygen-evolv	4	17	60.1	60.1	60.1	22.594	213	213;217;217;217	1.54	293	348	0	323.31
B7E355	B7E355_ORYSJ	reviewed	Profilin LP04	Os06g0152100 LOC_Os06g05880 OsJ_019338 P0529C07.32 P0710H01.44	Oryza sativa subsp. japonica (Rice)	131	actin cytoskeleton [GO:0015629]; cell cortex [GO:0005938]; actin monomer binding [GO:0003785]; sequestering of actin monomers [GO:0042989]	sequestering of actin monomers [GO:0042989]	actin monomer binding [GO:0003785]	actin cytoskeleton [GO:0015629]; cell cortex [GO:0005938]	GO:0003785; GO:0005938; GO:0015629; GO:0042989	tr|B7E355|B7E355_ORYSJ;sp|Q5VMJ3|PROFX_ORYSJ;sp|P83647|PROFX_ORYSI	2;2;2	2;2;2	2;2;2	>tr|B7E355|B7E355_ORYSJ Profilin OS=Oryza sativa subsp. japonica PE=2 SV=1;>sp|Q5VMJ3|PROFX_ORYSJ Profilin LP04 OS=Oryza sativa subsp. japonica GN=Os06g0152100 PE=2 SV=1;>sp|P83647|PROFX_ORYSI Profilin LP04 OS=Oryza sativa subsp. indica GN=OsI_020954 PE=1	3	2	24.4	24.4	24.4	14.133	131	131;131;131	1.48	21	19	0	12.546
A3BVS6	A3BVS6_ORYSJ	unreviewed	Superoxide dismutase [Cu-Zn] (EC 1.15.1.1)	OsJ_28291	Oryza sativa subsp. japonica (Rice)	203	chloroplast [GO:0009507]; metal ion binding [GO:0046872]; superoxide dismutase activity [GO:0004784]; cellular response to high light intensity [GO:0071486]	cellular response to high light intensity [GO:0071486]	metal ion binding [GO:0046872]; superoxide dismutase activity [GO:0004784]	chloroplast [GO:0009507]	GO:0004784; GO:0009507; GO:0046872; GO:0071486	tr|A3BVS6|A3BVS6_ORYSJ;tr|A2YY59|A2YY59_ORYSI;tr|Q0J3N7|Q0J3N7_ORYSJ;sp|P93407|SODCP_ORYSJ	5;5;5;5;1	5;5;5;5;1	5;5;5;5;1	>tr|A3BVS6|A3BVS6_ORYSJ Superoxide dismutase [Cu-Zn] OS=Oryza sativa subsp. japonica GN=OsJ_28291 PE=2 SV=1;>tr|A2YY59|A2YY59_ORYSI Superoxide dismutase [Cu-Zn] OS=Oryza sativa subsp. indica GN=OsI_30285 PE=2 SV=1;>tr|Q0J3N7|Q0J3N7_ORYSJ Superoxide dismuta	5	5	42.4	42.4	42.4	20.521	203	203;203;211;211;55	1.73	16	44	0	98.617
B8BIM0	B8BIM0_ORYSI	unreviewed	Putative uncharacterized protein	OsI_37096	Oryza sativa subsp. indica (Rice)	466	ATP binding [GO:0005524]		ATP binding [GO:0005524]		GO:0005524	tr|B8BIM0|B8BIM0_ORYSI;sp|P93431|RCA_ORYSJ;tr|H2KW98|H2KW98_ORYSJ;tr|G8CTM8|G8CTM8_ORYSJ;tr|H2KWJ8|H2KWJ8_ORYSJ;tr|H2KVX3|H2KVX3_ORYSJ;tr|A6N1P5|A6N1P5_ORYSI	41;41;40;40;35;35;30;20;3;3;3;3;3;3	41;41;40;40;35;35;30;20;3;3;3;3;3;3	36;36;35;35;33;33;28;19;0;3;3;3;3;3	>tr|B8BIM0|B8BIM0_ORYSI Putative uncharacterized protein OS=Oryza sativa subsp. indica GN=OsI_37096 PE=4 SV=1;>sp|P93431|RCA_ORYSJ Ribulose bisphosphate carboxylase/oxygenase activase, chloroplastic OS=Oryza sativa subsp. japonica GN=RCA PE=1 SV=2;>tr|H2KW	14	41	70	70	64.2	51.454	466	466;466;428;433;348;357;273;193;366;435;441;441;456;456	1.44	542	418	0	323.31
Q0DB42	Q0DB42_ORYSJ	reviewed	Phospholipase D alpha 2 (PLD alpha 2) (EC 3.1.4.4) (Choline phosphatase 2) (Phosphatidylcholine-hydrolyzing phospholipase D 2)	PLD2 Os06g0604400 LOC_Os06g40190 OsJ_21907 P0481H08.5	Oryza sativa subsp. japonica (Rice)	817	membrane [GO:0016020]; calcium ion binding [GO:0005509]; N-acylphosphatidylethanolamine-specific phospholipase D activity [GO:0070290]; phospholipase D activity [GO:0004630]; lipid catabolic process [GO:0016042]; phosphatidylcholine metabolic process [GO:0046470]	lipid catabolic process [GO:0016042]; phosphatidylcholine metabolic process [GO:0046470]	calcium ion binding [GO:0005509]; N-acylphosphatidylethanolamine-specific phospholipase D activity [GO:0070290]; phospholipase D activity [GO:0004630]	membrane [GO:0016020]	GO:0004630; GO:0005509; GO:0016020; GO:0016042; GO:0046470; GO:0070290	tr|Q0DB42|Q0DB42_ORYSJ;sp|P93844|PLDA2_ORYSJ;tr|B8B4D2|B8B4D2_ORYSI	8;8;7	6;6;5	5;5;4	>tr|Q0DB42|Q0DB42_ORYSJ Phospholipase D OS=Oryza sativa subsp. japonica GN=Os06g0604400 PE=3 SV=1;>sp|P93844|PLDA2_ORYSJ Phospholipase D alpha 2 OS=Oryza sativa subsp. japonica GN=PLD2 PE=2 SV=2;>tr|B8B4D2|B8B4D2_ORYSI Phospholipase D OS=Oryza sativa subsp	3	8	13.8	12.4	10.6	91.318	817	817;817;802	1.14	6	1	0	34.284
B7EAH2	B7EAH2_ORYSJ	unreviewed	Starch branching enzyme 1 (cDNA clone:J013001O19, full insert sequence)	SBE1	Oryza sativa subsp. japonica (Rice)	755	1,4-alpha-glucan branching enzyme activity [GO:0003844]; cation binding [GO:0043169]; hydrolase activity, hydrolyzing O-glycosyl compounds [GO:0004553]; glycogen biosynthetic process [GO:0005978]	glycogen biosynthetic process [GO:0005978]	1,4-alpha-glucan branching enzyme activity [GO:0003844]; cation binding [GO:0043169]; hydrolase activity, hydrolyzing O-glycosyl compounds [GO:0004553]		GO:0003844; GO:0004553; GO:0005978; GO:0043169	tr|B7EAH2|B7EAH2_ORYSJ;tr|A3BFK1|A3BFK1_ORYSJ;tr|A1YQH8|A1YQH8_ORYSJ;tr|Q0D9D0|Q0D9D0_ORYSJ;tr|D0TZI4|D0TZI4_ORYSI;sp|Q01401|GLGB_ORYSJ;tr|B8B2L2|B8B2L2_ORYSI	12;12;12;12;12;12;12;3;3;3;3;3;3;2;2	12;12;12;12;12;12;12;3;3;3;3;3;3;2;2	12;12;12;12;12;12;12;3;3;3;3;3;3;2;2	>tr|B7EAH2|B7EAH2_ORYSJ Starch branching enzyme 1 OS=Oryza sativa subsp. japonica GN=SBE1 PE=2 SV=1;>tr|A3BFK1|A3BFK1_ORYSJ Putative uncharacterized protein OS=Oryza sativa subsp. japonica GN=OsJ_22715 PE=2 SV=1;>tr|A1YQH8|A1YQH8_ORYSJ Starch-branching enz	15	12	20.7	20.7	20.7	86.634	755	755;762;818;820;820;820;827;147;147;147;147;235;235;147;147	1.06	48	3	0	101.69
B9EYN3	B9EYN3_ORYSJ	unreviewed	ATP synthase subunit beta (EC 3.6.3.14)	OsJ_03042	Oryza sativa subsp. japonica (Rice)	480	proton-transporting ATP synthase complex, catalytic core F(1) [GO:0045261]; ATP binding [GO:0005524]; proton-transporting ATP synthase activity, rotational mechanism [GO:0046933]; ATP synthesis coupled proton transport [GO:0015986]	ATP synthesis coupled proton transport [GO:0015986]	ATP binding [GO:0005524]; proton-transporting ATP synthase activity, rotational mechanism [GO:0046933]	proton-transporting ATP synthase complex, catalytic core F(1) [GO:0045261]	GO:0005524; GO:0015986; GO:0045261; GO:0046933	tr|B9EYN3|B9EYN3_ORYSJ;tr|B9FLI4|B9FLI4_ORYSJ;tr|Q0DG48|Q0DG48_ORYSJ;sp|Q01859|ATPBM_ORYSJ;tr|Q0JKB4|Q0JKB4_ORYSJ;tr|B8A7M8|B8A7M8_ORYSI;tr|Q5N7P9|Q5N7P9_ORYSJ;tr|B8AWF8|B8AWF8_ORYSI;tr|Q5N7P8|Q5N7P8_ORYSJ	23;23;23;23;23;23;21;21;20	21;21;21;21;21;21;19;19;18	21;21;21;21;21;21;19;19;18	>tr|B9EYN3|B9EYN3_ORYSJ ATP synthase subunit beta OS=Oryza sativa subsp. japonica GN=OsJ_03042 PE=2 SV=1;>tr|B9FLI4|B9FLI4_ORYSJ ATP synthase subunit beta OS=Oryza sativa subsp. japonica GN=OsJ_19476 PE=2 SV=1;>tr|Q0DG48|Q0DG48_ORYSJ ATP synthase subunit b	9	23	70.8	67.9	67.9	51.723	480	480;514;552;552;557;625;425;538;419	1.54	331	392	0	323.31
Q7XN11	GATP1_ORYSJ	reviewed	Gamma-aminobutyrate transaminase 1, mitochondrial (EC 2.6.1.96)	OSL2 Os04g0614600 LOC_Os04g52450 OsJ_16145 OSJNBa0008M17.4	Oryza sativa subsp. japonica (Rice)	516	mitochondrion [GO:0005739]; identical protein binding [GO:0042802]; pyridoxal phosphate binding [GO:0030170]; transaminase activity [GO:0008483]		identical protein binding [GO:0042802]; pyridoxal phosphate binding [GO:0030170]; transaminase activity [GO:0008483]	mitochondrion [GO:0005739]	GO:0005739; GO:0008483; GO:0030170; GO:0042802	sp|Q7XN11|GATP1_ORYSJ;sp|Q01K11|GATP1_ORYSI	7;7;2;1;1;1;1;1;1	7;7;2;1;1;1;1;1;1	6;6;1;1;0;0;0;1;1	>sp|Q7XN11|GATP1_ORYSJ Gamma-aminobutyrate transaminase 1, mitochondrial OS=Oryza sativa subsp. japonica GN=OSL2 PE=1 SV=2;>sp|Q01K11|GATP1_ORYSI Gamma-aminobutyrate transaminase 1, mitochondrial OS=Oryza sativa subsp. indica GN=OsI_17385 PE=3 SV=1	9	7	17.4	17.4	14.3	56.474	516	516;516;483;231;435;497;497;510;510	1.37	57	34	0	58.896
Q0JRG1	Q0JRG1_ORYSJ	reviewed	Light-regulated protein	LIR1 Os01g0102900 LOC_Os01g01340 OsJ_00023 P0436E04.2 P0455C04.23 P0672D08.50	Oryza sativa subsp. japonica (Rice)	128	chloroplast [GO:0009507]			chloroplast [GO:0009507]	GO:0009507	tr|Q0JRG1|Q0JRG1_ORYSJ;tr|A2WJN0|A2WJN0_ORYSI;sp|Q03200|LIRP1_ORYSJ	1;1;1	1;1;1	1;1;1	>tr|Q0JRG1|Q0JRG1_ORYSJ Os01g0102900 protein OS=Oryza sativa subsp. japonica GN=Os01g0102900 PE=2 SV=1;>tr|A2WJN0|A2WJN0_ORYSI Putative uncharacterized protein OS=Oryza sativa subsp. indica GN=OsI_00026 PE=4 SV=1;>sp|Q03200|LIRP1_ORYSJ Light-regulated prot	3	1	8.6	8.6	8.6	13.317	128	128;128;128	1.84	17	87	0	22.705
B8AYW3	B8AYW3_ORYSI	unreviewed	Derlin	OsI_18749	Oryza sativa subsp. indica (Rice)	242	endoplasmic reticulum membrane [GO:0005789]; integral component of membrane [GO:0016021]			endoplasmic reticulum membrane [GO:0005789]; integral component of membrane [GO:0016021]	GO:0005789; GO:0016021	tr|B8AYW3|B8AYW3_ORYSI;tr|B7FA80|B7FA80_ORYSJ;sp|Q06397|DERL1_ORYSJ	1;1;1	1;1;1	1;1;1	>tr|B8AYW3|B8AYW3_ORYSI Putative uncharacterized protein OS=Oryza sativa subsp. indica GN=OsI_18749 PE=4 SV=1;>tr|B7FA80|B7FA80_ORYSJ cDNA, clone: J100053G13, full insert sequence OS=Oryza sativa subsp. japonica GN=OsJ_17392 PE=2 SV=1;>sp|Q06397|DERL1_ORYS	3	1	9.1	9.1	9.1	27.531	242	242;242;242	1	2		0.009434	6.6361
D6PVA8	D6PVA8_ORYSI	unreviewed	Putative glutathione S-transferase		Oryza sativa subsp. indica (Rice)	236	transferase activity [GO:0016740]		transferase activity [GO:0016740]		GO:0016740	tr|D6PVA8|D6PVA8_ORYSI;tr|B7E411|B7E411_ORYSJ;tr|A3C6Q9|A3C6Q9_ORYSJ;tr|A2Z9M2|A2Z9M2_ORYSI;sp|Q06398|GSTU6_ORYSJ	4;4;4;4;4	4;4;4;4;4	4;4;4;4;4	>tr|D6PVA8|D6PVA8_ORYSI Putative glutathione S-transferase OS=Oryza sativa subsp. indica PE=2 SV=1;>tr|B7E411|B7E411_ORYSJ cDNA clone:006-203-F02, full insert sequence OS=Oryza sativa subsp. japonica PE=2 SV=1;>tr|A3C6Q9|A3C6Q9_ORYSJ Putative uncharacteriz	5	4	25.8	25.8	25.8	25.582	236	236;236;236;236;236	1.78	9	31	0	51.758
Q10E23	Q10E23_ORYSJ	reviewed	14-3-3-like protein GF14-F (14-3-3-like protein S94) (G-box factor 14-3-3 homolog F) (OsGF14a) (Stress-regulated 14-3-3 protein) (SR14-3-3)	GF14F Os03g0710800 LOC_Os03g50290 OsJ_12311	Oryza sativa subsp. japonica (Rice)	260	cytoplasm [GO:0005737]; nucleus [GO:0005634]; phospholipase A2 activity [GO:0004623]; protein kinase C inhibitor activity [GO:0008426]; activation of tryptophan 5-monooxygenase activity [GO:0006588]; DNA damage checkpoint [GO:0000077]	activation of tryptophan 5-monooxygenase activity [GO:0006588]; DNA damage checkpoint [GO:0000077]	phospholipase A2 activity [GO:0004623]; protein kinase C inhibitor activity [GO:0008426]	cytoplasm [GO:0005737]; nucleus [GO:0005634]	GO:0000077; GO:0004623; GO:0005634; GO:0005737; GO:0006588; GO:0008426	tr|Q10E23|Q10E23_ORYSJ;tr|A2XL95|A2XL95_ORYSI;sp|Q06967|14336_ORYSJ	16;16;16	16;16;16	10;10;10	>tr|Q10E23|Q10E23_ORYSJ 14-3-3 protein OS=Oryza sativa subsp. japonica GN=Os03g0710800 PE=2 SV=1;>tr|A2XL95|A2XL95_ORYSI Putative uncharacterized protein OS=Oryza sativa subsp. indica GN=OsI_13240 PE=2 SV=1;>sp|Q06967|14336_ORYSJ 14-3-3-like protein GF14-F	3	16	53.5	53.5	37.7	29.177	260	260;260;260	1.61	162	254	0	323.31
Q0J0V1	Q0J0V1_ORYSJ	reviewed	Heat shock protein 81-2 (HSP81-2) (Heat shock protein 90)	HSP81-2 HSP90 Os09g0482100 LOC_Os09g30418 P0463D04.32	Oryza sativa subsp. japonica (Rice)	699	cytoplasm [GO:0005737]; ATP binding [GO:0005524]; protein folding [GO:0006457]; response to stress [GO:0006950]	protein folding [GO:0006457]; response to stress [GO:0006950]	ATP binding [GO:0005524]	cytoplasm [GO:0005737]	GO:0005524; GO:0005737; GO:0006457; GO:0006950	tr|Q0J0V1|Q0J0V1_ORYSJ;tr|Q0J0U8|Q0J0U8_ORYSJ;tr|A2Z2G1|A2Z2G1_ORYSI;sp|Q69QQ6|HSP82_ORYSJ;sp|Q07078|HSP83_ORYSJ	26;26;26;26;26;7;7;6;4;3	4;4;4;4;4;1;1;2;1;1	4;4;4;4;4;1;1;2;1;1	>tr|Q0J0V1|Q0J0V1_ORYSJ Os09g0482100 protein OS=Oryza sativa subsp. japonica GN=Os09g0482100 PE=2 SV=1;>tr|Q0J0U8|Q0J0U8_ORYSJ Heat shock protein OS=Oryza sativa subsp. japonica GN=Os09g0482400 PE=2 SV=1;>tr|A2Z2G1|A2Z2G1_ORYSI Putative uncharacterized pro	10	26	35.2	6.6	6.6	80.199	699	699;699;699;699;699;184;184;243;404;399	1.06	87	6	0	67.637
Q0IT43	Q0IT43_ORYSJ	reviewed	Adenylate kinase 4 (EC 2.7.4.3) (ATP-AMP transphosphorylase 4) (ATP:AMP phosphotransferase) (Adenylate kinase B) (AK B) (Adenylate monophosphate kinase 4)	ADK-B Os11g0312400 LOC_Os11g20790; Os11g0312220	Oryza sativa subsp. japonica (Rice)	243	cytoplasm [GO:0005737]; adenylate kinase activity [GO:0004017]; ATP binding [GO:0005524]; purine nucleotide metabolic process [GO:0006163]	purine nucleotide metabolic process [GO:0006163]	adenylate kinase activity [GO:0004017]; ATP binding [GO:0005524]	cytoplasm [GO:0005737]	GO:0004017; GO:0005524; GO:0005737; GO:0006163	tr|Q0IT43|Q0IT43_ORYSJ;tr|A2ZDQ6|A2ZDQ6_ORYSI;sp|Q08480|KAD2_ORYSJ	5;5;5;1;1;1	5;5;5;1;1;1	5;5;5;1;1;1	>tr|Q0IT43|Q0IT43_ORYSJ Os11g0312400 protein OS=Oryza sativa subsp. japonica GN=Os11g0312400 PE=2 SV=1;>tr|A2ZDQ6|A2ZDQ6_ORYSI Putative uncharacterized protein OS=Oryza sativa subsp. indica GN=OsI_35920 PE=2 SV=1;>sp|Q08480|KAD2_ORYSJ Adenylate kinase B OS	6	5	32.1	32.1	32.1	26.675	243	243;243;243;241;241;241	1.59	24	34	0	44.746
B9F0D3	B9F0D3_ORYSJ	unreviewed	Uncharacterized protein	OsJ_07014	Oryza sativa subsp. japonica (Rice)	396	hydrolase activity, hydrolyzing O-glycosyl compounds [GO:0004553]; carbohydrate metabolic process [GO:0005975]	carbohydrate metabolic process [GO:0005975]	hydrolase activity, hydrolyzing O-glycosyl compounds [GO:0004553]		GO:0004553; GO:0005975	tr|B9F0D3|B9F0D3_ORYSJ;tr|D5L5Z0|D5L5Z0_ORYSJ;tr|D5L5Y8|D5L5Y8_ORYSJ;tr|D5L630|D5L630_ORYSJ;tr|D5L607|D5L607_ORYSJ;tr|D5L606|D5L606_ORYSI;tr|D5L603|D5L603_ORYSI;tr|D5L5Z7|D5L5Z7_ORYSJ;sp|Q0E0P0|INV1_ORYSJ;tr|D5L625|D5L625_ORYSA;tr|D5L620|D5L620_ORYSI;tr|D5L636|D5L636_ORYSJ;tr|D5L633|D5L633_ORYSJ;tr|D5L601|D5L601_ORYSI	3;3;3;3;3;3;3;3;3;2;2;2;2;2;1;1;1;1;1;1;1;1;1;1;1;1;1;1;1;1;1;1;1;1;1;1;1;1;1;1;1	3;3;3;3;3;3;3;3;3;2;2;2;2;2;1;1;1;1;1;1;1;1;1;1;1;1;1;1;1;1;1;1;1;1;1;1;1;1;1;1;1	1;1;1;1;1;1;1;1;1;0;1;1;1;1;0;0;1;0;0;0;0;0;0;0;0;0;0;0;0;0;0;0;0;0;0;0;0;0;0;0;0	>tr|B9F0D3|B9F0D3_ORYSJ Putative uncharacterized protein OS=Oryza sativa subsp. japonica GN=OsJ_07014 PE=2 SV=1;>tr|D5L5Z0|D5L5Z0_ORYSJ CIN1 (Fragment) OS=Oryza sativa subsp. japonica GN=cin1 PE=3 SV=1;>tr|D5L5Y8|D5L5Y8_ORYSJ CIN1 (Fragment) OS=Oryza sativ	41	3	8.3	8.3	2	43.907	396	396;574;576;577;577;577;577;577;577;572;577;577;577;577;76;576;577;577;577;577;586;598;598;598;598;598;598;598;598;598;598;598;598;598;598;598;598;598;598;598;598	1.21	22	6	0	19.058
A2X4J6	A2X4J6_ORYSI	unreviewed	Putative uncharacterized protein	OsI_07114	Oryza sativa subsp. indica (Rice)	122						tr|A2X4J6|A2X4J6_ORYSI;sp|Q0E1D7|FLP3_ORYSJ	1;1	1;1	1;1	>tr|A2X4J6|A2X4J6_ORYSI Putative uncharacterized protein OS=Oryza sativa subsp. indica GN=OsI_07114 PE=2 SV=1;>sp|Q0E1D7|FLP3_ORYSJ Flowering-promoting factor 1-like protein 3 OS=Oryza sativa subsp. japonica GN=Os02g0460200 PE=2 SV=1	2	1	9.8	9.8	9.8	13.577	122	122;122	1.88	1	7	0.0050157	7.2011
B9G051	B9G051_ORYSJ	unreviewed	Uncharacterized protein	OsJ_26781	Oryza sativa subsp. japonica (Rice)	212	nucleus [GO:0005634]; DNA binding [GO:0003677]; regulation of transcription, DNA-templated [GO:0006355]	regulation of transcription, DNA-templated [GO:0006355]	DNA binding [GO:0003677]	nucleus [GO:0005634]	GO:0003677; GO:0005634; GO:0006355	tr|B9G051|B9G051_ORYSJ;tr|B8B9A9|B8B9A9_ORYSI;tr|B9FQ74|B9FQ74_ORYSJ;tr|A3A3U6|A3A3U6_ORYSJ;tr|B7FAA7|B7FAA7_ORYSJ;sp|Q0E3C3|KNOS2_ORYSJ;tr|B8B0R0|B8B0R0_ORYSI;tr|B7F8T4|B7F8T4_ORYSJ;sp|Q94LW4|KNOSB_ORYSJ;sp|Q0J6N4|KNOSD_ORYSJ	1;1;1;1;1;1;1;1;1;1	1;1;1;1;1;1;1;1;1;1	1;1;1;1;1;1;1;1;1;1	>tr|B9G051|B9G051_ORYSJ Putative uncharacterized protein OS=Oryza sativa subsp. japonica GN=OsJ_26781 PE=2 SV=1;>tr|B8B9A9|B8B9A9_ORYSI Putative uncharacterized protein OS=Oryza sativa subsp. indica GN=OsI_28664 PE=2 SV=1;>tr|B9FQ74|B9FQ74_ORYSJ Putative u	10	1	4.7	4.7	4.7	24.594	212	212;212;256;281;313;313;323;323;323;374	1.27	8	3	0.0095125	6.7066
B9GCX2	B9GCX2_ORYSJ	unreviewed	Beta-galactosidase (EC 3.2.1.23)	OsJ_35927	Oryza sativa subsp. japonica (Rice)	740	beta-galactosidase activity [GO:0004565]; carbohydrate metabolic process [GO:0005975]	carbohydrate metabolic process [GO:0005975]	beta-galactosidase activity [GO:0004565]		GO:0004565; GO:0005975	tr|B9GCX2|B9GCX2_ORYSJ;sp|Q0INM3|BGA15_ORYSJ	1;1	1;1	1;1	>tr|B9GCX2|B9GCX2_ORYSJ Beta-galactosidase OS=Oryza sativa subsp. japonica GN=OsJ_35927 PE=3 SV=1;>sp|Q0INM3|BGA15_ORYSJ Beta-galactosidase 15 OS=Oryza sativa subsp. japonica GN=Os12g0429200 PE=2 SV=1	2	1	2.3	2.3	2.3	82.383	740	740;919	1	1		0.0094451	6.6438
Q4R1E9	Q4R1E9_ORYSI	unreviewed	Alcohol dehydrogenase	Adh2	Oryza sativa subsp. indica (Rice)	379	oxidoreductase activity [GO:0016491]; zinc ion binding [GO:0008270]		oxidoreductase activity [GO:0016491]; zinc ion binding [GO:0008270]		GO:0008270; GO:0016491	tr|Q4R1E9|Q4R1E9_ORYSI;tr|B9V0M0|B9V0M0_ORYSI;tr|A3C9N0|A3C9N0_ORYSJ;sp|Q4R1E8|ADH2_ORYSI;sp|Q0ITW7|ADH2_ORYSJ;tr|A2ZCK0|A2ZCK0_ORYSI;tr|Q4R1E7|Q4R1E7_ORYSJ;tr|Q9M6X6|Q9M6X6_ORYSA	10;10;10;10;10;10;9;6	6;6;6;6;6;6;6;5	3;3;3;3;3;3;3;3	>tr|Q4R1E9|Q4R1E9_ORYSI Alcohol dehydrogenase OS=Oryza sativa subsp. indica GN=Adh2 PE=2 SV=1;>tr|B9V0M0|B9V0M0_ORYSI Alcohol dehydrogenase family-2 OS=Oryza sativa subsp. indica GN=OSI9Ba083O10_092B13-4 PE=2 SV=1;>tr|A3C9N0|A3C9N0_ORYSJ Putative uncharact	8	10	26.4	17.4	7.7	41.176	379	379;379;379;379;379;390;379;197	1.16	37	7	0	63.916
A3C671	A3C671_ORYSJ	reviewed	Monothiol glutaredoxin-S11	GRXS11 Os10g0500700 LOC_Os10g35720 OsJ_32056 OSJNBa0078O01.9	Oryza sativa subsp. japonica (Rice)	491	cytosol [GO:0005829]; 2 iron, 2 sulfur cluster binding [GO:0051537]; electron carrier activity [GO:0009055]; metal ion binding [GO:0046872]; protein disulfide oxidoreductase activity [GO:0015035]; auxin polar transport [GO:0009926]; cell redox homeostasis [GO:0045454]; reactive oxygen species metabolic process [GO:0072593]; response to heat [GO:0009408]	auxin polar transport [GO:0009926]; cell redox homeostasis [GO:0045454]; reactive oxygen species metabolic process [GO:0072593]; response to heat [GO:0009408]	2 iron, 2 sulfur cluster binding [GO:0051537]; electron carrier activity [GO:0009055]; metal ion binding [GO:0046872]; protein disulfide oxidoreductase activity [GO:0015035]	cytosol [GO:0005829]	GO:0005829; GO:0009055; GO:0009408; GO:0009926; GO:0015035; GO:0045454; GO:0046872; GO:0051537; GO:0072593	tr|A3C671|A3C671_ORYSJ;tr|A2Z916|A2Z916_ORYSI;sp|Q0IWL9|GRS11_ORYSJ	1;1;1	1;1;1	1;1;1	>tr|A3C671|A3C671_ORYSJ cDNA clone:001-030-H12, full insert sequence OS=Oryza sativa subsp. japonica GN=OsJ_32056 PE=2 SV=1;>tr|A2Z916|A2Z916_ORYSI Uncharacterized protein OS=Oryza sativa subsp. indica GN=OsI_34207 PE=2 SV=1;>sp|Q0IWL9|GRS11_ORYSJ Monothio	3	1	3.3	3.3	3.3	53.154	491	491;491;491	1.69	5	11	0	34.218
B7E707	B7E707_ORYSJ	unreviewed	Os09g0509200 protein (cDNA clone:001-040-H03, full insert sequence)	Os09g0509200 OSNPB_090509200	Oryza sativa subsp. japonica (Rice)	356	pyruvate dehydrogenase (acetyl-transferring) activity [GO:0004739]; acetyl-CoA biosynthetic process from pyruvate [GO:0006086]	acetyl-CoA biosynthetic process from pyruvate [GO:0006086]	pyruvate dehydrogenase (acetyl-transferring) activity [GO:0004739]		GO:0004739; GO:0006086	tr|B7E707|B7E707_ORYSJ;tr|A2Z2Z0|A2Z2Z0_ORYSI;sp|Q0J0H4|ODPB2_ORYSJ	9;9;9;4	9;9;9;4	5;5;5;0	>tr|B7E707|B7E707_ORYSJ cDNA clone:001-040-H03, full insert sequence OS=Oryza sativa subsp. japonica PE=2 SV=1;>tr|A2Z2Z0|A2Z2Z0_ORYSI Putative uncharacterized protein OS=Oryza sativa subsp. indica GN=OsI_31986 PE=2 SV=1;>sp|Q0J0H4|ODPB2_ORYSJ Pyruvate deh	4	9	27.5	27.5	15.7	38.511	356	356;376;376;124	1.6	49	73	0	66.458
Q0J2B5	APM1C_ORYSJ	reviewed	Aminopeptidase M1-C (EC 3.4.11.2) (Alpha-aminoacylpeptide hydrolase)	Os09g0362500 LOC_Os09g19790 OJ1506_A04.10	Oryza sativa subsp. japonica (Rice)	878	cytoplasm [GO:0005737]; endoplasmic reticulum [GO:0005783]; organelle membrane [GO:0031090]; plasma membrane [GO:0005886]; metalloaminopeptidase activity [GO:0070006]; peptide binding [GO:0042277]; zinc ion binding [GO:0008270]; peptide catabolic process	peptide catabolic process [GO:0043171]; proteolysis [GO:0006508]	metalloaminopeptidase activity [GO:0070006]; peptide binding [GO:0042277]; zinc ion binding [GO:0008270]	cytoplasm [GO:0005737]; endoplasmic reticulum [GO:0005783]; organelle membrane [GO:0031090]; plasma membrane [GO:0005886]	GO:0005737; GO:0005783; GO:0005886; GO:0006508; GO:0008270; GO:0031090; GO:0042277; GO:0043171; GO:0070006	sp|Q0J2B5|APM1C_ORYSJ;tr|B9G365|B9G365_ORYSJ;tr|B8BET5|B8BET5_ORYSI	4;4;4	2;2;2	2;2;2	>sp|Q0J2B5|APM1C_ORYSJ Aminopeptidase M1-C OS=Oryza sativa subsp. japonica GN=Os09g0362500 PE=2 SV=2;>tr|B9G365|B9G365_ORYSJ Putative uncharacterized protein OS=Oryza sativa subsp. japonica GN=OsJ_29071 PE=2 SV=1;>tr|B8BET5|B8BET5_ORYSI Putative uncharacte	3	4	4.7	2.5	2.5	98.681	878	878;884;884	1	8		0.001476	11.867
B8BAI7	B8BAI7_ORYSI	unreviewed	Putative uncharacterized protein	OsI_29144	Oryza sativa subsp. indica (Rice)	875	metallopeptidase activity [GO:0008237]; zinc ion binding [GO:0008270]		metallopeptidase activity [GO:0008237]; zinc ion binding [GO:0008270]		GO:0008237; GO:0008270	tr|B8BAI7|B8BAI7_ORYSI;sp|Q0J5V5|APM1B_ORYSJ;tr|B9G0S3|B9G0S3_ORYSJ	17;17;13;2;2;1	16;16;12;1;1;0	15;15;11;0;0;0	>tr|B8BAI7|B8BAI7_ORYSI Putative uncharacterized protein OS=Oryza sativa subsp. indica GN=OsI_29144 PE=2 SV=1;>sp|Q0J5V5|APM1B_ORYSJ Aminopeptidase M1-B OS=Oryza sativa subsp. japonica GN=Os08g0398700 PE=2 SV=1;>tr|B9G0S3|B9G0S3_ORYSJ Putative uncharacteri	6	17	21.1	20.1	19	97.902	875	875;875;840;873;875;300	1.1	121	14	0	170.61
A2XTL5	A2XTL5_ORYSI	unreviewed	Putative uncharacterized protein	OsI_15947	Oryza sativa subsp. indica (Rice)	421	cell [GO:0005623]; integral component of membrane [GO:0016021]; cell redox homeostasis [GO:0045454]	cell redox homeostasis [GO:0045454]		cell [GO:0005623]; integral component of membrane [GO:0016021]	GO:0005623; GO:0016021; GO:0045454	tr|A2XTL5|A2XTL5_ORYSI;tr|A3AU06|A3AU06_ORYSJ;tr|Q01JF2|Q01JF2_ORYSA;sp|Q0JD42|PDI52_ORYSJ	2;2;2;2	2;2;2;2	2;2;2;2	>tr|A2XTL5|A2XTL5_ORYSI Putative uncharacterized protein OS=Oryza sativa subsp. indica GN=OsI_15947 PE=2 SV=1;>tr|A3AU06|A3AU06_ORYSJ Putative uncharacterized protein OS=Oryza sativa subsp. japonica GN=OsJ_14861 PE=2 SV=1;>tr|Q01JF2|Q01JF2_ORYSA H0315E07.1	4	2	7.6	7.6	7.6	46.777	421	421;422;423;423	2		2	0.0035461	11.356
B9EYM2	B9EYM2_ORYSJ	unreviewed	Uncharacterized protein	OsJ_03025	Oryza sativa subsp. japonica (Rice)	2152	flavin adenine dinucleotide binding [GO:0050660]; FMN binding [GO:0010181]; glutamate synthase (NADH) activity [GO:0016040]; iron ion binding [GO:0005506]; iron-sulfur cluster binding [GO:0051536]; glutamate biosynthetic process [GO:0006537]	glutamate biosynthetic process [GO:0006537]	flavin adenine dinucleotide binding [GO:0050660]; FMN binding [GO:0010181]; glutamate synthase (NADH) activity [GO:0016040]; iron ion binding [GO:0005506]; iron-sulfur cluster binding [GO:0051536]		GO:0005506; GO:0006537; GO:0010181; GO:0016040; GO:0050660; GO:0051536	tr|B9EYM2|B9EYM2_ORYSJ;tr|A2WTU1|A2WTU1_ORYSI;sp|Q0JKD0|GLT1_ORYSJ	2;2;2	2;2;2	2;2;2	>tr|B9EYM2|B9EYM2_ORYSJ Uncharacterized protein OS=Oryza sativa subsp. japonica GN=OsJ_03025 PE=4 SV=1;>tr|A2WTU1|A2WTU1_ORYSI Putative uncharacterized protein OS=Oryza sativa subsp. indica GN=OsI_03285 PE=4 SV=1;>sp|Q0JKD0|GLT1_ORYSJ Glutamate synthase 1	3	2	1	1	1	235.24	2152	2152;2157;2167	1.17	10	2	0	12.361
B9EXG6	B9EXG6_ORYSJ	unreviewed	Uncharacterized protein	OsJ_02176	Oryza sativa subsp. japonica (Rice)	429	ATP binding [GO:0005524]; nucleic acid binding [GO:0003676]		ATP binding [GO:0005524]; nucleic acid binding [GO:0003676]		GO:0003676; GO:0005524	tr|B9EXG6|B9EXG6_ORYSJ;tr|B8AA10|B8AA10_ORYSI;tr|B7F820|B7F820_ORYSJ;tr|B7EDH0|B7EDH0_ORYSJ;sp|Q5JK84|RH15_ORYSJ;sp|Q0JM17|RH56_ORYSJ;tr|B9EXG9|B9EXG9_ORYSJ;tr|B8AA09|B8AA09_ORYSI	3;3;3;3;3;3;2;2;1;1	3;3;3;3;3;3;2;2;1;1	3;3;3;3;3;3;2;2;1;1	>tr|B9EXG6|B9EXG6_ORYSJ Uncharacterized protein OS=Oryza sativa subsp. japonica GN=OsJ_02176 PE=2 SV=1;>tr|B8AA10|B8AA10_ORYSI Putative uncharacterized protein OS=Oryza sativa subsp. indica GN=OsI_02373 PE=2 SV=1;>tr|B7F820|B7F820_ORYSJ cDNA clone:J033114G	10	3	7.5	7.5	7.5	48.486	429	429;432;432;432;432;432;344;344;101;102	1.35	20	11	0	18.117
B7E7K3	B7E7K3_ORYSJ	unreviewed	Salt stress-induced protein (Salt-responsive protein) (Uncharacterized protein) (cDNA clone:001-031-D12, full insert sequence) (cDNA clone:001-104-D03, full insert sequence)	SalT OsJ_01682	Oryza sativa subsp. japonica (Rice)	145	carbohydrate binding [GO:0030246]		carbohydrate binding [GO:0030246]		GO:0030246	tr|B7E7K3|B7E7K3_ORYSJ;sp|Q0JMY8|SALT_ORYSJ;sp|A2WPN7|SALT_ORYSI	7;7;5	7;7;5	7;7;5	>tr|B7E7K3|B7E7K3_ORYSJ Salt stress-induced protein OS=Oryza sativa subsp. japonica GN=OsJ_01682 PE=2 SV=1;>sp|Q0JMY8|SALT_ORYSJ Salt stress-induced protein OS=Oryza sativa subsp. japonica GN=SALT PE=2 SV=1;>sp|A2WPN7|SALT_ORYSI Salt stress-induced protein	3	7	50.3	50.3	50.3	15.172	145	145;145;145	1.76	27	87	0	98.517
B8AFZ8	B8AFZ8_ORYSI	unreviewed	Putative uncharacterized protein	OsI_08237	Oryza sativa subsp. indica (Rice)	483	ATP binding [GO:0005524]; helicase activity [GO:0004386]; nucleic acid binding [GO:0003676]		ATP binding [GO:0005524]; helicase activity [GO:0004386]; nucleic acid binding [GO:0003676]		GO:0003676; GO:0004386; GO:0005524	tr|B8AFZ8|B8AFZ8_ORYSI;tr|A2XVU7|A2XVU7_ORYSI;tr|B7EJQ0|B7EJQ0_ORYSJ;sp|Q7XMK8|RH6_ORYSJ;tr|B7EKD5|B7EKD5_ORYSJ;sp|Q6H7S2|RH8_ORYSJ;sp|Q109G2|RH12_ORYSJ;tr|B8BHR5|B8BHR5_ORYSI	2;2;2;2;2;2;2;2	2;2;2;2;2;2;2;2	2;2;2;2;2;2;2;2	>tr|B8AFZ8|B8AFZ8_ORYSI Putative uncharacterized protein OS=Oryza sativa subsp. indica GN=OsI_08237 PE=2 SV=1;>tr|A2XVU7|A2XVU7_ORYSI Putative uncharacterized protein OS=Oryza sativa subsp. indica GN=OsI_16765 PE=2 SV=1;>tr|B7EJQ0|B7EJQ0_ORYSJ cDNA clone:J	8	2	5	5	5	55.085	483	483;484;498;498;508;508;521;524	1	4		0	12.547
B8ANL7	B8ANL7_ORYSI	unreviewed	Putative uncharacterized protein	OsI_12787	Oryza sativa subsp. indica (Rice)	466	mitochondrion [GO:0005739]; ornithine-oxo-acid transaminase activity [GO:0004587]; pyridoxal phosphate binding [GO:0030170]; zinc ion binding [GO:0008270]; arginine catabolic process to glutamate [GO:0019544]; hyperosmotic salinity response [GO:0042538];	arginine catabolic process to glutamate [GO:0019544]; hyperosmotic salinity response [GO:0042538]; mitochondrion localization [GO:0051646]; ornithine catabolic process [GO:0006593]; proline biosynthetic process [GO:0006561]	ornithine-oxo-acid transaminase activity [GO:0004587]; pyridoxal phosphate binding [GO:0030170]; zinc ion binding [GO:0008270]	mitochondrion [GO:0005739]	GO:0004587; GO:0005739; GO:0006561; GO:0006593; GO:0008270; GO:0019544; GO:0030170; GO:0042538; GO:0051646	tr|B8ANL7|B8ANL7_ORYSI;sp|Q10G56|OAT_ORYSJ;tr|B9F9X9|B9F9X9_ORYSJ	3;3;3	3;3;3	3;3;3	>tr|B8ANL7|B8ANL7_ORYSI Putative uncharacterized protein OS=Oryza sativa subsp. indica GN=OsI_12787 PE=2 SV=1;>sp|Q10G56|OAT_ORYSJ Ornithine aminotransferase, mitochondrial OS=Oryza sativa subsp. japonica GN=OAT PE=2 SV=1;>tr|B9F9X9|B9F9X9_ORYSJ Putative u	3	3	8.2	8.2	8.2	50.915	466	466;473;574	1	4		0	17.359
A2WT17	A2WT17_ORYSI	unreviewed	Putative uncharacterized protein	OsI_03008	Oryza sativa subsp. indica (Rice)	359	ATP binding [GO:0005524]; helicase activity [GO:0004386]; nucleic acid binding [GO:0003676]		ATP binding [GO:0005524]; helicase activity [GO:0004386]; nucleic acid binding [GO:0003676]		GO:0003676; GO:0004386; GO:0005524	tr|A2WT17|A2WT17_ORYSI;tr|A3AJN1|A3AJN1_ORYSJ;tr|B8AKV8|B8AKV8_ORYSI;tr|B7EMG9|B7EMG9_ORYSJ;sp|Q5VNM3|RH2_ORYSJ;sp|Q10I26|RH34_ORYSJ	5;5;5;5;5;5	2;2;2;2;2;2	2;2;2;2;2;2	>tr|A2WT17|A2WT17_ORYSI Putative uncharacterized protein OS=Oryza sativa subsp. indica GN=OsI_03008 PE=2 SV=1;>tr|A3AJN1|A3AJN1_ORYSJ Putative uncharacterized protein OS=Oryza sativa subsp. japonica GN=OsJ_11472 PE=4 SV=1;>tr|B8AKV8|B8AKV8_ORYSI Putative u	6	5	12.8	5.6	5.6	40.774	359	359;394;404;404;404;404	1	3		0.0028715	11.537
B8APF3	B8APF3_ORYSI	unreviewed	Putative uncharacterized protein	OsI_11548	Oryza sativa subsp. indica (Rice)	855	nuclear cap binding complex [GO:0005846]; nucleus [GO:0005634]; RNA cap binding [GO:0000339]; long-day photoperiodism, flowering [GO:0048574]; mRNA cis splicing, via spliceosome [GO:0045292]; mRNA transport [GO:0051028]; primary miRNA processing [GO:00310	long-day photoperiodism, flowering [GO:0048574]; mRNA cis splicing, via spliceosome [GO:0045292]; mRNA transport [GO:0051028]; primary miRNA processing [GO:0031053]; response to abscisic acid [GO:0009737]; RNA splicing, via endonucleolytic cleavage and li	RNA cap binding [GO:0000339]	nuclear cap binding complex [GO:0005846]; nucleus [GO:0005634]	GO:0000339; GO:0000394; GO:0005634; GO:0005846; GO:0009737; GO:0031053; GO:0045292; GO:0048574; GO:0051028	tr|B8APF3|B8APF3_ORYSI;sp|Q10LJ0|NCBP1_ORYSJ	1;1	1;1	1;1	>tr|B8APF3|B8APF3_ORYSI Putative uncharacterized protein OS=Oryza sativa subsp. indica GN=OsI_11548 PE=4 SV=1;>sp|Q10LJ0|NCBP1_ORYSJ Nuclear cap-binding protein subunit 1 OS=Oryza sativa subsp. japonica GN=ABH1 PE=2 SV=1	2	1	2.7	2.7	2.7	97.451	855	855;867	1	3		0	16.196
K4FDV3	K4FDV3_ORYSJ	unreviewed	Sucrose synthase (EC 2.4.1.13)		Oryza sativa subsp. japonica (Rice)	809	sucrose synthase activity [GO:0016157]; sucrose metabolic process [GO:0005985]	sucrose metabolic process [GO:0005985]	sucrose synthase activity [GO:0016157]		GO:0005985; GO:0016157	tr|K4FDV3|K4FDV3_ORYSJ;tr|B8APD5|B8APD5_ORYSI;sp|Q10LP5|SUS4_ORYSJ;tr|Q10LP3|Q10LP3_ORYSJ;tr|Q10LP4|Q10LP4_ORYSJ	13;13;13;12;9	11;11;11;11;8	10;10;10;10;7	>tr|K4FDV3|K4FDV3_ORYSJ Sucrose synthase OS=Oryza sativa subsp. japonica PE=2 SV=1;>tr|B8APD5|B8APD5_ORYSI Sucrose synthase OS=Oryza sativa subsp. indica GN=OsI_11498 PE=2 SV=1;>sp|Q10LP5|SUS4_ORYSJ Sucrose synthase 4 OS=Oryza sativa subsp. japonica GN=SUS	5	13	16.8	14.6	13.6	92.216	809	809;809;809;677;642	1.1	71	8	0	112.28
Q10MJ1	CGEP_ORYSJ	reviewed	Probable glutamyl endopeptidase, chloroplastic (EC 3.4.21.-)	GEP Os03g0307100 LOC_Os03g19410 OsJ_10563	Oryza sativa subsp. japonica (Rice)	938	chloroplast stroma [GO:0009570]; serine-type peptidase activity [GO:0008236]		serine-type peptidase activity [GO:0008236]	chloroplast stroma [GO:0009570]	GO:0008236; GO:0009570	sp|Q10MJ1|CGEP_ORYSJ;tr|B8AMG9|B8AMG9_ORYSI	8;6	8;6	8;6	>sp|Q10MJ1|CGEP_ORYSJ Probable glutamyl endopeptidase, chloroplastic OS=Oryza sativa subsp. japonica GN=GEP PE=2 SV=1;>tr|B8AMG9|B8AMG9_ORYSI Putative uncharacterized protein OS=Oryza sativa subsp. indica GN=OsI_11240 PE=4 SV=1	2	8	11.6	11.6	11.6	103.89	938	938;887	1.21	45	12	0	59.239
B8AM24	B8AM24_ORYSI	unreviewed	Putative uncharacterized protein	OsI_11183	Oryza sativa subsp. indica (Rice)	464	chloroplast stroma [GO:0009570]; copper ion binding [GO:0005507]; L,L-diaminopimelate aminotransferase activity [GO:0010285]; pyridoxal phosphate binding [GO:0030170]; lysine biosynthetic process via diaminopimelate [GO:0009089]; response to cytokinin [GO	lysine biosynthetic process via diaminopimelate [GO:0009089]; response to cytokinin [GO:0009735]; systemic acquired resistance, salicylic acid mediated signaling pathway [GO:0009862]	copper ion binding [GO:0005507]; L,L-diaminopimelate aminotransferase activity [GO:0010285]; pyridoxal phosphate binding [GO:0030170]	chloroplast stroma [GO:0009570]	GO:0005507; GO:0009089; GO:0009570; GO:0009735; GO:0009862; GO:0010285; GO:0030170	tr|B8AM24|B8AM24_ORYSI;sp|Q10MQ2|DAPAT_ORYSJ	10;10	10;10	10;10	>tr|B8AM24|B8AM24_ORYSI Putative uncharacterized protein OS=Oryza sativa subsp. indica GN=OsI_11183 PE=2 SV=1;>sp|Q10MQ2|DAPAT_ORYSJ Probable LL-diaminopimelate aminotransferase, chloroplastic OS=Oryza sativa subsp. japonica GN=AGD2 PE=2 SV=1	2	10	30.2	30.2	30.2	49.872	464	464;464	1.35	52	28	0	113.13
B8ALL8	B8ALL8_ORYSI	unreviewed	Putative uncharacterized protein	OsI_11112	Oryza sativa subsp. indica (Rice)	590	asparagine synthase (glutamine-hydrolyzing) activity [GO:0004066]; asparagine biosynthetic process [GO:0006529]	asparagine biosynthetic process [GO:0006529]	asparagine synthase (glutamine-hydrolyzing) activity [GO:0004066]		GO:0004066; GO:0006529	tr|B8ALL8|B8ALL8_ORYSI;tr|B9F7S2|B9F7S2_ORYSJ;sp|Q10MX3|ASNS1_ORYSJ	1;1;1	1;1;1	1;1;1	>tr|B8ALL8|B8ALL8_ORYSI Asparagine synthetase OS=Oryza sativa subsp. indica GN=OsI_11112 PE=2 SV=1;>tr|B9F7S2|B9F7S2_ORYSJ Asparagine synthetase OS=Oryza sativa subsp. japonica GN=OsJ_10452 PE=4 SV=1;>sp|Q10MX3|ASNS1_ORYSJ Asparagine synthetase [glutamine-	3	1	2	2	2	65.741	590	590;601;604	1.38	5	3	0.0094563	6.6536
B7E6Z4	B7E6Z4_ORYSJ	unreviewed	L-ascorbate peroxodase 1 (cDNA clone:001-040-E04, full insert sequence)		Oryza sativa subsp. japonica (Rice)	250	heme binding [GO:0020037]; peroxidase activity [GO:0004601]; response to oxidative stress [GO:0006979]	response to oxidative stress [GO:0006979]	heme binding [GO:0020037]; peroxidase activity [GO:0004601]		GO:0004601; GO:0006979; GO:0020037	tr|B7E6Z4|B7E6Z4_ORYSJ;sp|Q10N21|APX1_ORYSJ;sp|A2XFC7|APX1_ORYSI	14;14;13;5	14;14;13;5	14;14;13;5	>tr|B7E6Z4|B7E6Z4_ORYSJ L-ascorbate peroxodase 1 OS=Oryza sativa subsp. japonica PE=2 SV=1;>sp|Q10N21|APX1_ORYSJ L-ascorbate peroxidase 1, cytosolic OS=Oryza sativa subsp. japonica GN=APX1 PE=1 SV=1;>sp|A2XFC7|APX1_ORYSI L-ascorbate peroxidase 1, cytosolic	4	14	67.2	67.2	67.2	27.155	250	250;250;250;102	1.7	80	190	0	323.31
Q10NX8	BGAL6_ORYSJ	reviewed	Beta-galactosidase 6 (Lactase 6) (EC 3.2.1.23)	Os03g0255100 LOC_Os03g15020	Oryza sativa subsp. japonica (Rice)	858	apoplast [GO:0048046]; cell wall [GO:0005618]; vacuole [GO:0005773]; beta-galactosidase activity [GO:0004565]; carbohydrate binding [GO:0030246]; carbohydrate metabolic process [GO:0005975]	carbohydrate metabolic process [GO:0005975]	beta-galactosidase activity [GO:0004565]; carbohydrate binding [GO:0030246]	apoplast [GO:0048046]; cell wall [GO:0005618]; vacuole [GO:0005773]	GO:0004565; GO:0005618; GO:0005773; GO:0005975; GO:0030246; GO:0048046	sp|Q10NX8|BGAL6_ORYSJ;tr|A3ABI3|A3ABI3_ORYSJ;tr|A2XEN9|A2XEN9_ORYSI;tr|B7EDJ0|B7EDJ0_ORYSJ	1;1;1;1	1;1;1;1	1;1;1;1	>sp|Q10NX8|BGAL6_ORYSJ Beta-galactosidase 6 OS=Oryza sativa subsp. japonica GN=Os03g0255100 PE=1 SV=2;>tr|A3ABI3|A3ABI3_ORYSJ Beta-galactosidase OS=Oryza sativa subsp. japonica GN=OsJ_08441 PE=2 SV=1;>tr|A2XEN9|A2XEN9_ORYSI Beta-galactosidase OS=Oryza sati	4	1	1.3	1.3	1.3	92.839	858	858;861;861;956	1.8	2	8	0	12.213
B9FBE7	B9FBE7_ORYSJ	unreviewed	Uncharacterized protein	OsJ_09473	Oryza sativa subsp. japonica (Rice)	505	ATP binding [GO:0005524]; nucleic acid binding [GO:0003676]		ATP binding [GO:0005524]; nucleic acid binding [GO:0003676]		GO:0003676; GO:0005524	tr|B9FBE7|B9FBE7_ORYSJ;tr|B8ANU5|B8ANU5_ORYSI;sp|Q10RI7|RH38_ORYSJ	4;4;4;1	4;4;4;1	4;4;4;1	>tr|B9FBE7|B9FBE7_ORYSJ Putative uncharacterized protein OS=Oryza sativa subsp. japonica GN=OsJ_09473 PE=2 SV=1;>tr|B8ANU5|B8ANU5_ORYSI Putative uncharacterized protein OS=Oryza sativa subsp. indica GN=OsI_10092 PE=2 SV=1;>sp|Q10RI7|RH38_ORYSJ DEAD-box ATP	4	4	7.9	7.9	7.9	55.868	505	505;505;505;92	1.33	4	2	0	22.393
A6N0U4	A6N0U4_ORYSI	unreviewed	ATP phosphoribosyltransferase (Fragment)		Oryza sativa subsp. indica (Rice)	138	cytoplasm [GO:0005737]; ATP phosphoribosyltransferase activity [GO:0003879]; magnesium ion binding [GO:0000287]; histidine biosynthetic process [GO:0000105]	histidine biosynthetic process [GO:0000105]	ATP phosphoribosyltransferase activity [GO:0003879]; magnesium ion binding [GO:0000287]	cytoplasm [GO:0005737]	GO:0000105; GO:0000287; GO:0003879; GO:0005737	tr|A6N0U4|A6N0U4_ORYSI;tr|A3ADU6|A3ADU6_ORYSJ;sp|Q10S55|HIS1_ORYSJ;tr|A2XC59|A2XC59_ORYSI	2;2;2;2	2;2;2;2	2;2;2;2	>tr|A6N0U4|A6N0U4_ORYSI ATP phosphoribosyltransferase (Fragment) OS=Oryza sativa subsp. indica PE=2 SV=1;>tr|A3ADU6|A3ADU6_ORYSJ Putative uncharacterized protein OS=Oryza sativa subsp. japonica GN=OsJ_09307 PE=4 SV=1;>sp|Q10S55|HIS1_ORYSJ ATP phosphoribosy	4	2	15.9	15.9	15.9	15.329	138	138;375;404;554	1.75	1	3	0.0028633	11.483
B7EYA8	B7EYA8_ORYSJ	reviewed	4-coumarate--CoA ligase-like 4 (EC 6.2.1.-)	4CLL4 Os03g0132000 LOC_Os03g04000 OsJ_09299	Oryza sativa subsp. japonica (Rice)	552	ATP binding [GO:0005524]; ligase activity [GO:0016874]; metabolic process [GO:0008152]	metabolic process [GO:0008152]	ATP binding [GO:0005524]; ligase activity [GO:0016874]		GO:0005524; GO:0008152; GO:0016874	tr|B7EYA8|B7EYA8_ORYSJ;sp|Q10S72|4CLL4_ORYSJ;tr|A2XC42|A2XC42_ORYSI	1;1;1	1;1;1	1;1;1	>tr|B7EYA8|B7EYA8_ORYSJ cDNA clone:001-202-E07, full insert sequence OS=Oryza sativa subsp. japonica GN=OsJ_09299 PE=2 SV=1;>sp|Q10S72|4CLL4_ORYSJ 4-coumarate--CoA ligase-like 4 OS=Oryza sativa subsp. japonica GN=4CLL4 PE=2 SV=1;>tr|A2XC42|A2XC42_ORYSI Put	3	1	2.5	2.5	2.5	59.865	552	552;552;565	1	2		0.0056145	7.0972
B8BN41	B8BN41_ORYSI	unreviewed	Putative uncharacterized protein	OsI_39180	Oryza sativa subsp. indica (Rice)	766	5-methyltetrahydropteroyltriglutamate-homocysteine S-methyltransferase activity [GO:0003871]; zinc ion binding [GO:0008270]; methionine biosynthetic process [GO:0009086]	methionine biosynthetic process [GO:0009086]	5-methyltetrahydropteroyltriglutamate-homocysteine S-methyltransferase activity [GO:0003871]; zinc ion binding [GO:0008270]		GO:0003871; GO:0008270; GO:0009086	tr|B8BN41|B8BN41_ORYSI;sp|Q2QLY4|METE2_ORYSJ	45;45	1;1	1;1	>tr|B8BN41|B8BN41_ORYSI Putative uncharacterized protein OS=Oryza sativa subsp. indica GN=OsI_39180 PE=2 SV=1;>sp|Q2QLY4|METE2_ORYSJ 5-methyltetrahydropteroyltriglutamate--homocysteine methyltransferase 2 OS=Oryza sativa subsp. japonica GN=Os12g0624000 PE=	2	45	57.6	3.4	3.4	84.665	766	766;766	1	1		0.0040377	9.1546
A2ZMX3	A2ZMX3_ORYSI	unreviewed	Putative uncharacterized protein	OsI_39179	Oryza sativa subsp. indica (Rice)	766	5-methyltetrahydropteroyltriglutamate-homocysteine S-methyltransferase activity [GO:0003871]; zinc ion binding [GO:0008270]; methionine biosynthetic process [GO:0009086]	methionine biosynthetic process [GO:0009086]	5-methyltetrahydropteroyltriglutamate-homocysteine S-methyltransferase activity [GO:0003871]; zinc ion binding [GO:0008270]		GO:0003871; GO:0008270; GO:0009086	tr|A2ZMX3|A2ZMX3_ORYSI;sp|Q2QLY5|METE1_ORYSJ;tr|H2KWV0|H2KWV0_ORYSJ;tr|H2KWU9|H2KWU9_ORYSJ	47;47;39;35;8	47;47;39;35;8	8;8;8;7;0	>tr|A2ZMX3|A2ZMX3_ORYSI Putative uncharacterized protein OS=Oryza sativa subsp. indica GN=OsI_39179 PE=2 SV=1;>sp|Q2QLY5|METE1_ORYSJ 5-methyltetrahydropteroyltriglutamate--homocysteine methyltransferase 1 OS=Oryza sativa subsp. japonica GN=Os12g0623900 PE=	5	47	60.4	60.4	12	84.584	766	766;766;716;607;210	1.23	789	232	0	323.31
A2ZMQ9	A2ZMQ9_ORYSI	unreviewed	Putative uncharacterized protein	OsI_39115	Oryza sativa subsp. indica (Rice)	348	integral component of membrane [GO:0016021]; methylation [GO:0032259]	methylation [GO:0032259]		integral component of membrane [GO:0016021]	GO:0016021; GO:0032259	tr|A2ZMQ9|A2ZMQ9_ORYSI;sp|Q2QM69|BQMT2_ORYSJ;tr|Q2QM70|Q2QM70_ORYSJ;sp|Q6ZLD3|BQMT1_ORYSJ;tr|B8B7Y9|B8B7Y9_ORYSI;tr|B9FVT8|B9FVT8_ORYSJ	4;4;4;3;3;3	4;4;4;3;3;3	4;4;4;3;3;3	>tr|A2ZMQ9|A2ZMQ9_ORYSI Putative uncharacterized protein OS=Oryza sativa subsp. indica GN=OsI_39115 PE=2 SV=1;>sp|Q2QM69|BQMT2_ORYSJ 2-methyl-6-phytyl-1,4-hydroquinone methyltransferase 2, chloroplastic OS=Oryza sativa subsp. japonica GN=Os12g0615400 PE=2	6	4	16.1	16.1	16.1	38.94	348	348;348;351;330;524;537	1.3	19	8	0	56.385
Q2QMG2	MCCA_ORYSJ	reviewed	Methylcrotonoyl-CoA carboxylase subunit alpha, mitochondrial (MCCase subunit alpha) (EC 6.4.1.4) (3-methylcrotonyl-CoA carboxylase 1) (3-methylcrotonyl-CoA:carbon dioxide ligase subunit alpha)	MCCA Os12g0605800 LOC_Os12g41250 OsJ_36794	Oryza sativa subsp. japonica (Rice)	737	cytosolic ribosome [GO:0022626]; mitochondrial matrix [GO:0005759]; ATP binding [GO:0005524]; biotin carboxylase activity [GO:0004075]; cobalt ion binding [GO:0050897]; methylcrotonoyl-CoA carboxylase activity [GO:0004485]; leucine catabolic process [GO:0	leucine catabolic process [GO:0006552]	ATP binding [GO:0005524]; biotin carboxylase activity [GO:0004075]; cobalt ion binding [GO:0050897]; methylcrotonoyl-CoA carboxylase activity [GO:0004485]	cytosolic ribosome [GO:0022626]; mitochondrial matrix [GO:0005759]	GO:0004075; GO:0004485; GO:0005524; GO:0005759; GO:0006552; GO:0022626; GO:0050897	sp|Q2QMG2|MCCA_ORYSJ;tr|B8BMW3|B8BMW3_ORYSI	2;2	2;2	2;2	>sp|Q2QMG2|MCCA_ORYSJ Methylcrotonoyl-CoA carboxylase subunit alpha, mitochondrial OS=Oryza sativa subsp. japonica GN=MCCA PE=2 SV=2;>tr|B8BMW3|B8BMW3_ORYSI Putative uncharacterized protein OS=Oryza sativa subsp. indica GN=OsI_39029 PE=2 SV=1	2	2	3.7	3.7	3.7	80.283	737	737;740	1	9		0	13.722
Q2QNG7	ACLA3_ORYSJ	reviewed	ATP-citrate synthase alpha chain protein 3 (ATP-citrate synthase A-3) (EC 2.3.3.8) (ATP-citrate lyase A-3) (Citrate cleavage enzyme A-3)	ACLA-3 Os12g0566300 LOC_Os12g37870	Oryza sativa subsp. japonica (Rice)	423	citrate lyase complex [GO:0009346]; cytosol [GO:0005829]; ATP binding [GO:0005524]; ATP citrate synthase activity [GO:0003878]; acetyl-CoA biosynthetic process [GO:0006085]; fatty acid biosynthetic process [GO:0006633]	acetyl-CoA biosynthetic process [GO:0006085]; fatty acid biosynthetic process [GO:0006633]	ATP binding [GO:0005524]; ATP citrate synthase activity [GO:0003878]	citrate lyase complex [GO:0009346]; cytosol [GO:0005829]	GO:0003878; GO:0005524; GO:0005829; GO:0006085; GO:0006633; GO:0009346	sp|Q2QNG7|ACLA3_ORYSJ;tr|B9GDT7|B9GDT7_ORYSJ;tr|B8BMJ6|B8BMJ6_ORYSI	7;7;7;3;3;3;1	7;7;7;3;3;3;1	7;7;7;3;3;3;1	>sp|Q2QNG7|ACLA3_ORYSJ ATP-citrate synthase alpha chain protein 3 OS=Oryza sativa subsp. japonica GN=ACLA-3 PE=2 SV=1;>tr|B9GDT7|B9GDT7_ORYSJ Putative uncharacterized protein OS=Oryza sativa subsp. japonica GN=OsJ_36536 PE=2 SV=1;>tr|B8BMJ6|B8BMJ6_ORYSI Pu	7	7	19.1	19.1	19.1	46.794	423	423;457;457;407;423;423;60	1.5	21	21	0	50.099
B8BPH5	B8BPH5_ORYSI	unreviewed	UDP-glucose 6-dehydrogenase (EC 1.1.1.22)	OsI_38225	Oryza sativa subsp. indica (Rice)	480	NAD binding [GO:0051287]; UDP-glucose 6-dehydrogenase activity [GO:0003979]		NAD binding [GO:0051287]; UDP-glucose 6-dehydrogenase activity [GO:0003979]		GO:0003979; GO:0051287	tr|B8BPH5|B8BPH5_ORYSI;tr|B8BPH4|B8BPH4_ORYSI;sp|Q2QS14|UGDH4_ORYSJ;sp|Q2QS13|UGDH5_ORYSJ	10;10;10;10	1;1;1;1	1;1;1;1	>tr|B8BPH5|B8BPH5_ORYSI UDP-glucose 6-dehydrogenase OS=Oryza sativa subsp. indica GN=OsI_38225 PE=2 SV=1;>tr|B8BPH4|B8BPH4_ORYSI UDP-glucose 6-dehydrogenase OS=Oryza sativa subsp. indica GN=OsI_38224 PE=2 SV=1;>sp|Q2QS14|UGDH4_ORYSJ UDP-glucose 6-dehydroge	4	10	30.8	5.6	5.6	52.918	480	480;480;480;480	1	1		1	-2
Q2QVG9	CLPC2_ORYSJ	reviewed	Chaperone protein ClpC2, chloroplastic (ATP-dependent Clp protease ATP-binding subunit ClpC homolog 2) (Casein lytic proteinase C2)	CLPC2 Os12g0230100 LOC_Os12g12850	Oryza sativa subsp. japonica (Rice)	919	chloroplast [GO:0009507]; ATP binding [GO:0005524]; protein metabolic process [GO:0019538]	protein metabolic process [GO:0019538]	ATP binding [GO:0005524]	chloroplast [GO:0009507]	GO:0005524; GO:0009507; GO:0019538	sp|Q2QVG9|CLPC2_ORYSJ;tr|B8BNQ4|B8BNQ4_ORYSI;tr|B9GCG4|B9GCG4_ORYSJ	56;56;55;10;10;10	56;56;55;10;10;10	26;26;26;2;2;2	>sp|Q2QVG9|CLPC2_ORYSJ Chaperone protein ClpC2, chloroplastic OS=Oryza sativa subsp. japonica GN=CLPC2 PE=2 SV=2;>tr|B8BNQ4|B8BNQ4_ORYSI Putative uncharacterized protein OS=Oryza sativa subsp. indica GN=OsI_37876 PE=2 SV=1;>tr|B9GCG4|B9GCG4_ORYSJ Putative	6	56	50.7	50.7	28.4	102.02	919	919;1412;832;932;959;959	1.13	644	100	0	323.31
B8BLZ5	B8BLZ5_ORYSI	unreviewed	Putative uncharacterized protein	OsI_37417	Oryza sativa subsp. indica (Rice)	583	membrane [GO:0016020]; D-arabinono-1,4-lactone oxidase activity [GO:0003885]; flavin adenine dinucleotide binding [GO:0050660]; galactonolactone dehydrogenase activity [GO:0016633]		D-arabinono-1,4-lactone oxidase activity [GO:0003885]; flavin adenine dinucleotide binding [GO:0050660]; galactonolactone dehydrogenase activity [GO:0016633]	membrane [GO:0016020]	GO:0003885; GO:0016020; GO:0016633; GO:0050660	tr|B8BLZ5|B8BLZ5_ORYSI;sp|Q2RAP0|GLDH1_ORYSJ;sp|Q2QXY1|GLDH2_ORYSJ;tr|B8BJ24|B8BJ24_ORYSI	3;3;3;2	3;3;3;2	3;3;3;2	>tr|B8BLZ5|B8BLZ5_ORYSI Putative uncharacterized protein OS=Oryza sativa subsp. indica GN=OsI_37417 PE=2 SV=1;>sp|Q2RAP0|GLDH1_ORYSJ L-galactono-1,4-lactone dehydrogenase 1, mitochondrial OS=Oryza sativa subsp. japonica GN=GLDH1 PE=2 SV=1;>sp|Q2QXY1|GLDH2_	4	3	7.4	7.4	7.4	65.619	583	583;583;583;388	1.27	22	8	0	19.263
A3CE52	A3CE52_ORYSJ	unreviewed	Clathrin heavy chain	OsJ_34919	Oryza sativa subsp. japonica (Rice)	1708	clathrin coat of coated pit [GO:0030132]; clathrin coat of trans-Golgi network vesicle [GO:0030130]; structural molecule activity [GO:0005198]; intracellular protein transport [GO:0006886]; vesicle-mediated transport [GO:0016192]	intracellular protein transport [GO:0006886]; vesicle-mediated transport [GO:0016192]	structural molecule activity [GO:0005198]	clathrin coat of coated pit [GO:0030132]; clathrin coat of trans-Golgi network vesicle [GO:0030130]	GO:0005198; GO:0006886; GO:0016192; GO:0030130; GO:0030132	tr|A3CE52|A3CE52_ORYSJ;tr|A3CE45|A3CE45_ORYSJ;sp|Q2RBN7|CLH1_ORYSJ;sp|Q2QYW2|CLH2_ORYSJ;tr|A2ZH90|A2ZH90_ORYSI;tr|B8BNS6|B8BNS6_ORYSI	61;61;61;61;47;40;3;2	61;61;61;61;47;40;3;2	61;61;61;61;47;40;3;2	>tr|A3CE52|A3CE52_ORYSJ Clathrin heavy chain OS=Oryza sativa subsp. japonica GN=OsJ_34919 PE=2 SV=1;>tr|A3CE45|A3CE45_ORYSJ Clathrin heavy chain OS=Oryza sativa subsp. japonica GN=OsJ_34910 PE=2 SV=1;>sp|Q2RBN7|CLH1_ORYSJ Clathrin heavy chain 1 OS=Oryza sa	8	61	38.2	38.2	38.2	193.33	1708	1708;1708;1708;1708;1561;1497;49;122	1.09	564	58	0	323.31
Q0IRW9	Q0IRW9_ORYSJ	reviewed	GDP-mannose 3,5-epimerase 2 (GDP-Man 3,5-epimerase 2) (EC 5.1.3.18)	GME-2 Os11g0591100 LOC_Os11g37890 OsJ_34492	Oryza sativa subsp. japonica (Rice)	371	GDP-mannose 3,5-epimerase activity [GO:0047918]; NAD binding [GO:0051287]; L-ascorbic acid biosynthetic process [GO:0019853]	L-ascorbic acid biosynthetic process [GO:0019853]	GDP-mannose 3,5-epimerase activity [GO:0047918]; NAD binding [GO:0051287]		GO:0019853; GO:0047918; GO:0051287	tr|Q0IRW9|Q0IRW9_ORYSJ;tr|A2Y3J4|A2Y3J4_ORYSI;sp|Q2R1V8|GME2_ORYSJ	6;6;6;1	2;2;2;1	2;2;2;1	>tr|Q0IRW9|Q0IRW9_ORYSJ Os11g0591100 protein OS=Oryza sativa subsp. japonica GN=Os11g0591100 PE=4 SV=1;>tr|A2Y3J4|A2Y3J4_ORYSI Putative uncharacterized protein OS=Oryza sativa subsp. indica GN=OsI_19576 PE=2 SV=1;>sp|Q2R1V8|GME2_ORYSJ GDP-mannose 3,5-epime	4	6	23.2	7.8	7.8	42.132	371	371;371;371;186	1.77	3	10	0	16.642
A3CC66	A3CC66_ORYSJ	reviewed	14-3-3-like protein GF14-D (G-box factor 14-3-3 homolog D)	GF14D Os11g0546900 LOC_Os11g34450 OsJ_34200	Oryza sativa subsp. japonica (Rice)	265						tr|A3CC66|A3CC66_ORYSJ;sp|Q2R2W2|14334_ORYSJ;tr|A6N0I0|A6N0I0_ORYSI	9;9;7	5;5;3	5;5;3	>tr|A3CC66|A3CC66_ORYSJ Os11g0546900 protein OS=Oryza sativa subsp. japonica GN=Os11g0546900 PE=2 SV=1;>sp|Q2R2W2|14334_ORYSJ 14-3-3-like protein GF14-D OS=Oryza sativa subsp. japonica GN=GF14D PE=2 SV=1;>tr|A6N0I0|A6N0I0_ORYSI 14-3-3-like protein (Fragmen	3	9	50.9	35.5	35.5	29.261	265	265;265;228	1.68	30	65	0	170.68
B9GAQ3	B9GAQ3_ORYSJ	unreviewed	6-phosphogluconate dehydrogenase, decarboxylating (EC 1.1.1.44)	OsJ_33909	Oryza sativa subsp. japonica (Rice)	477	phosphogluconate dehydrogenase (decarboxylating) activity [GO:0004616]; D-gluconate metabolic process [GO:0019521]; pentose-phosphate shunt [GO:0006098]	D-gluconate metabolic process [GO:0019521]; pentose-phosphate shunt [GO:0006098]	phosphogluconate dehydrogenase (decarboxylating) activity [GO:0004616]		GO:0004616; GO:0006098; GO:0019521	tr|B9GAQ3|B9GAQ3_ORYSJ;sp|Q2R480|6PGD2_ORYSJ	4;4	3;3	3;3	>tr|B9GAQ3|B9GAQ3_ORYSJ 6-phosphogluconate dehydrogenase, decarboxylating OS=Oryza sativa subsp. japonica GN=OsJ_33909 PE=2 SV=1;>sp|Q2R480|6PGD2_ORYSJ 6-phosphogluconate dehydrogenase, decarboxylating 2, chloroplastic OS=Oryza sativa subsp. japonica GN=G6	2	4	10.1	8.2	8.2	51.574	477	477;508	1.8	2	8	0	19.184
D7PPK3	D7PPK3_ORYSJ	unreviewed	ADH1	adh1	Oryza sativa subsp. japonica (Rice)	379	oxidoreductase activity [GO:0016491]; zinc ion binding [GO:0008270]		oxidoreductase activity [GO:0016491]; zinc ion binding [GO:0008270]		GO:0008270; GO:0016491	tr|D7PPK3|D7PPK3_ORYSJ;tr|B6F2C1|B6F2C1_ORYSJ;tr|B6F2B9|B6F2B9_ORYSI;sp|Q75ZX4|ADH1_ORYSI;sp|Q2R8Z5|ADH1_ORYSJ;tr|E6Y6L2|E6Y6L2_ORYSJ;tr|D7PPI4|D7PPI4_ORYSJ;tr|D7PPI0|D7PPI0_ORYSI;tr|D7PPJ8|D7PPJ8_ORYSI;tr|D7PPI1|D7PPI1_ORYSJ;tr|D7PPJ0|D7PPJ0_ORYSI;tr|D7PPH8|D7PPH8_ORYSI;tr|B7E629|B7E629_ORYSJ;tr|D7PPG7|D7PPG7_ORYSJ;tr|D7PPK7|D7PPK7_ORYSJ;tr|D7PPK2|D7PPK2_ORYSA;tr|D7PPG5|D7PPG5_ORYSJ;tr|D7PPJ7|D7…	11;11;11;11;11;10;10;10;10;10;10;10;9;9;9;8;7;7;7;6;6;6;6;6;5;4;4;4;3;3;3;3	11;11;11;11;11;10;10;10;10;10;10;10;9;9;9;8;7;7;7;6;6;6;6;6;5;4;4;4;3;3;3;3	7;7;7;7;7;7;7;6;7;7;6;6;6;6;5;5;4;3;6;3;2;2;6;4;2;3;3;1;0;2;2;2	>tr|D7PPK3|D7PPK3_ORYSJ ADH1 OS=Oryza sativa subsp. japonica GN=adh1 PE=4 SV=1;>tr|B6F2C1|B6F2C1_ORYSJ ADH1 OS=Oryza sativa subsp. japonica GN=ADH1 PE=2 SV=1;>tr|B6F2B9|B6F2B9_ORYSI Alcohol dehydrogenase 1 OS=Oryza sativa subsp. indica GN=ADH1 PE=3 SV=1;>s	32	11	27.4	27.4	18.5	39.758	379	379;379;379;379;379;296;372;377;379;379;379;379;268;379;379;379;375;379;379;379;379;379;379;379;379;198;364;372;62;379;379;379	1.19	145	33	0	93.148
Q9AY51	Q9AY51_ORYSJ	unreviewed	Putative peptide methionine sulfoxide reductase	OSJNBa0027P10.3	Oryza sativa subsp. japonica (Rice)	205	peptide-methionine (S)-S-oxide reductase activity [GO:0008113]; protein repair [GO:0030091]; response to oxidative stress [GO:0006979]	protein repair [GO:0030091]; response to oxidative stress [GO:0006979]	peptide-methionine (S)-S-oxide reductase activity [GO:0008113]		GO:0006979; GO:0008113; GO:0030091	tr|Q9AY51|Q9AY51_ORYSJ;tr|A2ZAA6|A2ZAA6_ORYSI;sp|Q336R9|MSRA4_ORYSJ;tr|B9G712|B9G712_ORYSJ	3;3;3;3	3;3;3;3	3;3;3;3	>tr|Q9AY51|Q9AY51_ORYSJ Putative peptide methionine sulfoxide reductase OS=Oryza sativa subsp. japonica GN=OSJNBa0027P10.3 PE=2 SV=1;>tr|A2ZAA6|A2ZAA6_ORYSI Uncharacterized protein OS=Oryza sativa subsp. indica GN=OsI_34669 PE=2 SV=1;>sp|Q336R9|MSRA4_ORYSJ	4	3	19.5	19.5	19.5	22.797	205	205;205;263;440	1.26	23	8	0	19.24
B9W0A6	B9W0A6_ORYSI	unreviewed	Mitogen-activated protein kinase (EC 2.7.11.24)	MPK4	Oryza sativa subsp. indica (Rice)	376	intracellular [GO:0005622]; ATP binding [GO:0005524]; MAP kinase activity [GO:0004707]		ATP binding [GO:0005524]; MAP kinase activity [GO:0004707]	intracellular [GO:0005622]	GO:0004707; GO:0005524; GO:0005622	tr|B9W0A6|B9W0A6_ORYSI;tr|A7WTW3|A7WTW3_ORYSI;sp|Q336X9|MPK6_ORYSJ;tr|A3C6S8|A3C6S8_ORYSJ;tr|A2Z9P1|A2Z9P1_ORYSI;tr|B9FZ57|B9FZ57_ORYSJ;tr|B8BAW3|B8BAW3_ORYSI;tr|Q0J7X3|Q0J7X3_ORYSJ;sp|Q5J4W4|MPK2_ORYSJ	1;1;1;1;1;1;1;1;1	1;1;1;1;1;1;1;1;1	1;1;1;1;1;1;1;1;1	>tr|B9W0A6|B9W0A6_ORYSI Mitogen-activated protein kinase 4 OS=Oryza sativa subsp. indica GN=MPK4 PE=2 SV=1;>tr|A7WTW3|A7WTW3_ORYSI Defense-responsive protein OS=Oryza sativa subsp. indica GN=MPK6 PE=2 SV=1;>sp|Q336X9|MPK6_ORYSJ Mitogen-activated protein ki	9	1	4.8	4.8	4.8	42.804	376	376;376;376;386;386;392;392;394;394	2		4	0	25.412
Q7JAI4	Q7JAI4_ORYSJ	unreviewed	NADH dehydrogenase subunit 9	nad9	Oryza sativa subsp. japonica (Rice)	190	mitochondrion [GO:0005739]; NADH dehydrogenase (ubiquinone) activity [GO:0008137]		NADH dehydrogenase (ubiquinone) activity [GO:0008137]	mitochondrion [GO:0005739]	GO:0005739; GO:0008137	tr|Q7JAI4|Q7JAI4_ORYSJ;sp|Q35322|NDUS3_ORYSJ;tr|Q5N998|Q5N998_ORYSJ;tr|Q2F951|Q2F951_ORYSI	7;7;5;5	7;7;5;5	7;7;5;5	>tr|Q7JAI4|Q7JAI4_ORYSJ NADH dehydrogenase subunit 9 OS=Oryza sativa subsp. japonica GN=nad9 PE=2 SV=2;>sp|Q35322|NDUS3_ORYSJ NADH dehydrogenase [ubiquinone] iron-sulfur protein 3 OS=Oryza sativa subsp. japonica GN=NAD9 PE=2 SV=2;>tr|Q5N998|Q5N998_ORYSJ Mi	4	7	39.5	39.5	39.5	22.93	190	190;190;190;190	1.6	39	59	0	61.965
B8AEU9	B8AEU9_ORYSI	unreviewed	Putative uncharacterized protein	OsI_09450	Oryza sativa subsp. indica (Rice)	328	plasma membrane [GO:0005886]; plasmodesma [GO:0009506]			plasma membrane [GO:0005886]; plasmodesma [GO:0009506]	GO:0005886; GO:0009506	tr|B8AEU9|B8AEU9_ORYSI;sp|Q40648|KCAB_ORYSJ	2;2	2;2	2;2	>tr|B8AEU9|B8AEU9_ORYSI Putative uncharacterized protein OS=Oryza sativa subsp. indica GN=OsI_09450 PE=2 SV=1;>sp|Q40648|KCAB_ORYSJ Probable voltage-gated potassium channel subunit beta OS=Oryza sativa subsp. japonica GN=KOB1 PE=1 SV=2	2	2	11.3	11.3	11.3	36.449	328	328;328	2		3	0.0028923	11.668
A3BEJ5	A3BEJ5_ORYSJ	reviewed	Tubulin beta-3 chain (Beta-3-tubulin)	TUBB3 RTUB-2 TUB3 Os06g0671900 LOC_Os06g46000 OsJ_22330 OSJNBa0032M14.15 P0485A07.25	Oryza sativa subsp. japonica (Rice)	446	cytoplasm [GO:0005737]; microtubule [GO:0005874]; GTP binding [GO:0005525]; GTPase activity [GO:0003924]; structural constituent of cytoskeleton [GO:0005200]; microtubule-based process [GO:0007017]	microtubule-based process [GO:0007017]	GTPase activity [GO:0003924]; GTP binding [GO:0005525]; structural constituent of cytoskeleton [GO:0005200]	cytoplasm [GO:0005737]; microtubule [GO:0005874]	GO:0003924; GO:0005200; GO:0005525; GO:0005737; GO:0005874; GO:0007017	tr|A3BEJ5|A3BEJ5_ORYSJ;tr|A2YG29|A2YG29_ORYSI;sp|Q40665|TBB3_ORYSJ;tr|Q0E3L8|Q0E3L8_ORYSJ;tr|A2X1B6|A2X1B6_ORYSI;sp|P46265|TBB5_ORYSJ;tr|Q0DA75|Q0DA75_ORYSJ	23;23;23;21;21;21;19;8;8	23;23;23;21;21;21;19;8;8	2;2;2;1;1;1;2;1;1	>tr|A3BEJ5|A3BEJ5_ORYSJ cDNA clone:J023010B07, full insert sequence OS=Oryza sativa subsp. japonica GN=OsJ_22330 PE=2 SV=1;>tr|A2YG29|A2YG29_ORYSI Putative uncharacterized protein OS=Oryza sativa subsp. indica GN=OsI_24075 PE=2 SV=1;>sp|Q40665|TBB3_ORYSJ T	9	23	50.7	50.7	5.2	50.121	446	446;446;446;447;447;447;433;145;145	1.37	329	190	0	281.79
Q2RA00	Q2RA00_ORYSJ	reviewed	Fructose-bisphosphate aldolase, chloroplastic (EC 4.1.2.13) (Chloroplastic aldolase) (AldP)	ALDP Os11g0171300 LOC_Os11g07020 OsJ_33121	Oryza sativa subsp. japonica (Rice)	388	cytoplasm [GO:0005737]; plastoglobule [GO:0010287]; fructose-bisphosphate aldolase activity [GO:0004332]; glycolytic process [GO:0006096]	glycolytic process [GO:0006096]	fructose-bisphosphate aldolase activity [GO:0004332]	cytoplasm [GO:0005737]; plastoglobule [GO:0010287]	GO:0004332; GO:0005737; GO:0006096; GO:0010287	tr|Q2RA00|Q2RA00_ORYSJ;tr|U5KP25|U5KP25_ORYSJ;tr|A2ZBX1|A2ZBX1_ORYSI;sp|Q40677|ALFC_ORYSJ;tr|Q53P96|Q53P96_ORYSJ;tr|H2KW01|H2KW01_ORYSJ;tr|Q2RA02|Q2RA02_ORYSJ	35;35;35;35;29;20;18;16;12;12;12;2;1	35;35;35;35;29;20;18;16;12;12;12;2;1	34;34;34;34;29;19;17;16;12;12;12;2;1	>tr|Q2RA00|Q2RA00_ORYSJ Fructose-bisphosphate aldolase OS=Oryza sativa subsp. japonica GN=LOC_Os11g07020 PE=2 SV=1;>tr|U5KP25|U5KP25_ORYSJ Fructose-bisphosphate aldolase OS=Oryza sativa subsp. japonica PE=2 SV=1;>tr|A2ZBX1|A2ZBX1_ORYSI Fructose-bisphosphat	13	35	65.9	65.9	65.9	41.606	384	384;388;388;388;363;220;231;362;131;145;205;283;149	1.5	508	514	0	323.31
Q0D4P5	Q0D4P5_ORYSJ	reviewed	Elongation factor 1-delta 1 (EF-1-delta 1) (Elongation factor 1B-beta 1) (eEF-1B beta 1)	Os07g0614500 LOC_Os07g42300 P0616D06.117	Oryza sativa subsp. japonica (Rice)	229	eukaryotic translation elongation factor 1 complex [GO:0005853]; translation elongation factor activity [GO:0003746]		translation elongation factor activity [GO:0003746]	eukaryotic translation elongation factor 1 complex [GO:0005853]	GO:0003746; GO:0005853	tr|Q0D4P5|Q0D4P5_ORYSJ;sp|Q40680|EF1D1_ORYSJ;tr|A3BM61|A3BM61_ORYSJ;tr|B8B8K0|B8B8K0_ORYSI	8;8;8;6;1;1;1;1	8;8;8;6;1;1;1;1	8;8;8;6;1;1;1;1	>tr|Q0D4P5|Q0D4P5_ORYSJ Os07g0614500 protein OS=Oryza sativa subsp. japonica GN=Os07g0614500 PE=2 SV=1;>sp|Q40680|EF1D1_ORYSJ Elongation factor 1-delta 1 OS=Oryza sativa subsp. japonica GN=Os07g0614500 PE=2 SV=3;>tr|A3BM61|A3BM61_ORYSJ Putative uncharacter	8	8	55	55	55	24.862	229	229;229;251;251;226;226;254;254	1.88	6	46	0	114.46
Q0DFW1	Q0DFW1_ORYSJ	unreviewed	Aspartic proteinase oryzasin 1 (Os05g0567100 protein) (Uncharacterized protein) (cDNA clone:001-042-E12, full insert sequence) (cDNA clone:J013116C15, full insert sequence) (cDNA clone:J033128K05, full insert sequence)	Os05g0567100 OsJ_19575	Oryza sativa subsp. japonica (Rice)	509	aspartic-type endopeptidase activity [GO:0004190]; lipid metabolic process [GO:0006629]	lipid metabolic process [GO:0006629]	aspartic-type endopeptidase activity [GO:0004190]		GO:0004190; GO:0006629	tr|Q0DFW1|Q0DFW1_ORYSJ;tr|A2Y7J9|A2Y7J9_ORYSI;sp|Q42456|ASPR1_ORYSJ;tr|Q0JKM8|Q0JKM8_ORYSJ;tr|B8A762|B8A762_ORYSI	1;1;1;1;1	1;1;1;1;1	1;1;1;1;1	>tr|Q0DFW1|Q0DFW1_ORYSJ Aspartic proteinase oryzasin 1 OS=Oryza sativa subsp. japonica GN=Os05g0567100 PE=2 SV=1;>tr|A2Y7J9|A2Y7J9_ORYSI Putative uncharacterized protein OS=Oryza sativa subsp. indica GN=OsI_21016 PE=2 SV=1;>sp|Q42456|ASPR1_ORYSJ Aspartic p	5	1	2.4	2.4	2.4	54.073	509	509;509;509;522;522	1.58	20	28	0	46.105
A1YQJ3	A1YQJ3_ORYSJ	unreviewed	Enolase		Oryza sativa subsp. japonica (Rice)	446	phosphopyruvate hydratase complex [GO:0000015]; magnesium ion binding [GO:0000287]; phosphopyruvate hydratase activity [GO:0004634]; glycolytic process [GO:0006096]	glycolytic process [GO:0006096]	magnesium ion binding [GO:0000287]; phosphopyruvate hydratase activity [GO:0004634]	phosphopyruvate hydratase complex [GO:0000015]	GO:0000015; GO:0000287; GO:0004634; GO:0006096	tr|A1YQJ3|A1YQJ3_ORYSJ;sp|Q42971|ENO_ORYSJ;tr|B9G7P0|B9G7P0_ORYSJ;tr|B8BFV2|B8BFV2_ORYSI	28;28;27;27;10;10	28;28;27;27;10;10	12;12;11;11;6;6	>tr|A1YQJ3|A1YQJ3_ORYSJ Enolase OS=Oryza sativa subsp. japonica PE=2 SV=1;>sp|Q42971|ENO_ORYSJ Enolase OS=Oryza sativa subsp. japonica GN=ENO1 PE=1 SV=2;>tr|B9G7P0|B9G7P0_ORYSJ Putative uncharacterized protein OS=Oryza sativa subsp. japonica GN=OsJ_30829 P	6	28	76	76	45.7	47.972	446	446;446;447;447;231;303	1.47	471	421	0	323.31
Q0ILQ0	Q0ILQ0_ORYSJ	unreviewed	Malate dehydrogenase (EC 1.1.1.37)	Os12g0632700	Oryza sativa subsp. japonica (Rice)	356	L-malate dehydrogenase activity [GO:0030060]; carbohydrate metabolic process [GO:0005975]; malate metabolic process [GO:0006108]; tricarboxylic acid cycle [GO:0006099]	carbohydrate metabolic process [GO:0005975]; malate metabolic process [GO:0006108]; tricarboxylic acid cycle [GO:0006099]	L-malate dehydrogenase activity [GO:0030060]		GO:0005975; GO:0006099; GO:0006108; GO:0030060	tr|Q0ILQ0|Q0ILQ0_ORYSJ;tr|B8BN58|B8BN58_ORYSI;tr|B7E6W8|B7E6W8_ORYSJ;sp|Q42972|MDHG_ORYSJ;tr|H2KWV9|H2KWV9_ORYSJ	4;4;4;4;3	3;3;3;3;3	3;3;3;3;3	>tr|Q0ILQ0|Q0ILQ0_ORYSJ Malate dehydrogenase OS=Oryza sativa subsp. japonica GN=Os12g0632700 PE=2 SV=2;>tr|B8BN58|B8BN58_ORYSI Malate dehydrogenase OS=Oryza sativa subsp. indica GN=OsI_39238 PE=2 SV=1;>tr|B7E6W8|B7E6W8_ORYSJ Malate dehydrogenase OS=Oryza s	5	4	13.8	10.4	10.4	37.385	356	356;356;356;356;260	1.71	7	17	0	23.385
Q0JQB1	Q0JQB1_ORYSJ	reviewed	Phospholipase D alpha 1 (PLD alpha 1) (EC 3.1.4.4) (Choline phosphatase 1) (Phosphatidylcholine-hydrolyzing phospholipase D 1)	PLD1 Os01g0172400 LOC_Os01g07760 OsJ_00559	Oryza sativa subsp. japonica (Rice)	812	membrane [GO:0016020]; calcium ion binding [GO:0005509]; N-acylphosphatidylethanolamine-specific phospholipase D activity [GO:0070290]; phospholipase D activity [GO:0004630]; lipid catabolic process [GO:0016042]; phosphatidylcholine metabolic process [GO:0046470]	lipid catabolic process [GO:0016042]; phosphatidylcholine metabolic process [GO:0046470]	calcium ion binding [GO:0005509]; N-acylphosphatidylethanolamine-specific phospholipase D activity [GO:0070290]; phospholipase D activity [GO:0004630]	membrane [GO:0016020]	GO:0004630; GO:0005509; GO:0016020; GO:0016042; GO:0046470; GO:0070290	tr|Q0JQB1|Q0JQB1_ORYSJ;tr|B8ADH7|B8ADH7_ORYSI;sp|Q43007|PLDA1_ORYSJ	35;35;35;5;5;5;3;2;2;2;2;2	35;35;35;5;5;5;3;2;2;2;2;2	33;33;33;5;5;5;1;0;0;0;0;0	>tr|Q0JQB1|Q0JQB1_ORYSJ Phospholipase D OS=Oryza sativa subsp. japonica GN=Os01g0172400 PE=3 SV=1;>tr|B8ADH7|B8ADH7_ORYSI Phospholipase D OS=Oryza sativa subsp. indica GN=OsI_00588 PE=2 SV=1;>sp|Q43007|PLDA1_ORYSJ Phospholipase D alpha 1 OS=Oryza sativa su	12	35	42	42	40.5	92.218	812	812;812;812;686;824;824;842;438;842;851;852;865	1.07	451	36	0	323.31
Q43803	Q43803_ORYSA	unreviewed	Superoxide dismutase (EC 1.15.1.1)	rmsod2	Oryza sativa (Rice)	231	metal ion binding [GO:0046872]; superoxide dismutase activity [GO:0004784]		metal ion binding [GO:0046872]; superoxide dismutase activity [GO:0004784]		GO:0004784; GO:0046872	tr|Q43803|Q43803_ORYSA;tr|B8AWM4|B8AWM4_ORYSI;sp|Q43008|SODM_ORYSJ	8;8;8	8;8;8	8;8;8	>tr|Q43803|Q43803_ORYSA Superoxide dismutase OS=Oryza sativa GN=rmsod2 PE=2 SV=1;>tr|B8AWM4|B8AWM4_ORYSI Superoxide dismutase OS=Oryza sativa subsp. indica GN=OsI_19472 PE=2 SV=1;>sp|Q43008|SODM_ORYSJ Superoxide dismutase [Mn], mitochondrial OS=Oryza sativ	3	8	35.5	35.5	35.5	24.999	231	231;231;231	1.64	54	96	0	112.89
Q43009	SUS3_ORYSJ	reviewed	Sucrose synthase 3 (OsSUS3) (RSs3) (EC 2.4.1.13) (Sucrose-UDP glucosyltransferase 3)	SUS3 RSS3 RSUS3 Os07g0616800 LOC_Os07g42490 B1056G08.118 OsJ_25133 P0552F09.101	Oryza sativa subsp. japonica (Rice)	816	sucrose synthase activity [GO:0016157]; sucrose metabolic process [GO:0005985]	sucrose metabolic process [GO:0005985]	sucrose synthase activity [GO:0016157]		GO:0005985; GO:0016157	sp|Q43009|SUS3_ORYSJ;tr|A2YNQ2|A2YNQ2_ORYSI	16;15	2;1	2;1	>sp|Q43009|SUS3_ORYSJ Sucrose synthase 3 OS=Oryza sativa subsp. japonica GN=SUS3 PE=1 SV=2;>tr|A2YNQ2|A2YNQ2_ORYSI Sucrose synthase OS=Oryza sativa subsp. indica GN=OsI_26874 PE=2 SV=1	2	16	20	3.1	3.1	93.111	816	816;816	1	3		0	13.781
Q0JNK3	Q0JNK3_ORYSJ	reviewed	Tubulin beta-1 chain (Beta-1-tubulin)	TUBB1 OSTB-34 TUB1 Os01g0282800 LOC_Os01g18050 OSJNBa0004B13.5 P0581F09.13	Oryza sativa subsp. japonica (Rice)	447	cytoplasm [GO:0005737]; microtubule [GO:0005874]; GTP binding [GO:0005525]; GTPase activity [GO:0003924]; structural constituent of cytoskeleton [GO:0005200]; microtubule-based process [GO:0007017]	microtubule-based process [GO:0007017]	GTPase activity [GO:0003924]; GTP binding [GO:0005525]; structural constituent of cytoskeleton [GO:0005200]	cytoplasm [GO:0005737]; microtubule [GO:0005874]	GO:0003924; GO:0005200; GO:0005525; GO:0005737; GO:0005874; GO:0007017	tr|Q0JNK3|Q0JNK3_ORYSJ;tr|A2WNJ7|A2WNJ7_ORYSI;sp|Q43594|TBB1_ORYSJ;tr|A2ZRW5|A2ZRW5_ORYSJ	21;21;21;18	1;1;1;1	1;1;1;1	>tr|Q0JNK3|Q0JNK3_ORYSJ Os01g0282800 protein OS=Oryza sativa subsp. japonica GN=Os01g0282800 PE=2 SV=1;>tr|A2WNJ7|A2WNJ7_ORYSI Putative uncharacterized protein OS=Oryza sativa subsp. indica GN=OsI_01426 PE=2 SV=1;>sp|Q43594|TBB1_ORYSJ Tubulin beta-1 chain	4	21	49.9	2.5	2.5	50.285	447	447;447;447;448	1.62	8	13	0	17.064
Q53JI9	SPSA5_ORYSJ	reviewed	Probable sucrose-phosphate synthase 5 (EC 2.4.1.14) (Sucrose phosphate synthase 5F) (OsSPS5F) (UDP-glucose-fructose-phosphate glucosyltransferase)	SPS5 SPS11 Os11g0236100 LOC_Os11g12810	Oryza sativa subsp. japonica (Rice)	1014	sucrose-phosphate synthase activity [GO:0046524]; sucrose biosynthetic process [GO:0005986]	sucrose biosynthetic process [GO:0005986]	sucrose-phosphate synthase activity [GO:0046524]		GO:0005986; GO:0046524	sp|Q53JI9|SPSA5_ORYSJ;tr|A3CA11|A3CA11_ORYSJ	8;7;1	1;1;0	0;0;0	>sp|Q53JI9|SPSA5_ORYSJ Probable sucrose-phosphate synthase 5 OS=Oryza sativa subsp. japonica GN=SPS5 PE=2 SV=1;>tr|A3CA11|A3CA11_ORYSJ Putative uncharacterized protein OS=Oryza sativa subsp. japonica GN=OsJ_33469 PE=4 SV=1	3	8	11.3	0.7	0	108.98	1014	1014;931;96	1	4		1	-2
Q0ITK1	Q0ITK1_ORYSJ	unreviewed	Tubulin alpha chain	TID1 LOC_Os11g14220 Os11g0247300 OsJ_33527	Oryza sativa subsp. japonica (Rice)	451	cytoplasm [GO:0005737]; microtubule [GO:0005874]; GTP binding [GO:0005525]; GTPase activity [GO:0003924]; structural constituent of cytoskeleton [GO:0005200]; microtubule-based process [GO:0007017]	microtubule-based process [GO:0007017]	GTPase activity [GO:0003924]; GTP binding [GO:0005525]; structural constituent of cytoskeleton [GO:0005200]	cytoplasm [GO:0005737]; microtubule [GO:0005874]	GO:0003924; GO:0005200; GO:0005525; GO:0005737; GO:0005874; GO:0007017	tr|Q0ITK1|Q0ITK1_ORYSJ;tr|A2ZD27|A2ZD27_ORYSI;sp|Q53M52|TBA2_ORYSJ;tr|Q0PVB1|Q0PVB1_ORYSJ;tr|A6N004|A6N004_ORYSI;tr|Q53M51|Q53M51_ORYSJ	15;15;15;14;8;8;6;5	15;15;15;14;8;8;6;5	1;1;1;1;0;0;0;0	>tr|Q0ITK1|Q0ITK1_ORYSJ Alpha-tubulin OS=Oryza sativa subsp. japonica GN=Os11g0247300 PE=2 SV=1;>tr|A2ZD27|A2ZD27_ORYSI Putative uncharacterized protein OS=Oryza sativa subsp. indica GN=OsI_35689 PE=2 SV=1;>sp|Q53M52|TBA2_ORYSJ Tubulin alpha-2 chain OS=Ory	8	15	40.1	40.1	4.4	49.736	451	451;451;451;451;283;346;207;186	1.41	141	98	0	295.94
Q53PC6	Q53PC6_ORYSJ	unreviewed	Coatomer subunit beta (Beta-coat protein)	LOC_Os11g07280	Oryza sativa subsp. japonica (Rice)	885	COPI vesicle coat [GO:0030126]; Golgi membrane [GO:0000139]; structural molecule activity [GO:0005198]; intracellular protein transport [GO:0006886]; vesicle-mediated transport [GO:0016192]	intracellular protein transport [GO:0006886]; vesicle-mediated transport [GO:0016192]	structural molecule activity [GO:0005198]	COPI vesicle coat [GO:0030126]; Golgi membrane [GO:0000139]	GO:0000139; GO:0005198; GO:0006886; GO:0016192; GO:0030126	tr|Q53PC6|Q53PC6_ORYSJ;tr|B8BJD1|B8BJD1_ORYSI;sp|Q53PC7|COPB1_ORYSJ	6;6;6	6;6;6	3;3;3	>tr|Q53PC6|Q53PC6_ORYSJ Coatomer subunit beta OS=Oryza sativa subsp. japonica GN=LOC_Os11g07280 PE=2 SV=1;>tr|B8BJD1|B8BJD1_ORYSI Coatomer subunit beta OS=Oryza sativa subsp. indica GN=OsI_35302 PE=2 SV=1;>sp|Q53PC7|COPB1_ORYSJ Coatomer subunit beta-1 OS=O	3	6	10.1	10.1	5.2	98.365	885	885;950;953	1.05	18	1	0	44.872
Q0DPC9	Q0DPC9_ORYSJ	unreviewed	Lipoxygenase (EC 1.13.11.-)	Os03g0700700	Oryza sativa subsp. japonica (Rice)	787	metal ion binding [GO:0046872]; oxidoreductase activity, acting on single donors with incorporation of molecular oxygen, incorporation of two atoms of oxygen [GO:0016702]; fatty acid biosynthetic process [GO:0006633]; oxylipin biosynthetic process [GO:003	fatty acid biosynthetic process [GO:0006633]; oxylipin biosynthetic process [GO:0031408]	metal ion binding [GO:0046872]; oxidoreductase activity, acting on single donors with incorporation of molecular oxygen, incorporation of two atoms of oxygen [GO:0016702]		GO:0006633; GO:0016702; GO:0031408; GO:0046872	tr|Q0DPC9|Q0DPC9_ORYSJ;tr|Q10EH0|Q10EH0_ORYSJ;tr|A2XL22|A2XL22_ORYSI;sp|Q53RB0|LOX4_ORYSJ;tr|Q27PX2|Q27PX2_ORYSJ;tr|Q10EG7|Q10EG7_ORYSJ	10;10;10;10;8;7;4	10;10;10;10;8;7;4	10;10;10;10;8;7;4	>tr|Q0DPC9|Q0DPC9_ORYSJ Lipoxygenase OS=Oryza sativa subsp. japonica GN=Os03g0700700 PE=2 SV=2;>tr|Q10EH0|Q10EH0_ORYSJ Lipoxygenase OS=Oryza sativa subsp. japonica GN=LOC_Os03g49380 PE=3 SV=1;>tr|A2XL22|A2XL22_ORYSI Lipoxygenase OS=Oryza sativa subsp. indi	7	10	15.9	15.9	15.9	88.97	787	787;877;877;877;877;493;459	1.07	62	5	0	72.51
B9EW10	B9EW10_ORYSJ	unreviewed	Uncharacterized protein	OsJ_04646	Oryza sativa subsp. japonica (Rice)	512	hydrolase activity, hydrolyzing O-glycosyl compounds [GO:0004553]; carbohydrate metabolic process [GO:0005975]	carbohydrate metabolic process [GO:0005975]	hydrolase activity, hydrolyzing O-glycosyl compounds [GO:0004553]		GO:0004553; GO:0005975	tr|B9EW10|B9EW10_ORYSJ;tr|B8A8R8|B8A8R8_ORYSI;sp|Q5JK35|BGL05_ORYSJ	2;2;2	2;2;2	2;2;2	>tr|B9EW10|B9EW10_ORYSJ Uncharacterized protein OS=Oryza sativa subsp. japonica GN=OsJ_04646 PE=2 SV=1;>tr|B8A8R8|B8A8R8_ORYSI Putative uncharacterized protein OS=Oryza sativa subsp. indica GN=OsI_05051 PE=2 SV=1;>sp|Q5JK35|BGL05_ORYSJ Beta-glucosidase 5 O	3	2	4.9	4.9	4.9	57.493	512	512;512;513	1.67	2	4	0.0029112	11.723
B8A9T3	B8A9T3_ORYSI	unreviewed	Putative uncharacterized protein	OsI_03822	Oryza sativa subsp. indica (Rice)	759	DNA binding [GO:0003677]; lipid binding [GO:0008289]		DNA binding [GO:0003677]; lipid binding [GO:0008289]		GO:0003677; GO:0008289	tr|B8A9T3|B8A9T3_ORYSI;tr|A2ZY18|A2ZY18_ORYSJ;sp|Q5JMF3|ROC9_ORYSJ	1;1;1	1;1;1	1;1;1	>tr|B8A9T3|B8A9T3_ORYSI Putative uncharacterized protein OS=Oryza sativa subsp. indica GN=OsI_03822 PE=4 SV=1;>tr|A2ZY18|A2ZY18_ORYSJ Uncharacterized protein OS=Oryza sativa subsp. japonica GN=OsJ_03531 PE=4 SV=1;>sp|Q5JMF3|ROC9_ORYSJ Homeobox-leucine zipp	3	1	1.3	1.3	1.3	82.007	759	759;759;816	1.78	2	7	1	-2
B9EVI1	B9EVI1_ORYSJ	unreviewed	Uncharacterized protein	OsJ_04502	Oryza sativa subsp. japonica (Rice)	621	integral component of membrane [GO:0016021]; oligosaccharyltransferase complex [GO:0008250]; protein N-linked glycosylation [GO:0006487]	protein N-linked glycosylation [GO:0006487]		integral component of membrane [GO:0016021]; oligosaccharyltransferase complex [GO:0008250]	GO:0006487; GO:0008250; GO:0016021	tr|B9EVI1|B9EVI1_ORYSJ;tr|B8A840|B8A840_ORYSI;sp|Q5N7W3|RPN2_ORYSJ	9;9;9	9;9;9	9;9;9	>tr|B9EVI1|B9EVI1_ORYSJ Uncharacterized protein OS=Oryza sativa subsp. japonica GN=OsJ_04502 PE=4 SV=1;>tr|B8A840|B8A840_ORYSI Putative uncharacterized protein OS=Oryza sativa subsp. indica GN=OsI_04877 PE=2 SV=1;>sp|Q5N7W3|RPN2_ORYSJ Dolichyl-diphosphooli	3	9	19.2	19.2	19.2	67.366	621	621;698;698	1.06	49	3	0	57.397
Q0JPA8	Q0JPA8_ORYSJ	reviewed	Histidinol dehydrogenase, chloroplastic (HDH) (EC 1.1.1.23)	HDH Os01g0232700 LOC_Os01g13190 OsJ_01002 P0702F03.3	Oryza sativa subsp. japonica (Rice)	473	chloroplast [GO:0009507]; histidinol dehydrogenase activity [GO:0004399]; NAD binding [GO:0051287]; zinc ion binding [GO:0008270]; histidine biosynthetic process [GO:0000105]	histidine biosynthetic process [GO:0000105]	histidinol dehydrogenase activity [GO:0004399]; NAD binding [GO:0051287]; zinc ion binding [GO:0008270]	chloroplast [GO:0009507]	GO:0000105; GO:0004399; GO:0008270; GO:0009507; GO:0051287	tr|Q0JPA8|Q0JPA8_ORYSJ;tr|A2WMG4|A2WMG4_ORYSI;sp|Q5NAY4|HISX_ORYSJ	2;2;2	2;2;2	2;2;2	>tr|Q0JPA8|Q0JPA8_ORYSJ Histidinol dehydrogenase, chloroplastic OS=Oryza sativa subsp. japonica GN=Os01g0232700 PE=2 SV=1;>tr|A2WMG4|A2WMG4_ORYSI Histidinol dehydrogenase, chloroplastic OS=Oryza sativa subsp. indica GN=OsI_01033 PE=2 SV=1;>sp|Q5NAY4|HISX_O	3	2	6.6	6.6	6.6	50.566	473	473;473;473	2		2	0	14.076
B7E3N1	B7E3N1_ORYSJ	reviewed	60S ribosomal protein L37a-1	Os01g0679700 LOC_Os01g48770 B1144G04.40-1 OsJ_03011	Oryza sativa subsp. japonica (Rice)	92	ribosome [GO:0005840]; metal ion binding [GO:0046872]; structural constituent of ribosome [GO:0003735]; translation [GO:0006412]	translation [GO:0006412]	metal ion binding [GO:0046872]; structural constituent of ribosome [GO:0003735]	ribosome [GO:0005840]	GO:0003735; GO:0005840; GO:0006412; GO:0046872	tr|B7E3N1|B7E3N1_ORYSJ;tr|A2Y7B6|A2Y7B6_ORYSI;sp|Q5QM99|RL37A_ORYSJ;tr|A2ZWJ4|A2ZWJ4_ORYSJ	1;1;1;1	1;1;1;1	1;1;1;1	>tr|B7E3N1|B7E3N1_ORYSJ cDNA clone:001-027-A05, full insert sequence OS=Oryza sativa subsp. japonica GN=OsJ_19502 PE=3 SV=1;>tr|A2Y7B6|A2Y7B6_ORYSI Putative uncharacterized protein OS=Oryza sativa subsp. indica GN=OsI_03269 PE=3 SV=1;>sp|Q5QM99|RL37A_ORYSJ	4	1	17.4	17.4	17.4	10.243	92	92;92;92;122	1.2	33	8	0	18.954
A2Y963	A2Y963_ORYSI	unreviewed	Putative uncharacterized protein	OsI_21602	Oryza sativa subsp. indica (Rice)	902	membrane coat [GO:0030117]; structural molecule activity [GO:0005198]; intracellular protein transport [GO:0006886]; vesicle-mediated transport [GO:0016192]	intracellular protein transport [GO:0006886]; vesicle-mediated transport [GO:0016192]	structural molecule activity [GO:0005198]	membrane coat [GO:0030117]	GO:0005198; GO:0006886; GO:0016192; GO:0030117	tr|A2Y963|A2Y963_ORYSI;tr|B9FRG1|B9FRG1_ORYSJ;sp|Q5VQ78|COB21_ORYSJ	6;6;6;2	6;6;6;2	3;3;3;2	>tr|A2Y963|A2Y963_ORYSI Putative uncharacterized protein OS=Oryza sativa subsp. indica GN=OsI_21602 PE=2 SV=1;>tr|B9FRG1|B9FRG1_ORYSJ Putative uncharacterized protein OS=Oryza sativa subsp. japonica GN=OsJ_20099 PE=2 SV=1;>sp|Q5VQ78|COB21_ORYSJ Coatomer su	4	6	7.2	7.2	3.5	102.16	902	902;906;907;328	1.11	62	8	0	40.198
B7EMA5	B7EMA5_ORYSJ	reviewed	60S ribosomal protein L37a-2	Os05g0557000 LOC_Os05g48320 OJ1214_E03.13 OsJ_018715	Oryza sativa subsp. japonica (Rice)	92	ribosome [GO:0005840]; metal ion binding [GO:0046872]; structural constituent of ribosome [GO:0003735]; translation [GO:0006412]	translation [GO:0006412]	metal ion binding [GO:0046872]; structural constituent of ribosome [GO:0003735]	ribosome [GO:0005840]	GO:0003735; GO:0005840; GO:0006412; GO:0046872	tr|B7EMA5|B7EMA5_ORYSJ;tr|A2YCI2|A2YCI2_ORYSI;sp|Q5Z6F0|TIP22_ORYSJ	4;4;4	4;4;4	4;4;4	>tr|B7EMA5|B7EMA5_ORYSJ cDNA clone:001-035-G09, full insert sequence OS=Oryza sativa subsp. japonica PE=2 SV=1;>tr|A2YCI2|A2YCI2_ORYSI Putative uncharacterized protein OS=Oryza sativa subsp. indica GN=OsI_22823 PE=2 SV=1;>sp|Q5Z6F0|TIP22_ORYSJ Probable aqu	3	4	14.1	14.1	14.1	25.014	248	248;248;248	1.23	31	9	0	43.52
A2YGS3	A2YGS3_ORYSI	unreviewed	Delta-aminolevulinic acid dehydratase (EC 4.2.1.24)	OsI_24384	Oryza sativa subsp. indica (Rice)	426	metal ion binding [GO:0046872]; porphobilinogen synthase activity [GO:0004655]; porphyrin-containing compound biosynthetic process [GO:0006779]	porphyrin-containing compound biosynthetic process [GO:0006779]	metal ion binding [GO:0046872]; porphobilinogen synthase activity [GO:0004655]		GO:0004655; GO:0006779; GO:0046872	tr|A2YGS3|A2YGS3_ORYSI;sp|Q5Z8V9|HEM2_ORYSJ	5;5	5;5	5;5	>tr|A2YGS3|A2YGS3_ORYSI Delta-aminolevulinic acid dehydratase OS=Oryza sativa subsp. indica GN=OsI_24384 PE=2 SV=1;>sp|Q5Z8V9|HEM2_ORYSJ Delta-aminolevulinic acid dehydratase, chloroplastic OS=Oryza sativa subsp. japonica GN=HEMB PE=2 SV=1	2	5	14.3	14.3	14.3	46.303	426	426;426	1.24	19	6	0	35.087
B8B2K6	B8B2K6_ORYSI	unreviewed	Putative uncharacterized protein	OsI_24516	Oryza sativa subsp. indica (Rice)	630	membrane [GO:0016020]; ATP binding [GO:0005524]; metalloendopeptidase activity [GO:0004222]		ATP binding [GO:0005524]; metalloendopeptidase activity [GO:0004222]	membrane [GO:0016020]	GO:0004222; GO:0005524; GO:0016020	tr|B8B2K6|B8B2K6_ORYSI;tr|B7EAD1|B7EAD1_ORYSJ;sp|Q5Z974|FTSH1_ORYSJ	17;17;17	17;17;17	17;17;17	>tr|B8B2K6|B8B2K6_ORYSI Putative uncharacterized protein OS=Oryza sativa subsp. indica GN=OsI_24516 PE=3 SV=1;>tr|B7EAD1|B7EAD1_ORYSJ cDNA clone:J013001F19, full insert sequence OS=Oryza sativa subsp. japonica PE=2 SV=1;>sp|Q5Z974|FTSH1_ORYSJ ATP-dependent	3	17	32.9	32.9	32.9	66.824	630	630;686;686	1.3	169	73	0	246.65
Q60DX8	BGL22_ORYSJ	reviewed	Beta-glucosidase 22 (Os5bglu22) (EC 3.2.1.21)	BGLU22 Os05g0366600 LOC_Os05g30350 OSJNBa0090H02.10	Oryza sativa subsp. japonica (Rice)	533	beta-glucosidase activity [GO:0008422]; scopolin beta-glucosidase activity [GO:0102483]; carbohydrate metabolic process [GO:0005975]; glycosyl compound metabolic process [GO:1901657]	carbohydrate metabolic process [GO:0005975]; glycosyl compound metabolic process [GO:1901657]	beta-glucosidase activity [GO:0008422]; scopolin beta-glucosidase activity [GO:0102483]		GO:0005975; GO:0008422; GO:0102483; GO:1901657	sp|Q60DX8|BGL22_ORYSJ;tr|B8AXF2|B8AXF2_ORYSI;tr|B9FP72|B9FP72_ORYSJ;tr|C7J0Y9|C7J0Y9_ORYSJ;tr|A2ZJX2|A2ZJX2_ORYSI;tr|B9FFP4|B9FFP4_ORYSJ;tr|B8AVE7|B8AVE7_ORYSI;tr|A3C462|A3C462_ORYSJ;sp|B7ECS8|BGL09_ORYSJ;tr|B8AS35|B8AS35_ORYSI;tr|B9FP73|B9FP73_ORYSJ;tr|B9EX51|B9EX51_ORYSJ;tr|B9FMC4|B9FMC4_ORYSJ;tr|B9ETV2|B9ETV2_ORYSJ;tr|B5ABY0|B5ABY0_ORYSI;tr|B8AB97|B8AB97_ORYSI;tr|B8BPB6|B8BPB6_ORYSI;sp|Q2QSR8|…	2;2;2;1;1;1;1;1;1;1;1;1;1;1;1;1;1;1;1;1;1;1;1;1;1;1;1;1;1;1;1;1;1;1;1;1;1;1;1;1;1	1;1;1;0;0;0;0;0;0;0;0;0;0;0;0;0;0;0;0;0;0;0;0;0;0;0;0;0;0;0;0;0;0;0;0;0;0;0;0;0;0	1;1;1;0;0;0;0;0;0;0;0;0;0;0;0;0;0;0;0;0;0;0;0;0;0;0;0;0;0;0;0;0;0;0;0;0;0;0;0;0;0	>sp|Q60DX8|BGL22_ORYSJ Beta-glucosidase 22 OS=Oryza sativa subsp. japonica GN=BGLU22 PE=2 SV=1;>tr|B8AXF2|B8AXF2_ORYSI Putative uncharacterized protein OS=Oryza sativa subsp. indica GN=OsI_19671 PE=2 SV=1;>tr|B9FP72|B9FP72_ORYSJ Putative uncharacterized pr	41	2	3.4	2.1	2.1	59.543	533	533;536;624;116;152;213;213;297;316;353;416;427;442;475;483;489;492;492;494;500;500;501;505;505;505;510;510;510;512;514;516;516;521;529;529;533;533;533;542;568;568	1.8	1	4	1	-2
B9FME2	B9FME2_ORYSJ	unreviewed	Serine/threonine-protein phosphatase (EC 3.1.3.16)	OsJ_17091	Oryza sativa subsp. japonica (Rice)	877	phosphoprotein phosphatase activity [GO:0004721]; brassinosteroid mediated signaling pathway [GO:0009742]	brassinosteroid mediated signaling pathway [GO:0009742]	phosphoprotein phosphatase activity [GO:0004721]		GO:0004721; GO:0009742	tr|B9FME2|B9FME2_ORYSJ;tr|Q0DKT4|Q0DKT4_ORYSJ;sp|Q60EX6|BSL1_ORYSJ	1;1;1	1;1;1	1;1;1	>tr|B9FME2|B9FME2_ORYSJ Putative uncharacterized protein OS=Oryza sativa subsp. japonica GN=OsJ_17091 PE=4 SV=1;>tr|Q0DKT4|Q0DKT4_ORYSJ Os05g0144400 protein OS=Oryza sativa subsp. japonica GN=Os05g0144400 PE=2 SV=1;>sp|Q60EX6|BSL1_ORYSJ Serine/threonine-pr	3	1	1.4	1.4	1.4	95.963	877	877;883;883	1.17	10	2	0.0044276	7.2942
A3C132	A3C132_ORYSJ	unreviewed	Uncharacterized protein	OsJ_30180	Oryza sativa subsp. japonica (Rice)	255	integral component of membrane [GO:0016021]; transporter activity [GO:0005215]		transporter activity [GO:0005215]	integral component of membrane [GO:0016021]	GO:0005215; GO:0016021	tr|A3C132|A3C132_ORYSJ;tr|B7EE03|B7EE03_ORYSJ;tr|A2Z3L2|A2Z3L2_ORYSI;sp|Q651D5|PIP27_ORYSJ	2;2;2;2	2;2;2;2	2;2;2;2	>tr|A3C132|A3C132_ORYSJ Putative uncharacterized protein OS=Oryza sativa subsp. japonica GN=OsJ_30180 PE=3 SV=1;>tr|B7EE03|B7EE03_ORYSJ cDNA clone:001-039-D11, full insert sequence OS=Oryza sativa subsp. japonica PE=2 SV=1;>tr|A2Z3L2|A2Z3L2_ORYSI Putative	4	2	14.9	14.9	14.9	26.912	255	255;290;290;290	1.2	37	9	0	66.115
Q0DA62	Q0DA62_ORYSJ	reviewed	NPL4-like protein	Os01g0377700 LOC_Os01g27990 P0416G11.21-1	Oryza sativa subsp. japonica (Rice)	415	endoplasmic reticulum [GO:0005783]; nucleus [GO:0005634]; ubiquitin binding [GO:0043130]; ubiquitin protein ligase binding [GO:0031625]; proteasome-mediated ubiquitin-dependent protein catabolic process [GO:0043161]; ubiquitin-dependent protein catabolic process [GO:0006511]	proteasome-mediated ubiquitin-dependent protein catabolic process [GO:0043161]; ubiquitin-dependent protein catabolic process [GO:0006511]	ubiquitin binding [GO:0043130]; ubiquitin protein ligase binding [GO:0031625]	endoplasmic reticulum [GO:0005783]; nucleus [GO:0005634]	GO:0005634; GO:0005783; GO:0006511; GO:0031625; GO:0043130; GO:0043161	tr|Q0DA62|Q0DA62_ORYSJ;sp|Q653V7|AGLU_ORYSJ;tr|B8B1F4|B8B1F4_ORYSI;tr|A3BEL8|A3BEL8_ORYSJ;tr|Q653V4|Q653V4_ORYSJ;tr|A2YG59|A2YG59_ORYSI;tr|B8B1F2|B8B1F2_ORYSI	7;7;7;6;6;6;4	7;7;7;6;6;6;4	7;7;7;6;6;6;4	>tr|Q0DA62|Q0DA62_ORYSJ Os06g0675700 protein OS=Oryza sativa subsp. japonica GN=Os06g0675700 PE=4 SV=1;>sp|Q653V7|AGLU_ORYSJ Probable alpha-glucosidase Os06g0675700 OS=Oryza sativa subsp. japonica GN=Os06g0675700 PE=1 SV=1;>tr|B8B1F4|B8B1F4_ORYSI Putative	7	7	9.6	9.6	9.6	96.334	885	885;885;897;873;886;886;484	1.08	22	2	0	41.932
A2YG12	A2YG12_ORYSI	unreviewed	Putative uncharacterized protein	OsI_24055	Oryza sativa subsp. indica (Rice)	676	integral component of membrane [GO:0016021]; ATP binding [GO:0005524]; metalloendopeptidase activity [GO:0004222]		ATP binding [GO:0005524]; metalloendopeptidase activity [GO:0004222]	integral component of membrane [GO:0016021]	GO:0004222; GO:0005524; GO:0016021	tr|A2YG12|A2YG12_ORYSI;sp|Q655S1|FTSH2_ORYSJ;tr|Q0DA88|Q0DA88_ORYSJ	24;24;22;8;1;1;1;1;1;1;1;1;1;1;1	24;24;22;8;1;1;1;1;1;1;1;1;1;1;1	24;24;22;8;1;1;1;1;1;1;1;1;1;1;1	>tr|A2YG12|A2YG12_ORYSI Putative uncharacterized protein OS=Oryza sativa subsp. indica GN=OsI_24055 PE=2 SV=1;>sp|Q655S1|FTSH2_ORYSJ ATP-dependent zinc metalloprotease FTSH 2, chloroplastic OS=Oryza sativa subsp. japonica GN=FTSH2 PE=3 SV=1;>tr|Q0DA88|Q0DA	15	24	37.9	37.9	37.9	72.537	676	676;676;609;177;486;571;577;584;588;681;686;702;709;709;715	1.36	219	124	0	323.31
B8B1Y6	B8B1Y6_ORYSI	unreviewed	Putative uncharacterized protein	OsI_21464	Oryza sativa subsp. indica (Rice)	510	integral component of membrane [GO:0016021]			integral component of membrane [GO:0016021]	GO:0016021	tr|B8B1Y6|B8B1Y6_ORYSI;sp|Q658I5|LMBD1_ORYSJ	2;2	2;2	2;2	>tr|B8B1Y6|B8B1Y6_ORYSI Putative uncharacterized protein OS=Oryza sativa subsp. indica GN=OsI_21464 PE=2 SV=1;>sp|Q658I5|LMBD1_ORYSJ LIMR family protein Os06g0128200 OS=Oryza sativa subsp. japonica GN=Os06g0128200 PE=2 SV=1	2	2	4.3	4.3	4.3	56.116	510	510;510	1	2		0.0035486	11.376
B9FLQ7	B9FLQ7_ORYSJ	unreviewed	Uncharacterized protein	OsJ_19628	Oryza sativa subsp. japonica (Rice)	525	ketol-acid reductoisomerase activity [GO:0004455]; branched-chain amino acid biosynthetic process [GO:0009082]	branched-chain amino acid biosynthetic process [GO:0009082]	ketol-acid reductoisomerase activity [GO:0004455]		GO:0004455; GO:0009082	tr|B9FLQ7|B9FLQ7_ORYSJ;tr|B8AWV4|B8AWV4_ORYSI;sp|Q65XK0|ILV5_ORYSJ	14;14;14	14;14;14	5;5;5	>tr|B9FLQ7|B9FLQ7_ORYSJ Putative uncharacterized protein OS=Oryza sativa subsp. japonica GN=OsJ_19628 PE=2 SV=1;>tr|B8AWV4|B8AWV4_ORYSI Putative uncharacterized protein OS=Oryza sativa subsp. indica GN=OsI_21076 PE=2 SV=1;>sp|Q65XK0|ILV5_ORYSJ Ketol-acid r	3	14	29.1	29.1	13.9	57.317	525	525;578;578	1.53	110	124	0	242.54
Q67UF5	PDI23_ORYSJ	reviewed	Protein disulfide isomerase-like 2-3 (OsPDIL2-3) (EC 5.3.4.1) (Protein disulfide isomerase-like 5-1) (OsPDIL5-1)	PDIL2-3 PDIL5-1 Os09g0451500 LOC_Os09g27830 OJ1163_C07.26 P0488D02.3	Oryza sativa subsp. japonica (Rice)	441	endoplasmic reticulum [GO:0005783]; extracellular region [GO:0005576]; protein disulfide isomerase activity [GO:0003756]; cell redox homeostasis [GO:0045454]; protein folding [GO:0006457]; response to endoplasmic reticulum stress [GO:0034976]	cell redox homeostasis [GO:0045454]; protein folding [GO:0006457]; response to endoplasmic reticulum stress [GO:0034976]	protein disulfide isomerase activity [GO:0003756]	endoplasmic reticulum [GO:0005783]; extracellular region [GO:0005576]	GO:0003756; GO:0005576; GO:0005783; GO:0006457; GO:0034976; GO:0045454	sp|Q67UF5|PDI23_ORYSJ;tr|B8BCJ0|B8BCJ0_ORYSI;tr|B9EXZ1|B9EXZ1_ORYSJ	3;3;2;1	3;3;2;1	3;3;2;1	>sp|Q67UF5|PDI23_ORYSJ Protein disulfide isomerase-like 2-3 OS=Oryza sativa subsp. japonica GN=PDIL2-3 PE=2 SV=1;>tr|B8BCJ0|B8BCJ0_ORYSI Putative uncharacterized protein OS=Oryza sativa subsp. indica GN=OsI_31602 PE=3 SV=1;>tr|B9EXZ1|B9EXZ1_ORYSJ Uncharact	4	3	7.3	7.3	7.3	47.334	441	441;455;291;143	1.67	2	4	0	19.739
Q8VWZ5	Q8VWZ5_ORYSA	unreviewed	Chitinase (EC 3.2.1.14)	Rcht1	Oryza sativa (Rice)	333	chitin binding [GO:0008061]; chitinase activity [GO:0004568]; carbohydrate metabolic process [GO:0005975]; cell wall macromolecule catabolic process [GO:0016998]; chitin catabolic process [GO:0006032]	carbohydrate metabolic process [GO:0005975]; cell wall macromolecule catabolic process [GO:0016998]; chitin catabolic process [GO:0006032]	chitinase activity [GO:0004568]; chitin binding [GO:0008061]		GO:0004568; GO:0005975; GO:0006032; GO:0008061; GO:0016998	tr|Q8VWZ5|Q8VWZ5_ORYSA;tr|Q6SZS3|Q6SZS3_ORYSA;tr|Q42992|Q42992_ORYSA;tr|A2Y4F6|A2Y4F6_ORYSI;sp|Q688M5|CHI9_ORYSJ;tr|B9FPH6|B9FPH6_ORYSJ	4;4;4;4;4;2	4;4;4;4;4;2	4;4;4;4;4;2	>tr|Q8VWZ5|Q8VWZ5_ORYSA Chitinase OS=Oryza sativa GN=Rcht1 PE=2 SV=1;>tr|Q6SZS3|Q6SZS3_ORYSA Chitinase OS=Oryza sativa PE=4 SV=1;>tr|Q42992|Q42992_ORYSA Chitinase OS=Oryza sativa PE=2 SV=1;>tr|A2Y4F6|A2Y4F6_ORYSI Putative uncharacterized protein OS=Oryza s	6	4	13.8	13.8	13.8	34.376	333	333;333;333;333;334;293	1.83	3	15	0	129.98
A3BFP4	A3BFP4_ORYSJ	unreviewed	Uncharacterized protein	OsJ_22760	Oryza sativa subsp. japonica (Rice)	298	catalytic activity [GO:0003824]; pyridoxal phosphate biosynthetic process [GO:0042823]; vitamin B6 biosynthetic process [GO:0042819]	pyridoxal phosphate biosynthetic process [GO:0042823]; vitamin B6 biosynthetic process [GO:0042819]	catalytic activity [GO:0003824]		GO:0003824; GO:0042819; GO:0042823	tr|A3BFP4|A3BFP4_ORYSJ;tr|B7E4V8|B7E4V8_ORYSJ;sp|Q8W3D0|PDX12_ORYSJ;tr|B7E5L2|B7E5L2_ORYSJ;sp|Q69LA6|PDX11_ORYSJ;tr|A3C1S6|A3C1S6_ORYSJ;tr|Q53NW9|Q53NW9_ORYSJ;tr|A2YH94|A2YH94_ORYSI	3;3;3;3;3;2;2;2	3;3;3;3;3;2;2;2	3;3;3;3;3;2;2;2	>tr|A3BFP4|A3BFP4_ORYSJ Putative uncharacterized protein OS=Oryza sativa subsp. japonica GN=OsJ_22760 PE=4 SV=1;>tr|B7E4V8|B7E4V8_ORYSJ cDNA clone:001-007-G11, full insert sequence OS=Oryza sativa subsp. japonica PE=2 SV=1;>sp|Q8W3D0|PDX12_ORYSJ Probable p	8	3	14.1	14.1	14.1	31.762	298	298;313;313;318;318;243;363;366	1.58	5	7	0	21.041
A3BGY2	A3BGY2_ORYSJ	unreviewed	Uncharacterized protein	OsJ_23227	Oryza sativa subsp. japonica (Rice)	778	3'-5'-exoribonuclease activity [GO:0000175]; polyribonucleotide nucleotidyltransferase activity [GO:0004654]; RNA binding [GO:0003723]; mRNA catabolic process [GO:0006402]; RNA processing [GO:0006396]	mRNA catabolic process [GO:0006402]; RNA processing [GO:0006396]	3'-5'-exoribonuclease activity [GO:0000175]; polyribonucleotide nucleotidyltransferase activity [GO:0004654]; RNA binding [GO:0003723]		GO:0000175; GO:0003723; GO:0004654; GO:0006396; GO:0006402	tr|A3BGY2|A3BGY2_ORYSJ;tr|A2YIJ3|A2YIJ3_ORYSI;sp|Q69LE7|PNP1_ORYSJ	3;3;3	3;3;3	3;3;3	>tr|A3BGY2|A3BGY2_ORYSJ Putative uncharacterized protein OS=Oryza sativa subsp. japonica GN=OsJ_23227 PE=4 SV=1;>tr|A2YIJ3|A2YIJ3_ORYSI Putative uncharacterized protein OS=Oryza sativa subsp. indica GN=OsI_25038 PE=4 SV=1;>sp|Q69LE7|PNP1_ORYSJ Probable pol	3	3	5	5	5	84.547	778	778;865;902	1	28		0	18.393
F5BCS3	F5BCS3_ORYSJ	unreviewed	COPT7	COPT7	Oryza sativa subsp. japonica (Rice)	149	integral component of membrane [GO:0016021]; copper ion transmembrane transporter activity [GO:0005375]		copper ion transmembrane transporter activity [GO:0005375]	integral component of membrane [GO:0016021]	GO:0005375; GO:0016021	tr|F5BCS3|F5BCS3_ORYSJ;tr|A2Z1P3|A2Z1P3_ORYSI;sp|Q69P80|COP51_ORYSJ;tr|B9G3U9|B9G3U9_ORYSJ	2;2;2;2	2;2;2;2	2;2;2;2	>tr|F5BCS3|F5BCS3_ORYSJ COPT7 OS=Oryza sativa subsp. japonica GN=COPT7 PE=2 SV=1;>tr|A2Z1P3|A2Z1P3_ORYSI Putative uncharacterized protein OS=Oryza sativa subsp. indica GN=OsI_31527 PE=2 SV=1;>sp|Q69P80|COP51_ORYSJ Copper transporter 5.1 OS=Oryza sativa sub	4	2	24.2	24.2	24.2	15.779	149	149;149;149;313	1.25	3	1	0	12.49
B8B5K7	B8B5K7_ORYSI	unreviewed	Putative uncharacterized protein	OsI_27219	Oryza sativa subsp. indica (Rice)	946	4-alpha-glucanotransferase activity [GO:0004134]; starch binding [GO:2001070]		4-alpha-glucanotransferase activity [GO:0004134]; starch binding [GO:2001070]		GO:0004134; GO:2001070	tr|B8B5K7|B8B5K7_ORYSI;sp|Q69Q02|DPE2_ORYSJ;tr|B9FUP9|B9FUP9_ORYSJ	16;16;16	16;16;16	16;16;16	>tr|B8B5K7|B8B5K7_ORYSI Putative uncharacterized protein OS=Oryza sativa subsp. indica GN=OsI_27219 PE=2 SV=1;>sp|Q69Q02|DPE2_ORYSJ 4-alpha-glucanotransferase DPE2 OS=Oryza sativa subsp. japonica GN=DPE2 PE=2 SV=1;>tr|B9FUP9|B9FUP9_ORYSJ Putative uncharact	3	16	20.6	20.6	20.6	108.26	946	946;946;951	1.08	110	10	0	129.3
Q0D5J7	Q0D5J7_ORYSJ	reviewed	40S ribosomal protein S10-1	RPS10-1 Os02g0549600 LOC_Os02g34460 OsJ_07087 OSJNBa0040I22.20 P0451A10.8	Oryza sativa subsp. japonica (Rice)	183	ribosome [GO:0005840]			ribosome [GO:0005840]	GO:0005840	tr|Q0D5J7|Q0D5J7_ORYSJ;tr|A2YMJ8|A2YMJ8_ORYSI;sp|Q69S39|UCRIA_ORYSJ	7;7;7	7;7;7	7;7;7	>tr|Q0D5J7|Q0D5J7_ORYSJ Cytochrome b6-f complex iron-sulfur subunit OS=Oryza sativa subsp. japonica GN=Os07g0556200 PE=2 SV=1;>tr|A2YMJ8|A2YMJ8_ORYSI Cytochrome b6-f complex iron-sulfur subunit OS=Oryza sativa subsp. indica GN=OsI_26450 PE=2 SV=1;>sp|Q69S3	3	7	26.7	26.7	26.7	23.884	225	225;225;225	1.62	24	40	0	109.43
B7E2V4	B7E2V4_ORYSJ	reviewed	40S ribosomal protein S10-2	RPS10-2 Os04g0430100 LOC_Os04g35090 OsJ_14842 OSJNBa0042L16.19	Oryza sativa subsp. japonica (Rice)	183	ribosome [GO:0005840]			ribosome [GO:0005840]	GO:0005840	tr|B7E2V4|B7E2V4_ORYSJ;tr|A3BDQ3|A3BDQ3_ORYSJ;tr|A2YF78|A2YF78_ORYSI;sp|Q69TY4|PR2E1_ORYSJ	3;3;3;3	2;2;2;2	2;2;2;2	>tr|B7E2V4|B7E2V4_ORYSJ cDNA clone:001-015-H12, full insert sequence OS=Oryza sativa subsp. japonica PE=2 SV=1;>tr|A3BDQ3|A3BDQ3_ORYSJ Putative uncharacterized protein OS=Oryza sativa subsp. japonica GN=OsJ_22032 PE=2 SV=1;>tr|A2YF78|A2YF78_ORYSI Putative	4	3	21.1	12.5	12.5	23.688	232	232;232;232;232	1.71	6	15	0	19.016
A6MZM9	A6MZM9_ORYSI	unreviewed	40S ribosomal protein S13 (Fragment)		Oryza sativa subsp. indica (Rice)	142	ribosome [GO:0005840]; structural constituent of ribosome [GO:0003735]; translation [GO:0006412]	translation [GO:0006412]	structural constituent of ribosome [GO:0003735]	ribosome [GO:0005840]	GO:0003735; GO:0005840; GO:0006412	tr|A6MZM9|A6MZM9_ORYSI;tr|B8BAG2|B8BAG2_ORYSI;sp|Q69UI2|RS131_ORYSJ;tr|B9FYS5|B9FYS5_ORYSJ;tr|B8BAC6|B8BAC6_ORYSI;tr|B7E360|B7E360_ORYSJ;sp|Q69UI1|RS132_ORYSJ	3;3;3;2;2;2;2;1;1;1;1;1;1	3;3;3;2;2;2;2;1;1;1;1;1;1	3;3;3;2;2;2;2;1;1;1;1;1;1	>tr|A6MZM9|A6MZM9_ORYSI 40S ribosomal protein S13 (Fragment) OS=Oryza sativa subsp. indica PE=2 SV=1;>tr|B8BAG2|B8BAG2_ORYSI Putative uncharacterized protein OS=Oryza sativa subsp. indica GN=OsI_27608 PE=2 SV=1;>sp|Q69UI2|RS131_ORYSJ 40S ribosomal protein	13	3	22.5	22.5	22.5	16.074	142	142;151;151;144;151;151;151;39;85;151;151;199;218	1.61	26	41	0	42.112
A2YZJ5	A2YZJ5_ORYSI	unreviewed	Putative uncharacterized protein	OsI_30778	Oryza sativa subsp. indica (Rice)	408	integral component of membrane [GO:0016021]; transporter activity [GO:0005215]		transporter activity [GO:0005215]	integral component of membrane [GO:0016021]	GO:0005215; GO:0016021	tr|A2YZJ5|A2YZJ5_ORYSI;sp|Q69VR7|PPT1_ORYSJ	3;3;1;1;1;1;1;1	3;3;1;1;1;1;1;1	2;2;0;0;0;0;0;0	>tr|A2YZJ5|A2YZJ5_ORYSI Putative uncharacterized protein OS=Oryza sativa subsp. indica GN=OsI_30778 PE=2 SV=1;>sp|Q69VR7|PPT1_ORYSJ Phosphoenolpyruvate/phosphate translocator 1, chloroplastic OS=Oryza sativa subsp. japonica GN=PPT1 PE=2 SV=1	8	3	8.3	8.3	5.9	43.593	408	408;408;83;336;351;393;393;414	1.08	12	1	0	19.469
Q6ASY2	NLTL1_ORYSJ	reviewed	Non-specific lipid transfer protein-like 1 (OsLTPL1)	LTPL1 Os03g0385400 LOC_Os03g26820 B1246D11.7	Oryza sativa subsp. japonica (Rice)	178	aleurone grain membrane [GO:0032578]; anchored component of membrane [GO:0031225]; vacuole [GO:0005773]; lipid binding [GO:0008289]; peptidase activity [GO:0008233]		lipid binding [GO:0008289]; peptidase activity [GO:0008233]	aleurone grain membrane [GO:0032578]; anchored component of membrane [GO:0031225]; vacuole [GO:0005773]	GO:0005773; GO:0008233; GO:0008289; GO:0031225; GO:0032578	sp|Q6ASY2|NLTL1_ORYSJ;tr|B9F8R5|B9F8R5_ORYSJ	3;3	2;2	2;2	>sp|Q6ASY2|NLTL1_ORYSJ Non-specific lipid transfer protein-like 1 OS=Oryza sativa subsp. japonica GN=LTPL1 PE=1 SV=1;>tr|B9F8R5|B9F8R5_ORYSJ Putative uncharacterized protein OS=Oryza sativa subsp. japonica GN=OsJ_11083 PE=4 SV=1	2	3	27	17.4	17.4	16.899	178	178;344	1.12	15	2	0	24.636
B7EHH7	B7EHH7_ORYSJ		Splicing factor U2af small subunit B (U2 auxiliary factor 35 kDa subunit B) (U2 small nuclear ribonucleoprotein auxiliary factor small subunit B) (U2 snRNP auxiliary factor small subunit B) (Zinc finger CCCH domain-containing protein 38) (OsC3H38)	U2AF35B Os05g0564200 LOC_Os05g48960 OsJ_018769 OsJ_19555 OSJNBb0053D02.11	Oryza sativa subsp. japonica (Rice)	304	spliceosomal complex [GO:0005681]; U2AF [GO:0089701]; DNA binding [GO:0003677]; metal ion binding [GO:0046872]; nucleotide binding [GO:0000166]; pre-mRNA 3'-splice site binding [GO:0030628]; mRNA splicing, via spliceosome [GO:0000398]	mRNA splicing, via spliceosome [GO:0000398]	DNA binding [GO:0003677]; metal ion binding [GO:0046872]; nucleotide binding [GO:0000166]; pre-mRNA 3'-splice site binding [GO:0030628]	spliceosomal complex [GO:0005681]; U2AF [GO:0089701]	GO:0000166; GO:0000398; GO:0003677; GO:0005681; GO:0030628; GO:0046872; GO:0089701	tr|B7EHH7|B7EHH7_ORYSJ;sp|Q6AUG0|U2AFB_ORYSJ;tr|B8AWR4|B8AWR4_ORYSI	1;1;1	1;1;1	1;1;1	>tr|B7EHH7|B7EHH7_ORYSJ cDNA clone:001-039-A01, full insert sequence OS=Oryza sativa subsp. japonica GN=OsJ_19555 PE=2 SV=1;>sp|Q6AUG0|U2AFB_ORYSJ Splicing factor U2af small subunit B OS=Oryza sativa subsp. japonica GN=U2AF35B PE=2 SV=1;>tr|B8AWR4|B8AWR4_O	3	1	5.9	5.9	5.9	34.692	304	304;304;308	1	2		0.0055624	6.9973
A2Y033	A2Y033_ORYSI	unreviewed	Putative uncharacterized protein	OsI_18340	Oryza sativa subsp. indica (Rice)	211	chloroplast thylakoid [GO:0009534]; cytosol [GO:0005829]; acetylglutamate kinase regulator activity [GO:0010307]; ATP binding [GO:0005524]; magnesium ion binding [GO:0000287]; anthocyanin-containing compound biosynthetic process [GO:0009718]; regulation o	anthocyanin-containing compound biosynthetic process [GO:0009718]; regulation of fatty acid biosynthetic process [GO:0042304]; regulation of nitrogen utilization [GO:0006808]; regulation of transcription, DNA-templated [GO:0006355]; transcription, DNA-tem	acetylglutamate kinase regulator activity [GO:0010307]; ATP binding [GO:0005524]; magnesium ion binding [GO:0000287]	chloroplast thylakoid [GO:0009534]; cytosol [GO:0005829]	GO:0000287; GO:0005524; GO:0005829; GO:0006351; GO:0006355; GO:0006808; GO:0009534; GO:0009718; GO:0010307; GO:0042304	tr|A2Y033|A2Y033_ORYSI;sp|Q6AUR2|GLNB_ORYSJ	2;2	2;2	2;2	>tr|A2Y033|A2Y033_ORYSI Putative uncharacterized protein OS=Oryza sativa subsp. indica GN=OsI_18340 PE=2 SV=1;>sp|Q6AUR2|GLNB_ORYSJ Nitrogen regulatory protein P-II homolog OS=Oryza sativa subsp. japonica GN=GLB PE=2 SV=1	2	2	9	9	9	22.6	211	211;212	2		3	0	12.894
Q10GQ5	Q10GQ5_ORYSJ		Probable N-acetyl-gamma-glutamyl-phosphate reductase, chloroplastic (AGPR) (EC 1.2.1.38) (N-acetyl-glutamate semialdehyde dehydrogenase) (NAGSA dehydrogenase)	Os03g0617900 LOC_Os03g42110 OSJNBa0063J18.8	Oryza sativa subsp. japonica (Rice)	415	chloroplast [GO:0009507]; N-acetyl-gamma-glutamyl-phosphate reductase activity [GO:0003942]; NAD binding [GO:0051287]; arginine biosynthetic process [GO:0006526]	arginine biosynthetic process [GO:0006526]	N-acetyl-gamma-glutamyl-phosphate reductase activity [GO:0003942]; NAD binding [GO:0051287]	chloroplast [GO:0009507]	GO:0003942; GO:0006526; GO:0009507; GO:0051287	tr|Q10GQ5|Q10GQ5_ORYSJ;tr|B8AMJ8|B8AMJ8_ORYSI;sp|Q6AV34|ARGC_ORYSJ;tr|B9F9Q3|B9F9Q3_ORYSJ;tr|B8BHN2|B8BHN2_ORYSI;tr|Q8LNT4|Q8LNT4_ORYSJ;tr|B9G6F2|B9G6F2_ORYSJ	3;3;3;2;2;2;2;1	3;3;3;2;2;2;2;1	3;3;3;2;2;2;2;1	>tr|Q10GQ5|Q10GQ5_ORYSJ N-acetyl-gamma-glutamyl-phosphate reductase OS=Oryza sativa subsp. japonica GN=Os03g0617900 PE=2 SV=1;>tr|B8AMJ8|B8AMJ8_ORYSI N-acetyl-gamma-glutamyl-phosphate reductase OS=Oryza sativa subsp. indica GN=OsI_12624 PE=2 SV=1;>sp|Q6AV3	8	3	7.2	7.2	7.2	44.786	415	415;415;415;301;392;416;418;450	1.33	26	13	0	19.005
B8AYC1	B8AYC1_ORYSI	unreviewed	Putative uncharacterized protein	OsI_19920	Oryza sativa subsp. indica (Rice)	855	ATP binding [GO:0005524]; kinase activity [GO:0016301]; metal ion binding [GO:0046872]; pyruvate, phosphate dikinase activity [GO:0050242]; pyruvate metabolic process [GO:0006090]	pyruvate metabolic process [GO:0006090]	ATP binding [GO:0005524]; kinase activity [GO:0016301]; metal ion binding [GO:0046872]; pyruvate, phosphate dikinase activity [GO:0050242]		GO:0005524; GO:0006090; GO:0016301; GO:0046872; GO:0050242	tr|B8AYC1|B8AYC1_ORYSI;tr|B7EEB8|B7EEB8_ORYSJ;sp|Q6AVA8|PPDK1_ORYSJ;tr|B9FPJ4|B9FPJ4_ORYSJ	11;11;11;10	11;11;11;10	9;9;9;8	>tr|B8AYC1|B8AYC1_ORYSI Putative uncharacterized protein OS=Oryza sativa subsp. indica GN=OsI_19920 PE=2 SV=1;>tr|B7EEB8|B7EEB8_ORYSJ cDNA clone:J013134L02, full insert sequence OS=Oryza sativa subsp. japonica PE=2 SV=1;>sp|Q6AVA8|PPDK1_ORYSJ Pyruvate, pho	4	11	16.5	16.5	14	93.642	855	855;947;947;804	1.08	101	9	0	161.76
B8AR23	B8AR23_ORYSI	unreviewed	Putative uncharacterized protein	OsI_13396	Oryza sativa subsp. indica (Rice)	459	4-hydroxy-3-methylbut-2-en-1-yl diphosphate reductase activity [GO:0051745]; metal ion binding [GO:0046872]; dimethylallyl diphosphate biosynthetic process [GO:0050992]; isopentenyl diphosphate biosynthetic process, methylerythritol 4-phosphate pathway [G	dimethylallyl diphosphate biosynthetic process [GO:0050992]; isopentenyl diphosphate biosynthetic process, methylerythritol 4-phosphate pathway [GO:0019288]	4-hydroxy-3-methylbut-2-en-1-yl diphosphate reductase activity [GO:0051745]; metal ion binding [GO:0046872]		GO:0019288; GO:0046872; GO:0050992; GO:0051745	tr|B8AR23|B8AR23_ORYSI;sp|Q6AVG6|ISPH_ORYSJ;tr|A3AMD8|A3AMD8_ORYSJ	1;1;1	1;1;1	1;1;1	>tr|B8AR23|B8AR23_ORYSI Putative uncharacterized protein OS=Oryza sativa subsp. indica GN=OsI_13396 PE=2 SV=1;>sp|Q6AVG6|ISPH_ORYSJ 4-hydroxy-3-methylbut-2-enyl diphosphate reductase, chloroplastic OS=Oryza sativa subsp. japonica GN=ISPH PE=2 SV=1;>tr|A3AM	3	1	2	2	2	51.061	459	459;459;599	1.62	9	15	0.0045249	7.5195
B7EFL3	B7EFL3_ORYSJ		2-Cys peroxiredoxin BAS1, chloroplastic (EC 1.11.1.15) (Thiol-specific antioxidant protein)	BAS1 Os02g0537700 LOC_Os02g33450 OsJ_07037 OSJNBa0014M17.2 P0508B05.23	Oryza sativa subsp. japonica (Rice)	261	chloroplast [GO:0009507]; peroxidase activity [GO:0004601]; peroxiredoxin activity [GO:0051920]; cell redox homeostasis [GO:0045454]; hydrogen peroxide catabolic process [GO:0042744]	cell redox homeostasis [GO:0045454]; hydrogen peroxide catabolic process [GO:0042744]	peroxidase activity [GO:0004601]; peroxiredoxin activity [GO:0051920]	chloroplast [GO:0009507]	GO:0004601; GO:0009507; GO:0042744; GO:0045454; GO:0051920	tr|B7EFL3|B7EFL3_ORYSJ;sp|Q6ER94|BAS1_ORYSJ;tr|B8AJ36|B8AJ36_ORYSI;tr|A6MZU3|A6MZU3_ORYSI	10;10;10;7;3;3;2;2;2;1	10;10;10;7;3;3;2;2;2;1	10;10;10;7;3;3;2;2;2;1	>tr|B7EFL3|B7EFL3_ORYSJ cDNA clone:001-037-D02, full insert sequence OS=Oryza sativa subsp. japonica GN=OsJ_07037 PE=2 SV=1;>sp|Q6ER94|BAS1_ORYSJ 2-Cys peroxiredoxin BAS1, chloroplastic OS=Oryza sativa subsp. japonica GN=BAS1 PE=1 SV=1;>tr|B8AJ36|B8AJ36_OR	10	10	44.1	44.1	44.1	28.097	261	261;261;263;139;167;167;135;155;163;30	1.68	91	192	0	323.31
B8BF56	B8BF56_ORYSI	unreviewed	Putative uncharacterized protein	OsI_31294	Oryza sativa subsp. indica (Rice)	439	oxidoreductase activity [GO:0016491]; zinc ion binding [GO:0008270]		oxidoreductase activity [GO:0016491]; zinc ion binding [GO:0008270]		GO:0008270; GO:0016491	tr|B8BF56|B8BF56_ORYSI;sp|Q6ERW7|CAD8C_ORYSJ	12;12;1;1;1;1	12;12;1;1;1;1	4;4;0;0;0;0	>tr|B8BF56|B8BF56_ORYSI Putative uncharacterized protein OS=Oryza sativa subsp. indica GN=OsI_31294 PE=2 SV=1;>sp|Q6ERW7|CAD8C_ORYSJ Probable cinnamyl alcohol dehydrogenase 8C OS=Oryza sativa subsp. japonica GN=CAD8C PE=2 SV=2	6	12	34.4	34.4	11.2	45.852	439	439;439;75;375;379;410	1.2	138	35	0	206.18
B8BF55	B8BF55_ORYSI	unreviewed	Putative uncharacterized protein	OsI_31293	Oryza sativa subsp. indica (Rice)	436	oxidoreductase activity [GO:0016491]; zinc ion binding [GO:0008270]		oxidoreductase activity [GO:0016491]; zinc ion binding [GO:0008270]		GO:0008270; GO:0016491	tr|B8BF55|B8BF55_ORYSI;sp|Q6ERW9|CAD8B_ORYSJ;tr|B9G3G3|B9G3G3_ORYSJ	10;10;10	2;2;2	2;2;2	>tr|B8BF55|B8BF55_ORYSI Putative uncharacterized protein OS=Oryza sativa subsp. indica GN=OsI_31293 PE=3 SV=1;>sp|Q6ERW9|CAD8B_ORYSJ Probable cinnamyl alcohol dehydrogenase 8B OS=Oryza sativa subsp. japonica GN=CAD8B PE=3 SV=2;>tr|B9G3G3|B9G3G3_ORYSJ Putat	3	10	31	7.6	7.6	45.575	436	436;436;438	1.31	25	11	0	38.417
A2X5N7	A2X5N7_ORYSI	unreviewed	Putative uncharacterized protein	OsI_07520	Oryza sativa subsp. indica (Rice)	229	extracellular region [GO:0005576]; manganese ion binding [GO:0030145]; nutrient reservoir activity [GO:0045735]		manganese ion binding [GO:0030145]; nutrient reservoir activity [GO:0045735]	extracellular region [GO:0005576]	GO:0005576; GO:0030145; GO:0045735	tr|A2X5N7|A2X5N7_ORYSI;sp|Q6ESF0|GL24_ORYSJ	4;4	4;4	4;4	>tr|A2X5N7|A2X5N7_ORYSI Putative uncharacterized protein OS=Oryza sativa subsp. indica GN=OsI_07520 PE=2 SV=1;>sp|Q6ESF0|GL24_ORYSJ Germin-like protein 2-4 OS=Oryza sativa subsp. japonica GN=Os02g0532500 PE=2 SV=1	2	4	22.3	22.3	22.3	24.29	229	229;229	1.73	4	11	0	32.769
B9F1L3	B9F1L3_ORYSJ	unreviewed	Uncharacterized protein	OsJ_07892	Oryza sativa subsp. japonica (Rice)	1066	nucleic acid binding [GO:0003676]		nucleic acid binding [GO:0003676]		GO:0003676	tr|B9F1L3|B9F1L3_ORYSJ;tr|B8AGF0|B8AGF0_ORYSI;sp|Q6EU14|AGO1A_ORYSJ;tr|C7J0V9|C7J0V9_ORYSJ;tr|B9FC11|B9FC11_ORYSJ	6;6;6;4;4;2;2;1;1;1	6;6;6;4;4;2;2;1;1;1	2;2;2;0;0;0;0;0;0;0	>tr|B9F1L3|B9F1L3_ORYSJ Putative uncharacterized protein OS=Oryza sativa subsp. japonica GN=OsJ_07892 PE=2 SV=1;>tr|B8AGF0|B8AGF0_ORYSI Putative uncharacterized protein OS=Oryza sativa subsp. indica GN=OsI_08429 PE=2 SV=1;>sp|Q6EU14|AGO1A_ORYSJ Protein arg	10	6	6.7	6.7	2.3	118.64	1066	1066;1066;1082;322;746;1010;1011;1013;1016;1038	1.17	19	4	0	37.613
I6QM82	I6QM82_ORYSJ	unreviewed	Aquaporin	PIP1.1	Oryza sativa subsp. japonica (Rice)	289	integral component of membrane [GO:0016021]; transporter activity [GO:0005215]		transporter activity [GO:0005215]	integral component of membrane [GO:0016021]	GO:0005215; GO:0016021	tr|I6QM82|I6QM82_ORYSJ;tr|B7SDI4|B7SDI4_ORYSJ;tr|A2X835|A2X835_ORYSI;sp|Q6EU94|PIP11_ORYSJ;tr|I6R438|I6R438_ORYSJ;tr|I6R0X7|I6R0X7_ORYSJ;tr|O22541|O22541_ORYSA	4;4;4;4;3;3;2	3;3;3;3;2;2;1	2;2;2;2;1;1;1	>tr|I6QM82|I6QM82_ORYSJ Aquaporin OS=Oryza sativa subsp. japonica GN=PIP1.1 PE=2 SV=1;>tr|B7SDI4|B7SDI4_ORYSJ Aquaporin OS=Oryza sativa subsp. japonica PE=2 SV=1;>tr|A2X835|A2X835_ORYSI Putative uncharacterized protein OS=Oryza sativa subsp. indica GN=OsI_	7	4	19	19	14.2	30.786	289	289;289;289;289;289;289;289	1.05	40	2	0	23.732
Q0E040	Q0E040_ORYSJ		14-3-3-like protein GF14-E (G-box factor 14-3-3 homolog E)	GF14E Os02g0580300 LOC_Os02g36974 B1267B06.30-1 OJ1115_A05.5-1 OsJ_07268	Oryza sativa subsp. japonica (Rice)	262	cytoplasm [GO:0005737]; nucleus [GO:0005634]			cytoplasm [GO:0005737]; nucleus [GO:0005634]	GO:0005634; GO:0005737	tr|Q0E040|Q0E040_ORYSJ;tr|A2X6G8|A2X6G8_ORYSI;sp|Q6EUP4|14335_ORYSJ	12;12;12;4;4;1;1;1;1;1;1	2;2;2;0;0;0;0;0;0;0;0	2;2;2;0;0;0;0;0;0;0;0	>tr|Q0E040|Q0E040_ORYSJ Os02g0580300 protein OS=Oryza sativa subsp. japonica GN=Os02g0580300 PE=2 SV=1;>tr|A2X6G8|A2X6G8_ORYSI Putative uncharacterized protein OS=Oryza sativa subsp. indica GN=OsI_07806 PE=2 SV=1;>sp|Q6EUP4|14335_ORYSJ 14-3-3-like protein	11	12	45.8	12.2	12.2	29.692	262	262;262;262;145;155;68;100;257;257;291;291	1.57	9	12	0	42.198
Q10HI6	Q10HI6_ORYSJ	unreviewed	Lysine--tRNA ligase (EC 6.1.1.6) (Lysyl-tRNA synthetase)	LOC_Os03g38980	Oryza sativa subsp. japonica (Rice)	528	cytoplasm [GO:0005737]; ATP binding [GO:0005524]; lysine-tRNA ligase activity [GO:0004824]; nucleic acid binding [GO:0003676]; lysyl-tRNA aminoacylation [GO:0006430]	lysyl-tRNA aminoacylation [GO:0006430]	ATP binding [GO:0005524]; lysine-tRNA ligase activity [GO:0004824]; nucleic acid binding [GO:0003676]	cytoplasm [GO:0005737]	GO:0003676; GO:0004824; GO:0005524; GO:0005737; GO:0006430	tr|Q10HI6|Q10HI6_ORYSJ;tr|Q10HI8|Q10HI8_ORYSJ;tr|Q10HI7|Q10HI7_ORYSJ;sp|Q6F2U9|SYK_ORYSJ;tr|A3AJZ6|A3AJZ6_ORYSJ;tr|A2XIZ4|A2XIZ4_ORYSI	5;5;5;5;5;5	5;5;5;5;5;5	5;5;5;5;5;5	>tr|Q10HI6|Q10HI6_ORYSJ Lysine--tRNA ligase OS=Oryza sativa subsp. japonica GN=LOC_Os03g38980 PE=2 SV=1;>tr|Q10HI8|Q10HI8_ORYSJ Lysine--tRNA ligase OS=Oryza sativa subsp. japonica GN=LOC_Os03g38980 PE=2 SV=1;>tr|Q10HI7|Q10HI7_ORYSJ Lysine--tRNA ligase OS=O	6	5	8.9	8.9	8.9	60.466	528	528;595;602;602;630;630	1.31	24	11	0	28.93
Q6F2Y7	CLPB1_ORYSJ	reviewed	Chaperone protein ClpB1 (ATP-dependent Clp protease ATP-binding subunit ClpB homolog 1) (Casein lytic proteinase B1) (Heat shock protein 101)	CLPB1 HSP101 Os05g0519700 LOC_Os05g44340 OsJ_19232 P0483D07.3 P0599F04.13	Oryza sativa subsp. japonica (Rice)	912	cytosol [GO:0005829]; nucleus [GO:0005634]; ATP binding [GO:0005524]; cellular response to heat [GO:0034605]; protein metabolic process [GO:0019538]	cellular response to heat [GO:0034605]; protein metabolic process [GO:0019538]	ATP binding [GO:0005524]	cytosol [GO:0005829]; nucleus [GO:0005634]	GO:0005524; GO:0005634; GO:0005829; GO:0019538; GO:0034605	sp|Q6F2Y7|CLPB1_ORYSJ;tr|B8B007|B8B007_ORYSI	9;9	7;7	7;7	>sp|Q6F2Y7|CLPB1_ORYSJ Chaperone protein ClpB1 OS=Oryza sativa subsp. japonica GN=CLPB1 PE=2 SV=1;>tr|B8B007|B8B007_ORYSI Putative uncharacterized protein OS=Oryza sativa subsp. indica GN=OsI_20656 PE=2 SV=1	2	9	14.5	13.4	13.4	100.9	912	912;913	1.11	25	3	0	47.94
Q6F2Z1	STT3A_ORYSJ	reviewed	Dolichyl-diphosphooligosaccharide--protein glycosyltransferase subunit STT3A (Oligosaccharyl transferase subunit STT3A) (STT3-A) (EC 2.4.99.18) (Protein STAUROSPORIN AND TEMPERATURE SENSITIVE 3-LIKE A)	STT3A Os05g0519900 LOC_Os05g44360 OsJ_19234 P0483D07.5 P0599F04.15	Oryza sativa subsp. japonica (Rice)	787	integral component of membrane [GO:0016021]; oligosaccharyltransferase complex [GO:0008250]; dolichyl-diphosphooligosaccharide-protein glycotransferase activity [GO:0004579]; post-translational protein modification [GO:0043687]; protein N-linked glycosyla	post-translational protein modification [GO:0043687]; protein N-linked glycosylation via asparagine [GO:0018279]	dolichyl-diphosphooligosaccharide-protein glycotransferase activity [GO:0004579]	integral component of membrane [GO:0016021]; oligosaccharyltransferase complex [GO:0008250]	GO:0004579; GO:0008250; GO:0016021; GO:0018279; GO:0043687	sp|Q6F2Z1|STT3A_ORYSJ;tr|B8B009|B8B009_ORYSI	1;1	1;1	1;1	>sp|Q6F2Z1|STT3A_ORYSJ Dolichyl-diphosphooligosaccharide--protein glycosyltransferase subunit STT3A OS=Oryza sativa subsp. japonica GN=STT3A PE=2 SV=1;>tr|B8B009|B8B009_ORYSI Putative uncharacterized protein OS=Oryza sativa subsp. indica GN=OsI_20658 PE=2	2	1	1.5	1.5	1.5	87.013	787	787;1119	1.71	2	5	0.0066667	6.8712
B8AII1	B8AII1_ORYSI	unreviewed	Putative uncharacterized protein	OsI_06012	Oryza sativa subsp. indica (Rice)	358	apoplast [GO:0048046]; chloroplast envelope [GO:0009941]; chloroplast stroma [GO:0009570]; hydroxymethylbilane synthase activity [GO:0004418]; peptidyl-pyrromethane cofactor linkage [GO:0018160]; tetrapyrrole biosynthetic process [GO:0033014]	peptidyl-pyrromethane cofactor linkage [GO:0018160]; tetrapyrrole biosynthetic process [GO:0033014]	hydroxymethylbilane synthase activity [GO:0004418]	apoplast [GO:0048046]; chloroplast envelope [GO:0009941]; chloroplast stroma [GO:0009570]	GO:0004418; GO:0009570; GO:0009941; GO:0018160; GO:0033014; GO:0048046	tr|B8AII1|B8AII1_ORYSI;sp|Q6H6D2|HEM3_ORYSJ	2;2	2;2	2;2	>tr|B8AII1|B8AII1_ORYSI Putative uncharacterized protein OS=Oryza sativa subsp. indica GN=OsI_06012 PE=2 SV=1;>sp|Q6H6D2|HEM3_ORYSJ Porphobilinogen deaminase, chloroplastic OS=Oryza sativa subsp. japonica GN=HEMC PE=2 SV=1	2	2	8.7	8.7	8.7	38.421	358	358;358	1.44	5	4	0	13.329
A2X5I8	A2X5I8_ORYSI	unreviewed	Putative uncharacterized protein	OsI_07468	Oryza sativa subsp. indica (Rice)	889	ATP binding [GO:0005524]; protein metabolic process [GO:0019538]	protein metabolic process [GO:0019538]	ATP binding [GO:0005524]		GO:0005524; GO:0019538	tr|A2X5I8|A2X5I8_ORYSI;tr|Q8GT62|Q8GT62_ORYSI;sp|Q6H795|CLPD1_ORYSJ;tr|A3A7I6|A3A7I6_ORYSJ	4;4;4;3	3;3;3;2	3;3;3;2	>tr|A2X5I8|A2X5I8_ORYSI Putative uncharacterized protein OS=Oryza sativa subsp. indica GN=OsI_07468 PE=2 SV=1;>tr|Q8GT62|Q8GT62_ORYSI ATP-dependent Clp protease ATP-binding subunit OS=Oryza sativa subsp. indica GN=CLPD1 PE=2 SV=1;>sp|Q6H795|CLPD1_ORYSJ Cha	4	4	5.7	4.5	4.5	96.45	889	889;938;938;784	1.14	12	2	0	20.932
B8AG42	B8AG42_ORYSI	unreviewed	Putative uncharacterized protein	OsI_08226	Oryza sativa subsp. indica (Rice)	173	cell [GO:0005623]; protein disulfide oxidoreductase activity [GO:0015035]; cell redox homeostasis [GO:0045454]; glycerol ether metabolic process [GO:0006662]	cell redox homeostasis [GO:0045454]; glycerol ether metabolic process [GO:0006662]	protein disulfide oxidoreductase activity [GO:0015035]	cell [GO:0005623]	GO:0005623; GO:0006662; GO:0015035; GO:0045454	tr|B8AG42|B8AG42_ORYSI;sp|Q6H7E4|TRXM1_ORYSJ	1;1	1;1	1;1	>tr|B8AG42|B8AG42_ORYSI Putative uncharacterized protein OS=Oryza sativa subsp. indica GN=OsI_08226 PE=2 SV=1;>sp|Q6H7E4|TRXM1_ORYSJ Thioredoxin M1, chloroplastic OS=Oryza sativa subsp. japonica GN=Os02g0639900 PE=2 SV=1	2	1	12.7	12.7	12.7	18.589	173	173;173	2		2	0.0039788	8.1037
B7EVI5	B7EVI5_ORYSJ		Bifunctional nitrilase/nitrile hydratase NIT4 (OsNIT4) (EC 3.5.5.1) (EC 3.5.5.4) (Cyanoalanine nitrilase) (Nitrilase 4)	NIT4 Os02g0635200 LOC_Os02g42350 OJ1626_B09.8 OsJ_007404	Oryza sativa subsp. japonica (Rice)	362	cyanoalanine nitrilase activity [GO:0047427]; nitrogen compound metabolic process [GO:0006807]	nitrogen compound metabolic process [GO:0006807]	cyanoalanine nitrilase activity [GO:0047427]		GO:0006807; GO:0047427	tr|B7EVI5|B7EVI5_ORYSJ;tr|A2X7K6|A2X7K6_ORYSI;sp|Q6H849|NRL4_ORYSJ	1;1;1	1;1;1	1;1;1	>tr|B7EVI5|B7EVI5_ORYSJ cDNA clone:001-020-F10, full insert sequence OS=Oryza sativa subsp. japonica PE=2 SV=1;>tr|A2X7K6|A2X7K6_ORYSI Putative uncharacterized protein OS=Oryza sativa subsp. indica GN=OsI_08193 PE=2 SV=1;>sp|Q6H849|NRL4_ORYSJ Bifunctional	3	1	4.1	4.1	4.1	38.676	362	362;362;362	1.09	10	1	0.0072202	6.8213
B9F486	B9F486_ORYSJ	unreviewed	Uncharacterized protein	OsJ_05852	Oryza sativa subsp. japonica (Rice)	907	membrane coat [GO:0030117]; structural molecule activity [GO:0005198]; intracellular protein transport [GO:0006886]; vesicle-mediated transport [GO:0016192]	intracellular protein transport [GO:0006886]; vesicle-mediated transport [GO:0016192]	structural molecule activity [GO:0005198]	membrane coat [GO:0030117]	GO:0005198; GO:0006886; GO:0016192; GO:0030117	tr|B9F486|B9F486_ORYSJ;sp|Q6H8D6|COB23_ORYSJ;sp|Q6H8D5|COB22_ORYSJ;tr|B9F485|B9F485_ORYSJ;tr|B8ADW8|B8ADW8_ORYSI;tr|B8AE85|B8AE85_ORYSI	4;4;4;3;3;3	1;1;1;0;0;0	1;1;1;0;0;0	>tr|B9F486|B9F486_ORYSJ Putative uncharacterized protein OS=Oryza sativa subsp. japonica GN=OsJ_05852 PE=2 SV=1;>sp|Q6H8D6|COB23_ORYSJ Putative coatomer subunit beta-3 OS=Oryza sativa subsp. japonica GN=Os02g0209000 PE=3 SV=2;>sp|Q6H8D5|COB22_ORYSJ Coatom	6	4	4.9	1.2	1.2	102.44	907	907;910;910;897;897;922	1.08	12	1	0.0066505	6.8545
A3A997	A3A997_ORYSJ	unreviewed	Uncharacterized protein	OsJ_07605	Oryza sativa subsp. japonica (Rice)	280	integral component of membrane [GO:0016021]; transporter activity [GO:0005215]		transporter activity [GO:0005215]	integral component of membrane [GO:0016021]	GO:0005215; GO:0016021	tr|A3A997|A3A997_ORYSJ;tr|B7E6W2|B7E6W2_ORYSJ;sp|Q6K215|PIP22_ORYSJ	6;6;6;1;1;1;1;1	2;2;2;0;0;0;0;0	2;2;2;0;0;0;0;0	>tr|A3A997|A3A997_ORYSJ Putative uncharacterized protein OS=Oryza sativa subsp. japonica GN=OsJ_07605 PE=3 SV=1;>tr|B7E6W2|B7E6W2_ORYSJ cDNA clone:001-039-E03, full insert sequence OS=Oryza sativa subsp. japonica PE=2 SV=1;>sp|Q6K215|PIP22_ORYSJ Probable a	8	6	18.6	4.3	4.3	30.164	280	280;288;288;290;290;290;290;320	1.29	10	4	0	12.732
B9G280	B9G280_ORYSJ	unreviewed	Uncharacterized protein	OsJ_28458	Oryza sativa subsp. japonica (Rice)	319						tr|B9G280|B9G280_ORYSJ;tr|B8BD60|B8BD60_ORYSI;tr|B7EP08|B7EP08_ORYSJ;sp|Q6K439|PAP2_ORYSJ;tr|Q0J3C0|Q0J3C0_ORYSJ	6;6;6;6;5	6;6;6;6;5	6;6;6;6;5	>tr|B9G280|B9G280_ORYSJ Putative uncharacterized protein OS=Oryza sativa subsp. japonica GN=OsJ_28458 PE=4 SV=1;>tr|B8BD60|B8BD60_ORYSI Putative uncharacterized protein OS=Oryza sativa subsp. indica GN=OsI_30469 PE=2 SV=1;>tr|B7EP08|B7EP08_ORYSJ cDNA clone	5	6	22.9	22.9	22.9	34.492	319	319;319;319;319;241	1.69	29	65	0	75.946
A2Z0D1	A2Z0D1_ORYSI	unreviewed	Putative uncharacterized protein	OsI_31052	Oryza sativa subsp. indica (Rice)	274	mitochondrial outer membrane [GO:0005741]; transmembrane transport [GO:0055085]	transmembrane transport [GO:0055085]		mitochondrial outer membrane [GO:0005741]	GO:0005741; GO:0055085	tr|A2Z0D1|A2Z0D1_ORYSI;sp|Q6K548|VDAC1_ORYSJ;tr|A3BY14|A3BY14_ORYSJ	7;7;6;2;1	7;7;6;2;1	7;7;6;2;1	>tr|A2Z0D1|A2Z0D1_ORYSI Putative uncharacterized protein OS=Oryza sativa subsp. indica GN=OsI_31052 PE=2 SV=1;>sp|Q6K548|VDAC1_ORYSJ Mitochondrial outer membrane protein porin 1 OS=Oryza sativa subsp. japonica GN=VDAC1 PE=1 SV=3;>tr|A3BY14|A3BY14_ORYSJ Put	5	7	31.4	31.4	31.4	29.173	274	274;274;274;94;115	1.37	90	52	0	58.105
A1YR13	A1YR13_ORYSA	unreviewed	Glyceraldehyde-3-phosphate dehydrogenase (EC 1.2.1.-)		Oryza sativa (Rice)	337	NAD binding [GO:0051287]; NADP binding [GO:0050661]; oxidoreductase activity, acting on the aldehyde or oxo group of donors, NAD or NADP as acceptor [GO:0016620]; glucose metabolic process [GO:0006006]	glucose metabolic process [GO:0006006]	NAD binding [GO:0051287]; NADP binding [GO:0050661]; oxidoreductase activity, acting on the aldehyde or oxo group of donors, NAD or NADP as acceptor [GO:0016620]		GO:0006006; GO:0016620; GO:0050661; GO:0051287	tr|A1YR13|A1YR13_ORYSA;sp|Q6K5G8|G3PC3_ORYSJ;tr|B8AF09|B8AF09_ORYSI;tr|Q8H6A7|Q8H6A7_ORYSJ	16;16;15;9	5;5;5;4	5;5;5;4	>tr|A1YR13|A1YR13_ORYSA Glyceralde-3-phosphate dehydrogenase OS=Oryza sativa PE=2 SV=1;>sp|Q6K5G8|G3PC3_ORYSJ Glyceraldehyde-3-phosphate dehydrogenase 3, cytosolic OS=Oryza sativa subsp. japonica GN=GAPC3 PE=2 SV=1;>tr|B8AF09|B8AF09_ORYSI Putative uncharac	4	16	56.7	23.1	23.1	36.567	337	337;337;356;219	1.55	44	53	0	57.953
A3AC84	A3AC84_ORYSJ		Leucine aminopeptidase 2, chloroplastic (EC 3.4.11.1) (Leucyl aminopeptidase 2) (LAP 2) (Proline aminopeptidase 2) (EC 3.4.11.5) (Prolyl aminopeptidase 2)	Os02g0794700 LOC_Os02g55140 OJ1695_H09.4 P0700F06.36	Oryza sativa subsp. japonica (Rice)	598	chloroplast [GO:0009507]; aminopeptidase activity [GO:0004177]; manganese ion binding [GO:0030145]; metalloexopeptidase activity [GO:0008235]		aminopeptidase activity [GO:0004177]; manganese ion binding [GO:0030145]; metalloexopeptidase activity [GO:0008235]	chloroplast [GO:0009507]	GO:0004177; GO:0008235; GO:0009507; GO:0030145	tr|A3AC84|A3AC84_ORYSJ;tr|A2XAI5|A2XAI5_ORYSI;sp|Q6K669|AMPL2_ORYSJ;tr|Q0DWU5|Q0DWU5_ORYSJ	17;17;17;9;5;1	17;17;17;9;5;1	17;17;17;9;5;1	>tr|A3AC84|A3AC84_ORYSJ Putative uncharacterized protein OS=Oryza sativa subsp. japonica GN=OsJ_08704 PE=2 SV=1;>tr|A2XAI5|A2XAI5_ORYSI Putative uncharacterized protein OS=Oryza sativa subsp. indica GN=OsI_09267 PE=2 SV=1;>sp|Q6K669|AMPL2_ORYSJ Leucine ami	6	17	34.1	34.1	34.1	61.818	598	598;598;598;316;134;525	1.25	156	52	0	315.4
B8AFL1	B8AFL1_ORYSI	unreviewed	Putative uncharacterized protein	OsI_06739	Oryza sativa subsp. indica (Rice)	470	chloroplast envelope [GO:0009941]; chloroplast thylakoid [GO:0009534]; plastoglobule [GO:0010287]; tocopherol cyclase activity [GO:0009976]; chlorophyll metabolic process [GO:0015994]; fatty acid metabolic process [GO:0006631]; phloem sucrose loading [GO:	chlorophyll metabolic process [GO:0015994]; fatty acid metabolic process [GO:0006631]; phloem sucrose loading [GO:0009915]; regulation of defense response [GO:0031347]; response to temperature stimulus [GO:0009266]; vitamin E biosynthetic process [GO:0010	tocopherol cyclase activity [GO:0009976]	chloroplast envelope [GO:0009941]; chloroplast thylakoid [GO:0009534]; plastoglobule [GO:0010287]	GO:0006631; GO:0009266; GO:0009534; GO:0009915; GO:0009941; GO:0009976; GO:0010189; GO:0010287; GO:0015994; GO:0016122; GO:0031347	tr|B8AFL1|B8AFL1_ORYSI;sp|Q6K7V6|TOCC_ORYSJ	2;2	2;2	2;2	>tr|B8AFL1|B8AFL1_ORYSI Putative uncharacterized protein OS=Oryza sativa subsp. indica GN=OsI_06739 PE=2 SV=1;>sp|Q6K7V6|TOCC_ORYSJ Probable tocopherol cyclase, chloroplastic OS=Oryza sativa subsp. japonica GN=VTE1 PE=2 SV=1	2	2	9.1	9.1	9.1	52.194	470	470;470	1.91	1	10	0	25.586
B8AF20	B8AF20_ORYSI	unreviewed	Putative uncharacterized protein	OsI_07973	Oryza sativa subsp. indica (Rice)	744	chloroplast envelope [GO:0009941]; chloroplast stroma [GO:0009570]; 4 iron, 4 sulfur cluster binding [GO:0051539]; 4-hydroxy-3-methylbut-2-en-1-yl diphosphate synthase activity [GO:0046429]; iron ion binding [GO:0005506]; response to bacterium [GO:0009617	response to bacterium [GO:0009617]; systemic acquired resistance, salicylic acid mediated signaling pathway [GO:0009862]; terpenoid biosynthetic process [GO:0016114]	4-hydroxy-3-methylbut-2-en-1-yl diphosphate synthase activity [GO:0046429]; 4 iron, 4 sulfur cluster binding [GO:0051539]; iron ion binding [GO:0005506]	chloroplast envelope [GO:0009941]; chloroplast stroma [GO:0009570]	GO:0005506; GO:0009570; GO:0009617; GO:0009862; GO:0009941; GO:0016114; GO:0046429; GO:0051539	tr|B8AF20|B8AF20_ORYSI;sp|Q6K8J4|ISPG_ORYSJ	4;4	4;4	4;4	>tr|B8AF20|B8AF20_ORYSI Putative uncharacterized protein OS=Oryza sativa subsp. indica GN=OsI_07973 PE=2 SV=1;>sp|Q6K8J4|ISPG_ORYSJ 4-hydroxy-3-methylbut-2-en-1-yl diphosphate synthase, chloroplastic OS=Oryza sativa subsp. japonica GN=ISPG PE=2 SV=1	2	4	8.6	8.6	8.6	82.16	744	744;744	1	5		0	23.266
A2X6Z9	A2X6Z9_ORYSI	unreviewed	Putative uncharacterized protein	OsI_07990	Oryza sativa subsp. indica (Rice)	271	chitin binding [GO:0008061]; chitinase activity [GO:0004568]; carbohydrate metabolic process [GO:0005975]; cell wall macromolecule catabolic process [GO:0016998]; chitin catabolic process [GO:0006032]	carbohydrate metabolic process [GO:0005975]; cell wall macromolecule catabolic process [GO:0016998]; chitin catabolic process [GO:0006032]	chitinase activity [GO:0004568]; chitin binding [GO:0008061]		GO:0004568; GO:0005975; GO:0006032; GO:0008061; GO:0016998	tr|A2X6Z9|A2X6Z9_ORYSI;sp|Q6K8R2|CHI6_ORYSJ	1;1	1;1	1;1	>tr|A2X6Z9|A2X6Z9_ORYSI Putative uncharacterized protein OS=Oryza sativa subsp. indica GN=OsI_07990 PE=2 SV=1;>sp|Q6K8R2|CHI6_ORYSJ Chitinase 6 OS=Oryza sativa subsp. japonica GN=Cht6 PE=2 SV=1	2	1	5.5	5.5	5.5	28.534	271	271;271	1.75	1	3	0.0071986	6.7964
Q6K973	SUS6_ORYSJ	reviewed	Sucrose synthase 6 (OsSUS6) (EC 2.4.1.13) (Sucrose-UDP glucosyltransferase 6)	SUS6 Os02g0831500 LOC_Os02g58480 OJ1149_C12.12-1	Oryza sativa subsp. japonica (Rice)	846	sucrose synthase activity [GO:0016157]; sucrose metabolic process [GO:0005985]	sucrose metabolic process [GO:0005985]	sucrose synthase activity [GO:0016157]		GO:0005985; GO:0016157	sp|Q6K973|SUS6_ORYSJ;tr|B9F4P4|B9F4P4_ORYSJ	7;6;3	4;4;2	4;4;2	>sp|Q6K973|SUS6_ORYSJ Sucrose synthase 6 OS=Oryza sativa subsp. japonica GN=SUS6 PE=2 SV=1;>tr|B9F4P4|B9F4P4_ORYSJ Sucrose synthase OS=Oryza sativa subsp. japonica GN=OsJ_08997 PE=3 SV=1	3	7	10.5	7.2	7.2	96.152	846	846;747;337	1.2	16	4	0	30.428
S4TZU3	S4TZU3_ORYSA		Succinate-CoA ligase subunit beta (EC 6.2.1.-)		Oryza sativa subsp. japonica (Rice)	422	ATP binding [GO:0005524]; ligase activity [GO:0016874]; metal ion binding [GO:0046872]; metabolic process [GO:0008152]	metabolic process [GO:0008152]	ATP binding [GO:0005524]; ligase activity [GO:0016874]; metal ion binding [GO:0046872]		GO:0005524; GO:0008152; GO:0016874; GO:0046872	tr|S4TZU3|S4TZU3_ORYSA;tr|Q0DZG1|Q0DZG1_ORYSJ;tr|A2X7C5|A2X7C5_ORYSI;sp|Q6K9N6|SUCB_ORYSJ	14;14;14;14	14;14;14;14	14;14;14;14	>tr|S4TZU3|S4TZU3_ORYSA Succinyl-CoA ligase beta-chain OS=Oryza sativa PE=2 SV=1;>tr|Q0DZG1|Q0DZG1_ORYSJ Os02g0621700 protein OS=Oryza sativa subsp. japonica GN=Os02g0621700 PE=2 SV=1;>tr|A2X7C5|A2X7C5_ORYSI Putative uncharacterized protein OS=Oryza sativa	4	14	47.9	47.9	47.9	45.091	422	422;422;422;422	1.43	132	98	0	131.33
B8B098	B8B098_ORYSI	unreviewed	Putative uncharacterized protein	OsI_20774	Oryza sativa subsp. indica (Rice)	280	mitochondrial outer membrane [GO:0005741]; transmembrane transport [GO:0055085]	transmembrane transport [GO:0055085]		mitochondrial outer membrane [GO:0005741]	GO:0005741; GO:0055085	tr|B8B098|B8B098_ORYSI;sp|Q6L5I5|VDAC2_ORYSJ	9;9;4;4;1;1;1	9;9;4;4;1;1;1	9;9;4;4;1;1;1	>tr|B8B098|B8B098_ORYSI Putative uncharacterized protein OS=Oryza sativa subsp. indica GN=OsI_20774 PE=2 SV=1;>sp|Q6L5I5|VDAC2_ORYSJ Mitochondrial outer membrane protein porin 2 OS=Oryza sativa subsp. japonica GN=VDAC2 PE=2 SV=1	7	9	40.7	40.7	40.7	29.602	280	280;280;65;70;305;305;317	1.48	111	101	0	87.809
A3AAK1	A3AAK1_ORYSJ	unreviewed	Uncharacterized protein	OsJ_08093	Oryza sativa subsp. japonica (Rice)	422	carbamoyl-phosphate synthase (glutamine-hydrolyzing) activity [GO:0004088]; 'de novo' pyrimidine nucleobase biosynthetic process [GO:0006207]; glutamine metabolic process [GO:0006541]	'de novo' pyrimidine nucleobase biosynthetic process [GO:0006207]; glutamine metabolic process [GO:0006541]	carbamoyl-phosphate synthase (glutamine-hydrolyzing) activity [GO:0004088]		GO:0004088; GO:0006207; GO:0006541	tr|A3AAK1|A3AAK1_ORYSJ;tr|A2X8S4|A2X8S4_ORYSI;sp|Q6YV23|CARA_ORYSJ	2;2;2	2;2;2	2;2;2	>tr|A3AAK1|A3AAK1_ORYSJ Putative uncharacterized protein OS=Oryza sativa subsp. japonica GN=OsJ_08093 PE=2 SV=1;>tr|A2X8S4|A2X8S4_ORYSI Putative uncharacterized protein OS=Oryza sativa subsp. indica GN=OsI_08636 PE=2 SV=1;>sp|Q6YV23|CARA_ORYSJ Carbamoyl-ph	3	2	5	5	5	46.354	422	422;446;446	1	6		0.0041152	10.677
Q0E2Q7	Q0E2Q7_ORYSJ	unreviewed	Os02g0220500 protein (Uncharacterized protein)	Os02g0220500 OsJ_05922	Oryza sativa subsp. japonica (Rice)	414	translation elongation factor activity [GO:0003746]		translation elongation factor activity [GO:0003746]		GO:0003746	tr|Q0E2Q7|Q0E2Q7_ORYSJ;tr|B8AE83|B8AE83_ORYSI;tr|B7SDI2|B7SDI2_ORYSJ;sp|Q6YW46|EF1G2_ORYSJ	8;8;8;8	8;8;8;8	3;3;3;3	>tr|Q0E2Q7|Q0E2Q7_ORYSJ Os02g0220500 protein OS=Oryza sativa subsp. japonica GN=Os02g0220500 PE=4 SV=1;>tr|B8AE83|B8AE83_ORYSI Putative uncharacterized protein OS=Oryza sativa subsp. indica GN=OsI_06401 PE=2 SV=1;>tr|B7SDI2|B7SDI2_ORYSJ Elongation factor 1	4	8	25.1	25.1	12.1	46.93	414	414;414;414;418	1.44	56	44	0	117.17
B7E8F4	B7E8F4_ORYSJ		Sucrose-phosphatase 2 (OsSPP2) (EC 3.1.3.24)	SPP2 Os02g0143100 LOC_Os02g05030 OsJ_005195 OSJNBa0064G16.2	Oryza sativa subsp. japonica (Rice)	423	magnesium ion binding [GO:0000287]; sucrose-phosphate phosphatase activity [GO:0050307]; sucrose biosynthetic process [GO:0005986]	sucrose biosynthetic process [GO:0005986]	magnesium ion binding [GO:0000287]; sucrose-phosphate phosphatase activity [GO:0050307]		GO:0000287; GO:0005986; GO:0050307	tr|B7E8F4|B7E8F4_ORYSJ;sp|Q6YXW6|SPP2_ORYSJ;tr|B8AHF9|B8AHF9_ORYSI;tr|B9F2N9|B9F2N9_ORYSJ	4;4;4;4	4;4;4;4	4;4;4;4	>tr|B7E8F4|B7E8F4_ORYSJ cDNA clone:001-114-A01, full insert sequence OS=Oryza sativa subsp. japonica PE=2 SV=1;>sp|Q6YXW6|SPP2_ORYSJ Sucrose-phosphatase 2 OS=Oryza sativa subsp. japonica GN=SPP2 PE=1 SV=1;>tr|B8AHF9|B8AHF9_ORYSI Putative uncharacterized pr	4	4	11.8	11.8	11.8	47.254	423	423;423;479;487	1.6	2	3	0	23.2
B8B936	B8B936_ORYSI	unreviewed	Putative uncharacterized protein	OsI_30021	Oryza sativa subsp. indica (Rice)	462	glutamate-1-semialdehyde 2,1-aminomutase activity [GO:0042286]; pyridoxal phosphate binding [GO:0030170]; transaminase activity [GO:0008483]; tetrapyrrole biosynthetic process [GO:0033014]	tetrapyrrole biosynthetic process [GO:0033014]	glutamate-1-semialdehyde 2,1-aminomutase activity [GO:0042286]; pyridoxal phosphate binding [GO:0030170]; transaminase activity [GO:0008483]		GO:0008483; GO:0030170; GO:0033014; GO:0042286	tr|B8B936|B8B936_ORYSI;tr|Q0J464|Q0J464_ORYSJ;sp|Q6YZE2|GSA_ORYSJ	6;6;6;1	6;6;6;1	6;6;6;1	>tr|B8B936|B8B936_ORYSI Putative uncharacterized protein OS=Oryza sativa subsp. indica GN=OsI_30021 PE=3 SV=1;>tr|Q0J464|Q0J464_ORYSJ Os08g0532200 protein OS=Oryza sativa subsp. japonica GN=Os08g0532200 PE=2 SV=1;>sp|Q6YZE2|GSA_ORYSJ Glutamate-1-semialdehy	4	6	23.4	23.4	23.4	48.527	462	462;478;478;72	1.22	28	8	0	52.821
Q6YZX6	ACOC_ORYSJ	reviewed	Putative aconitate hydratase, cytoplasmic (Aconitase) (EC 4.2.1.3) (Citrate hydro-lyase)	Os08g0191100 LOC_Os08g09200 P0610E02.32	Oryza sativa subsp. japonica (Rice)	898	cytoplasm [GO:0005737]; 4 iron, 4 sulfur cluster binding [GO:0051539]; aconitate hydratase activity [GO:0003994]; metal ion binding [GO:0046872]; glyoxylate cycle [GO:0006097]	glyoxylate cycle [GO:0006097]	4 iron, 4 sulfur cluster binding [GO:0051539]; aconitate hydratase activity [GO:0003994]; metal ion binding [GO:0046872]	cytoplasm [GO:0005737]	GO:0003994; GO:0005737; GO:0006097; GO:0046872; GO:0051539	sp|Q6YZX6|ACOC_ORYSJ;tr|B9FZG0|B9FZG0_ORYSJ	38;34;17;17;2;2	38;34;17;17;2;2	35;31;15;16;2;2	>sp|Q6YZX6|ACOC_ORYSJ Putative aconitate hydratase, cytoplasmic OS=Oryza sativa subsp. japonica GN=Os08g0191100 PE=1 SV=1;>tr|B9FZG0|B9FZG0_ORYSJ Putative uncharacterized protein OS=Oryza sativa subsp. japonica GN=OsJ_26310 PE=2 SV=1	6	38	46.3	46.3	44.5	98.082	898	898;956;396;621;684;750	1.15	454	80	0	323.31
Q6Z0I4	FABI1_ORYSJ	reviewed	Enoyl-[acyl-carrier-protein] reductase [NADH] 1, chloroplastic (ENR) (EC 1.3.1.9) (NADH-dependent enoyl-ACP reductase)	Os08g0327400 LOC_Os08g23810 OSJNBa0049I01.2 P0670E08.13	Oryza sativa subsp. japonica (Rice)	375	chloroplast [GO:0009507]; enoyl-[acyl-carrier-protein] reductase (NADH) activity [GO:0004318]; fatty acid biosynthetic process [GO:0006633]	fatty acid biosynthetic process [GO:0006633]	enoyl-[acyl-carrier-protein] reductase (NADH) activity [GO:0004318]	chloroplast [GO:0009507]	GO:0004318; GO:0006633; GO:0009507	sp|Q6Z0I4|FABI1_ORYSJ;tr|B9G0B8|B9G0B8_ORYSJ;tr|B8B9S9|B8B9S9_ORYSI;tr|O24207|O24207_ORYSA;tr|B9G2I5|B9G2I5_ORYSJ;tr|B8BDP7|B8BDP7_ORYSI;sp|Q6H5J0|FABI2_ORYSJ	8;8;8;6;4;4;4	8;8;8;6;4;4;4	8;8;8;6;4;4;4	>sp|Q6Z0I4|FABI1_ORYSJ Enoyl-[acyl-carrier-protein] reductase [NADH] 1, chloroplastic OS=Oryza sativa subsp. japonica GN=Os08g0327400 PE=2 SV=1;>tr|B9G0B8|B9G0B8_ORYSJ Putative uncharacterized protein OS=Oryza sativa subsp. japonica GN=OsJ_26896 PE=2 SV=1;	7	8	25.3	25.3	25.3	39.13	375	375;445;464;383;371;371;371	1.8	20	81	0	77.67
B7EWY7	B7EWY7_ORYSJ	unreviewed	(Rice Genome Annotation Project) pyruvate dehydrogenase E1 component subunit beta		Oryza sativa subsp. japonica (Rice)	356	pyruvate dehydrogenase (acetyl-transferring) activity [GO:0004739]; acetyl-CoA biosynthetic process from pyruvate [GO:0006086]	acetyl-CoA biosynthetic process from pyruvate [GO:0006086]	pyruvate dehydrogenase (acetyl-transferring) activity [GO:0004739]		GO:0004739; GO:0006086	tr|B7EWY7|B7EWY7_ORYSJ;tr|B8B945|B8B945_ORYSI;sp|Q6Z1G7|ODPB1_ORYSJ	6;6;6	2;2;2	2;2;2	>tr|B7EWY7|B7EWY7_ORYSJ (Rice Genome Annotation Project) pyruvate dehydrogenase E1 component subunit beta OS=Oryza sativa subsp. japonica PE=2 SV=1;>tr|B8B945|B8B945_ORYSI Putative uncharacterized protein OS=Oryza sativa subsp. indica GN=OsI_30042 PE=2 SV=	3	6	16.6	4.8	4.8	38.09	356	356;374;374	1.6	6	9	0	16.679
U5LY03	U5LY03_ORYSJ	unreviewed	Geranylgeranyl reductase	LYL1	Oryza sativa subsp. japonica (Rice)	463	chloroplast envelope [GO:0009941]; chloroplast thylakoid membrane [GO:0009535]; FAD binding [GO:0071949]; geranylgeranyl reductase activity [GO:0045550]; oxidoreductase activity, acting on the CH-CH group of donors, NAD or NADP as acceptor [GO:0016628]; c	chlorophyll biosynthetic process [GO:0015995]; photosynthesis [GO:0015979]	FAD binding [GO:0071949]; geranylgeranyl reductase activity [GO:0045550]; oxidoreductase activity, acting on the CH-CH group of donors, NAD or NADP as acceptor [GO:0016628]	chloroplast envelope [GO:0009941]; chloroplast thylakoid membrane [GO:0009535]	GO:0009535; GO:0009941; GO:0015979; GO:0015995; GO:0016628; GO:0045550; GO:0071949	tr|U5LY03|U5LY03_ORYSJ;tr|A2X9K1|A2X9K1_ORYSI;sp|Q6Z2T6|CHLP_ORYSJ;tr|U5LVE4|U5LVE4_ORYSJ	5;5;5;4	5;5;5;4	5;5;5;4	>tr|U5LY03|U5LY03_ORYSJ Geranylgeranyl reductase OS=Oryza sativa subsp. japonica GN=LYL1 PE=2 SV=1;>tr|A2X9K1|A2X9K1_ORYSI Putative uncharacterized protein OS=Oryza sativa subsp. indica GN=OsI_08917 PE=2 SV=1;>sp|Q6Z2T6|CHLP_ORYSJ Geranylgeranyl diphosphat	4	5	12.7	12.7	12.7	50.586	463	463;463;463;463	1.38	8	5	0	37.279
B9F2Z4	B9F2Z4_ORYSJ	unreviewed	Uncharacterized protein	OsJ_08360	Oryza sativa subsp. japonica (Rice)	676	glycogen (starch) synthase activity [GO:0004373]		glycogen (starch) synthase activity [GO:0004373]		GO:0004373	tr|B9F2Z4|B9F2Z4_ORYSJ;tr|Q0DXM0|Q0DXM0_ORYSJ;tr|D0TZQ9|D0TZQ9_ORYSI;tr|D0TZP8|D0TZP8_ORYSJ;tr|B8AIG0|B8AIG0_ORYSI;sp|Q6Z2T8|SSY22_ORYSJ	7;7;7;7;7;7;1;1;1;1;1;1;1	7;7;7;7;7;7;1;1;1;1;1;1;1	7;7;7;7;7;7;1;1;1;1;1;1;1	>tr|B9F2Z4|B9F2Z4_ORYSJ Putative uncharacterized protein OS=Oryza sativa subsp. japonica GN=OsJ_08360 PE=3 SV=1;>tr|Q0DXM0|Q0DXM0_ORYSJ Os02g0744700 protein (Fragment) OS=Oryza sativa subsp. japonica GN=Os02g0744700 PE=2 SV=1;>tr|D0TZQ9|D0TZQ9_ORYSI Solubl	13	7	16.3	16.3	16.3	72.961	676	676;677;694;694;694;694;743;749;749;749;749;749;763	1.03	32	1	0	67.218
B9FW22	B9FW22_ORYSJ		Coatomer subunit gamma-2 (Gamma-2-coat protein) (Gamma-2-COP)	Os07g0201100 LOC_Os07g10150 OsJ_23473 P0519E02.25	Oryza sativa subsp. japonica (Rice)	889	COPI vesicle coat [GO:0030126]; Golgi membrane [GO:0000139]; structural molecule activity [GO:0005198]; intracellular protein transport [GO:0006886]; vesicle-mediated transport [GO:0016192]	intracellular protein transport [GO:0006886]; vesicle-mediated transport [GO:0016192]	structural molecule activity [GO:0005198]	COPI vesicle coat [GO:0030126]; Golgi membrane [GO:0000139]	GO:0000139; GO:0005198; GO:0006886; GO:0016192; GO:0030126	tr|B9FW22|B9FW22_ORYSJ;tr|B8B874|B8B874_ORYSI;sp|Q6Z382|COPG2_ORYSJ	5;5;5	5;5;5	2;2;2	>tr|B9FW22|B9FW22_ORYSJ Coatomer subunit gamma OS=Oryza sativa subsp. japonica GN=OsJ_23473 PE=2 SV=1;>tr|B8B874|B8B874_ORYSI Coatomer subunit gamma OS=Oryza sativa subsp. indica GN=OsI_25286 PE=2 SV=1;>sp|Q6Z382|COPG2_ORYSJ Coatomer subunit gamma-2 OS=Ory	3	5	6.3	6.3	2.8	98.553	889	889;889;889	1.11	47	6	0	38.543
Q6Z5N4	ODPA1_ORYSJ	reviewed	Pyruvate dehydrogenase E1 component subunit alpha-1, mitochondrial (PDHE1-A) (EC 1.2.4.1)	Os02g0739600 LOC_Os02g50620 OsJ_08320 P0684F11.25	Oryza sativa subsp. japonica (Rice)	390	mitochondrial matrix [GO:0005759]; pyruvate dehydrogenase (acetyl-transferring) activity [GO:0004739]; acetyl-CoA biosynthetic process from pyruvate [GO:0006086]; glycolytic process [GO:0006096]	acetyl-CoA biosynthetic process from pyruvate [GO:0006086]; glycolytic process [GO:0006096]	pyruvate dehydrogenase (acetyl-transferring) activity [GO:0004739]	mitochondrial matrix [GO:0005759]	GO:0004739; GO:0005759; GO:0006086; GO:0006096	sp|Q6Z5N4|ODPA1_ORYSJ	8	8	8	>sp|Q6Z5N4|ODPA1_ORYSJ Pyruvate dehydrogenase E1 component subunit alpha-1, mitochondrial OS=Oryza sativa subsp. japonica GN=Os02g0739600 PE=2 SV=1	1	8	28.5	28.5	28.5	42.701	390	390	1.75	4	12	0	55.559
A2X2G9	A2X2G9_ORYSI	unreviewed	Putative uncharacterized protein	OsI_06386	Oryza sativa subsp. indica (Rice)	878	lipid transporter activity [GO:0005319]; metallopeptidase activity [GO:0008237]; zinc ion binding [GO:0008270]		lipid transporter activity [GO:0005319]; metallopeptidase activity [GO:0008237]; zinc ion binding [GO:0008270]		GO:0005319; GO:0008237; GO:0008270	tr|A2X2G9|A2X2G9_ORYSI;sp|Q6Z6L4|APM1A_ORYSJ	28;28	28;28	27;27	>tr|A2X2G9|A2X2G9_ORYSI Putative uncharacterized protein OS=Oryza sativa subsp. indica GN=OsI_06386 PE=2 SV=1;>sp|Q6Z6L4|APM1A_ORYSJ Aminopeptidase M1-A OS=Oryza sativa subsp. japonica GN=Os02g0218200 PE=2 SV=1	2	28	33.4	33.4	32.3	98.399	878	878;878	1.13	259	38	0	315.71
A2YVX7	A2YVX7_ORYSI	unreviewed	Putative uncharacterized protein	OsI_29482	Oryza sativa subsp. indica (Rice)	394	peroxisome [GO:0005777]; 12-oxophytodienoate reductase activity [GO:0016629]; FMN binding [GO:0010181]; jasmonic acid biosynthetic process [GO:0009695]	jasmonic acid biosynthetic process [GO:0009695]	12-oxophytodienoate reductase activity [GO:0016629]; FMN binding [GO:0010181]	peroxisome [GO:0005777]	GO:0005777; GO:0009695; GO:0010181; GO:0016629	tr|A2YVX7|A2YVX7_ORYSI;sp|Q6Z965|OPR7_ORYSJ	4;4	4;4	4;4	>tr|A2YVX7|A2YVX7_ORYSI Putative uncharacterized protein OS=Oryza sativa subsp. indica GN=OsI_29482 PE=2 SV=1;>sp|Q6Z965|OPR7_ORYSJ 12-oxophytodienoate reductase 7 OS=Oryza sativa subsp. japonica GN=OPR7 PE=2 SV=1	2	4	10.7	10.7	10.7	43.677	394	394;394	1.83	1	5	0	22.84
A2YVX9	A2YVX9_ORYSI	unreviewed	Putative uncharacterized protein	OsI_29484	Oryza sativa subsp. indica (Rice)	213	extracellular region [GO:0005576]; manganese ion binding [GO:0030145]; nutrient reservoir activity [GO:0045735]		manganese ion binding [GO:0030145]; nutrient reservoir activity [GO:0045735]	extracellular region [GO:0005576]	GO:0005576; GO:0030145; GO:0045735	tr|A2YVX9|A2YVX9_ORYSI;sp|Q6ZBZ2|GL814_ORYSJ	4;4	4;4	4;4	>tr|A2YVX9|A2YVX9_ORYSI Putative uncharacterized protein OS=Oryza sativa subsp. indica GN=OsI_29484 PE=2 SV=1;>sp|Q6ZBZ2|GL814_ORYSJ Germin-like protein 8-14 OS=Oryza sativa subsp. japonica GN=GER5 PE=1 SV=1	2	4	20.2	20.2	20.2	21.861	213	213;213	1.37	239	138	0	323.31
Q6ZD89	OMT1_ORYSJ	reviewed	Flavone 3'-O-methyltransferase 1 (OsOMT1) (EC 2.1.1.42) (Acetylserotonin O-methyltransferase COMT) (EC 2.1.1.4) (Caffeate O-methyltransferase 1) (OsCOMT1) (EC 2.1.1.68) (OsCOMT) (Quercetin 3'-O-methyltransferase 1)	COMT ROMT-9 Os08g0157500 LOC_Os08g06100 OsJ_26105 P0438H08.29	Oryza sativa subsp. japonica (Rice)	368	cytosol [GO:0005829]; acetylserotonin O-methyltransferase activity [GO:0017096]; caffeate O-methyltransferase activity [GO:0047763]; luteolin O-methyltransferase activity [GO:0030744]; O-methyltransferase activity [GO:0008171]; aromatic compound biosynthe	aromatic compound biosynthetic process [GO:0019438]; melatonin biosynthetic process [GO:0030187]; methylation [GO:0032259]	acetylserotonin O-methyltransferase activity [GO:0017096]; caffeate O-methyltransferase activity [GO:0047763]; luteolin O-methyltransferase activity [GO:0030744]; O-methyltransferase activity [GO:0008171]	cytosol [GO:0005829]	GO:0005829; GO:0008171; GO:0017096; GO:0019438; GO:0030187; GO:0030744; GO:0032259; GO:0047763	sp|Q6ZD89|OMT1_ORYSJ;tr|A2YRE2|A2YRE2_ORYSI	6;5;2	6;5;2	6;5;2	>sp|Q6ZD89|OMT1_ORYSJ Flavone 3-O-methyltransferase 1 OS=Oryza sativa subsp. japonica GN=ROMT-9 PE=1 SV=1;>tr|A2YRE2|A2YRE2_ORYSI Putative uncharacterized protein OS=Oryza sativa subsp. indica GN=OsI_27880 PE=2 SV=1	3	6	24.7	24.7	24.7	39.749	368	368;361;503	1.26	64	22	0	63.493
Q0D8R4	Q0D8R4_ORYSJ		Succinate dehydrogenase [ubiquinone] flavoprotein subunit, mitochondrial (EC 1.3.5.1) (Flavoprotein subunit of complex II) (FP)	SDH1 Os07g0134800 LOC_Os07g04240 P0507H12.27	Oryza sativa subsp. japonica (Rice)	630	mitochondrial respiratory chain complex II, succinate dehydrogenase complex (ubiquinone) [GO:0005749]; respiratory chain complex II [GO:0045273]; electron carrier activity [GO:0009055]; flavin adenine dinucleotide binding [GO:0050660]; succinate dehydrogenase (ubiquinone) activity [GO:0008177]; succinate dehydrogenase activity [GO:0000104]; anaerobic respiration [GO:0009061]; mitochondrial electr…	anaerobic respiration [GO:0009061]; mitochondrial electron transport, succinate to ubiquinone [GO:0006121]; tricarboxylic acid cycle [GO:0006099]	electron carrier activity [GO:0009055]; flavin adenine dinucleotide binding [GO:0050660]; succinate dehydrogenase (ubiquinone) activity [GO:0008177]; succinate dehydrogenase activity [GO:0000104]	mitochondrial respiratory chain complex II, succinate dehydrogenase complex (ubiquinone) [GO:0005749]; respiratory chain complex II [GO:0045273]	GO:0000104; GO:0005749; GO:0006099; GO:0006121; GO:0008177; GO:0009055; GO:0009061; GO:0045273; GO:0050660	tr|Q0D8R4|Q0D8R4_ORYSJ;tr|B8B729|B8B729_ORYSI;sp|Q6ZDY8|SDHA_ORYSJ;tr|B9FVD6|B9FVD6_ORYSJ	14;14;14;14	14;14;14;14	14;14;14;14	>tr|Q0D8R4|Q0D8R4_ORYSJ Os07g0134800 protein OS=Oryza sativa subsp. japonica GN=Os07g0134800 PE=2 SV=1;>tr|B8B729|B8B729_ORYSI Putative uncharacterized protein OS=Oryza sativa subsp. indica GN=OsI_24801 PE=2 SV=1;>sp|Q6ZDY8|SDHA_ORYSJ Succinate dehydrogena	4	14	23.7	23.7	23.7	68.853	630	630;630;630;661	1.23	108	33	0	121.77
B8AHL2	B8AHL2_ORYSI	unreviewed	Thioredoxin reductase (EC 1.8.1.9)	OsI_08672	Oryza sativa subsp. indica (Rice)	331	cytoplasm [GO:0005737]; thioredoxin-disulfide reductase activity [GO:0004791]; removal of superoxide radicals [GO:0019430]	removal of superoxide radicals [GO:0019430]	thioredoxin-disulfide reductase activity [GO:0004791]	cytoplasm [GO:0005737]	GO:0004791; GO:0005737; GO:0019430	tr|B8AHL2|B8AHL2_ORYSI;sp|Q6ZFU6|NTRB_ORYSJ;tr|B8B1A9|B8B1A9_ORYSI;sp|Q69PS6|NTRA_ORYSJ	3;3;2;2;1	3;3;2;2;1	3;3;2;2;1	>tr|B8AHL2|B8AHL2_ORYSI Thioredoxin reductase OS=Oryza sativa subsp. indica GN=OsI_08672 PE=2 SV=1;>sp|Q6ZFU6|NTRB_ORYSJ Thioredoxin reductase NTRB OS=Oryza sativa subsp. japonica GN=NTRB PE=2 SV=1;>tr|B8B1A9|B8B1A9_ORYSI Thioredoxin reductase OS=Oryza sat	5	3	14.2	14.2	14.2	34.676	331	331;331;368;368;257	1.71	16	39	0	51.84
B7ED21	B7ED21_ORYSJ		Probable diaminopimelate decarboxylase, chloroplastic (DAP decarboxylase) (DAPDC) (EC 4.1.1.20)	LYSA Os02g0440000 LOC_Os02g24354 OJ1008_E02.6 OsJ_006351/OsJ_006352	Oryza sativa subsp. japonica (Rice)	490	chloroplast [GO:0009507]; diaminopimelate decarboxylase activity [GO:0008836]; lysine biosynthetic process via diaminopimelate [GO:0009089]	lysine biosynthetic process via diaminopimelate [GO:0009089]	diaminopimelate decarboxylase activity [GO:0008836]	chloroplast [GO:0009507]	GO:0008836; GO:0009089; GO:0009507	tr|B7ED21|B7ED21_ORYSJ;sp|Q6ZG77|DCDA_ORYSJ;tr|B8AH37|B8AH37_ORYSI	5;5;4;1;1	5;5;4;1;1	5;5;4;1;1	>tr|B7ED21|B7ED21_ORYSJ cDNA clone:J013098O07, full insert sequence OS=Oryza sativa subsp. japonica PE=2 SV=1;>sp|Q6ZG77|DCDA_ORYSJ Probable diaminopimelate decarboxylase, chloroplastic OS=Oryza sativa subsp. japonica GN=LYSA PE=2 SV=1;>tr|B8AH37|B8AH37_OR	5	5	14.5	14.5	14.5	53.214	490	490;490;297;229;229	1.16	26	5	0	35.12
C8TEV8	C8TEV8_ORYSI	unreviewed	Putative sucrose-phosphate synthase	K0031E03.46 K0155E09.7	Oryza sativa subsp. indica (Rice)	1066	sucrose synthase activity [GO:0016157]; sucrose-phosphate synthase activity [GO:0046524]; sucrose metabolic process [GO:0005985]	sucrose metabolic process [GO:0005985]	sucrose-phosphate synthase activity [GO:0046524]; sucrose synthase activity [GO:0016157]		GO:0005985; GO:0016157; GO:0046524	tr|C8TEV8|C8TEV8_ORYSI;sp|Q6ZHZ1|SPSA4_ORYSJ;tr|A2YTR9|A2YTR9_ORYSI;tr|A3BRR9|A3BRR9_ORYSJ	3;3;3;3	2;2;2;2	2;2;2;2	>tr|C8TEV8|C8TEV8_ORYSI Putative sucrose-phosphate synthase OS=Oryza sativa subsp. indica GN=K0031E03.46 PE=4 SV=1;>sp|Q6ZHZ1|SPSA4_ORYSJ Probable sucrose-phosphate synthase 4 OS=Oryza sativa subsp. japonica GN=SPS4 PE=2 SV=1;>tr|A2YTR9|A2YTR9_ORYSI Putati	4	3	3.2	2.5	2.5	118.78	1066	1066;1066;1094;1122	1	4		0.0014728	11.849
Q01LD0	Q01LD0_ORYSA	unreviewed	B0308C03.1 protein	B0308C03.1	Oryza sativa (Rice)	359	ATP binding [GO:0005524]; protein serine/threonine kinase activity [GO:0004674]		ATP binding [GO:0005524]; protein serine/threonine kinase activity [GO:0004674]		GO:0004674; GO:0005524	tr|Q01LD0|Q01LD0_ORYSA;sp|Q7XQP4|SAPK7_ORYSJ;tr|Q0E0H5|Q0E0H5_ORYSJ;tr|B8AJD8|B8AJD8_ORYSI;sp|Q6ZI44|SAPK6_ORYSJ;tr|D1ML69|D1ML69_ORYSI;tr|Q10KB6|Q10KB6_ORYSJ;tr|B8AQM4|B8AQM4_ORYSI;sp|Q75LR7|SAPK1_ORYSJ;tr|Q259V2|Q259V2_ORYSA;tr|A2XZ95|A2XZ95_ORYSI;tr|Q0J8R7|Q0J8R7_ORYSJ;sp|Q7XKA8|SAPK5_ORYSJ	2;2;2;2;2;1;1;1;1;1;1;1;1	2;2;2;2;2;1;1;1;1;1;1;1;1	1;1;1;1;1;0;0;0;0;0;0;0;0	>tr|Q01LD0|Q01LD0_ORYSA B0308C03.1 protein OS=Oryza sativa GN=B0308C03.1 PE=2 SV=1;>sp|Q7XQP4|SAPK7_ORYSJ Serine/threonine-protein kinase SAPK7 OS=Oryza sativa subsp. japonica GN=SAPK7 PE=2 SV=2;>tr|Q0E0H5|Q0E0H5_ORYSJ Os02g0551100 protein OS=Oryza sativa	13	2	7.2	7.2	2.8	41.325	359	359;359;365;365;365;201;342;342;342;367;367;370;370	1.36	7	4	0	12.333
Q0J3W2	Q0J3W2_ORYSJ	unreviewed	L-ascorbate peroxidase (Os08g0549100 protein) (cDNA clone:J023074O14, full insert sequence)	Os08g0549100	Oryza sativa subsp. japonica (Rice)	291	integral component of membrane [GO:0016021]; heme binding [GO:0020037]; peroxidase activity [GO:0004601]; response to oxidative stress [GO:0006979]	response to oxidative stress [GO:0006979]	heme binding [GO:0020037]; peroxidase activity [GO:0004601]	integral component of membrane [GO:0016021]	GO:0004601; GO:0006979; GO:0016021; GO:0020037	tr|Q0J3W2|Q0J3W2_ORYSJ;tr|A2YXU4|A2YXU4_ORYSI;sp|Q6ZJJ1|APX4_ORYSJ;tr|A3BVI0|A3BVI0_ORYSJ	6;6;6;3;2;1;1	6;6;6;3;2;1;1	6;6;6;3;2;1;1	>tr|Q0J3W2|Q0J3W2_ORYSJ L-ascorbate peroxidase OS=Oryza sativa subsp. japonica GN=Os08g0549100 PE=2 SV=1;>tr|A2YXU4|A2YXU4_ORYSI Putative uncharacterized protein OS=Oryza sativa subsp. indica GN=OsI_30161 PE=2 SV=1;>sp|Q6ZJJ1|APX4_ORYSJ Probable L-ascorbat	7	6	23.4	23.4	23.4	31.738	291	291;291;291;125;241;269;270	1.39	33	21	0	67.254
B8B8E2	B8B8E2_ORYSI	unreviewed	Dolichyl-diphosphooligosaccharide--protein glycosyltransferase 48 kDa subunit (Oligosaccharyl transferase 48 kDa subunit) (EC 2.4.99.18)	OsI_25342	Oryza sativa subsp. indica (Rice)	439	endoplasmic reticulum membrane [GO:0005789]; Golgi apparatus [GO:0005794]; integral component of membrane [GO:0016021]; nucleolus [GO:0005730]; plant-type cell wall [GO:0009505]; plasmodesma [GO:0009506]; vacuolar membrane [GO:0005774]; transferase activi	plant-type cell wall organization [GO:0009664]; protein N-linked glycosylation via asparagine [GO:0018279]; unidimensional cell growth [GO:0009826]	transferase activity, transferring glycosyl groups [GO:0016757]	endoplasmic reticulum membrane [GO:0005789]; Golgi apparatus [GO:0005794]; integral component of membrane [GO:0016021]; nucleolus [GO:0005730]; plant-type cell wall [GO:0009505]; plasmodesma [GO:0009506]; vacuolar membrane [GO:0005774]	GO:0005730; GO:0005774; GO:0005789; GO:0005794; GO:0009505; GO:0009506; GO:0009664; GO:0009826; GO:0016021; GO:0016757; GO:0018279	tr|B8B8E2|B8B8E2_ORYSI;sp|Q6ZLK0|OST48_ORYSJ;tr|B9FW46|B9FW46_ORYSJ	6;6;6	6;6;6	6;6;6	>tr|B8B8E2|B8B8E2_ORYSI Putative uncharacterized protein OS=Oryza sativa subsp. indica GN=OsI_25342 PE=2 SV=1;>sp|Q6ZLK0|OST48_ORYSJ Dolichyl-diphosphooligosaccharide--protein glycosyltransferase 48 kDa subunit OS=Oryza sativa subsp. japonica GN=OST48 PE=2	3	6	15.7	15.7	15.7	48.329	439	439;439;562	1.12	30	4	0	42.248
B8B5I4	B8B5I4_ORYSI	unreviewed	Thioredoxin reductase (EC 1.8.1.9)	OsI_27178	Oryza sativa subsp. indica (Rice)	514	chloroplast stroma [GO:0009570]; enzyme activator activity [GO:0008047]; oxidoreductase activity, acting on a sulfur group of donors, disulfide as acceptor [GO:0016671]; thioredoxin-disulfide reductase activity [GO:0004791]; cell redox homeostasis [GO:004	cell redox homeostasis [GO:0045454]; hydrogen peroxide catabolic process [GO:0042744]; regulation of chlorophyll biosynthetic process [GO:0010380]; regulation of starch biosynthetic process [GO:0010581]; removal of superoxide radicals [GO:0019430]	enzyme activator activity [GO:0008047]; oxidoreductase activity, acting on a sulfur group of donors, disulfide as acceptor [GO:0016671]; thioredoxin-disulfide reductase activity [GO:0004791]	chloroplast stroma [GO:0009570]	GO:0004791; GO:0008047; GO:0009570; GO:0010380; GO:0010581; GO:0016671; GO:0019430; GO:0042744; GO:0045454	tr|B8B5I4|B8B5I4_ORYSI;sp|Q70G58|NTRC_ORYSJ	3;3	3;3	3;3	>tr|B8B5I4|B8B5I4_ORYSI Thioredoxin reductase OS=Oryza sativa subsp. indica GN=OsI_27178 PE=2 SV=1;>sp|Q70G58|NTRC_ORYSJ Thioredoxin reductase NTRC OS=Oryza sativa subsp. japonica GN=Os07g0657900 PE=1 SV=2	2	3	6	6	6	56.08	514	514;515	1.19	34	8	0	53.441
Q0JP03	Q0JP03_ORYSJ	unreviewed	Importin subunit alpha	Os01g0253300 OsJ_01128	Oryza sativa subsp. japonica (Rice)	526	cytoplasm [GO:0005737]; nucleus [GO:0005634]; protein transporter activity [GO:0008565]; protein import into nucleus [GO:0006606]	protein import into nucleus [GO:0006606]	protein transporter activity [GO:0008565]	cytoplasm [GO:0005737]; nucleus [GO:0005634]	GO:0005634; GO:0005737; GO:0006606; GO:0008565	tr|Q0JP03|Q0JP03_ORYSJ;tr|A2WMY5|A2WMY5_ORYSI;sp|Q71VM4|IMA1A_ORYSJ	5;5;5;1	3;3;3;0	3;3;3;0	>tr|Q0JP03|Q0JP03_ORYSJ Importin subunit alpha OS=Oryza sativa subsp. japonica GN=Os01g0253300 PE=2 SV=1;>tr|A2WMY5|A2WMY5_ORYSI Importin subunit alpha OS=Oryza sativa subsp. indica GN=OsI_01208 PE=2 SV=1;>sp|Q71VM4|IMA1A_ORYSJ Importin subunit alpha-1a OS	4	5	13.7	8.9	8.9	57.57	526	526;526;526;190	1.21	15	4	0	26.826
B8AK67	B8AK67_ORYSI	unreviewed	UDP-glucose 6-dehydrogenase (EC 1.1.1.22)	OsI_12127	Oryza sativa subsp. indica (Rice)	481	NAD binding [GO:0051287]; UDP-glucose 6-dehydrogenase activity [GO:0003979]		NAD binding [GO:0051287]; UDP-glucose 6-dehydrogenase activity [GO:0003979]		GO:0003979; GO:0051287	tr|B8AK67|B8AK67_ORYSI;sp|Q75GS4|UGDH1_ORYSJ	6;6	1;1	1;1	>tr|B8AK67|B8AK67_ORYSI UDP-glucose 6-dehydrogenase OS=Oryza sativa subsp. indica GN=OsI_12127 PE=3 SV=1;>sp|Q75GS4|UGDH1_ORYSJ UDP-glucose 6-dehydrogenase 1 OS=Oryza sativa subsp. japonica GN=UGD1 PE=3 SV=1	2	6	15	2.7	2.7	52.324	481	481;481	1.47	16	14	0.0045366	7.5465
B9F950	B9F950_ORYSJ	unreviewed	Uncharacterized protein	OsJ_11345	Oryza sativa subsp. japonica (Rice)	923	cytoplasm [GO:0005737]; ATP binding [GO:0005524]; protein processing [GO:0016485]; response to heat [GO:0009408]	protein processing [GO:0016485]; response to heat [GO:0009408]	ATP binding [GO:0005524]	cytoplasm [GO:0005737]	GO:0005524; GO:0005737; GO:0009408; GO:0016485	tr|B9F950|B9F950_ORYSJ;tr|B8AKD9|B8AKD9_ORYSI;sp|Q75GT3|CLPB2_ORYSJ;tr|Q10JB2|Q10JB2_ORYSJ	13;13;13;12	12;12;12;11	12;12;12;11	>tr|B9F950|B9F950_ORYSJ Putative uncharacterized protein OS=Oryza sativa subsp. japonica GN=OsJ_11345 PE=2 SV=1;>tr|B8AKD9|B8AKD9_ORYSI Putative uncharacterized protein OS=Oryza sativa subsp. indica GN=OsI_12134 PE=2 SV=1;>sp|Q75GT3|CLPB2_ORYSJ Chaperone p	4	13	18.5	17.4	17.4	103.39	923	923;964;978;814	1.09	64	6	0	114.83
Q10BJ6	Q10BJ6_ORYSJ	unreviewed	Methylenetetrahydrofolate reductase (EC 1.5.1.20)	LOC_Os03g60090	Oryza sativa subsp. japonica (Rice)	573	methylenetetrahydrofolate reductase (NAD(P)H) activity [GO:0004489]; methionine metabolic process [GO:0006555]; tetrahydrofolate interconversion [GO:0035999]	methionine metabolic process [GO:0006555]; tetrahydrofolate interconversion [GO:0035999]	methylenetetrahydrofolate reductase (NAD(P)H) activity [GO:0004489]		GO:0004489; GO:0006555; GO:0035999	tr|Q10BJ6|Q10BJ6_ORYSJ;tr|Q10BJ7|Q10BJ7_ORYSJ;tr|A2XNC0|A2XNC0_ORYSI;sp|Q75HE6|MTHR_ORYSJ;tr|A6N158|A6N158_ORYSI	12;12;12;12;7	12;12;12;12;7	12;12;12;12;7	>tr|Q10BJ6|Q10BJ6_ORYSJ Methylenetetrahydrofolate reductase OS=Oryza sativa subsp. japonica GN=LOC_Os03g60090 PE=2 SV=1;>tr|Q10BJ7|Q10BJ7_ORYSJ Methylenetetrahydrofolate reductase OS=Oryza sativa subsp. japonica GN=Os03g0815200 PE=2 SV=1;>tr|A2XNC0|A2XNC0_	5	12	29.5	29.5	29.5	64.069	573	573;594;594;594;237	1.4	49	33	0	84.866
B9F6K1	B9F6K1_ORYSJ		DEAD-box ATP-dependent RNA helicase 37 (EC 3.6.4.13) (OsPL10a)	PL10A Os03g0805200 LOC_Os03g59050 OsJ_13017 OSJNBb0015I02.14	Oryza sativa subsp. japonica (Rice)	637	ATP binding [GO:0005524]; ATP-dependent RNA helicase activity [GO:0004004]; RNA binding [GO:0003723]; RNA secondary structure unwinding [GO:0010501]	RNA secondary structure unwinding [GO:0010501]	ATP binding [GO:0005524]; ATP-dependent RNA helicase activity [GO:0004004]; RNA binding [GO:0003723]		GO:0003723; GO:0004004; GO:0005524; GO:0010501	tr|B9F6K1|B9F6K1_ORYSJ;sp|Q75HJ0|RH37_ORYSJ	6;6	6;6	1;1	>tr|B9F6K1|B9F6K1_ORYSJ Putative uncharacterized protein OS=Oryza sativa subsp. japonica GN=OsJ_13017 PE=2 SV=1;>sp|Q75HJ0|RH37_ORYSJ DEAD-box ATP-dependent RNA helicase 37 OS=Oryza sativa subsp. japonica GN=PL10A PE=2 SV=1	2	6	11.8	11.8	2.4	67.665	637	637;637	1.21	31	8	0	58.696
A3ALU8	A3ALU8_ORYSJ	unreviewed	Uncharacterized protein	OsJ_12262	Oryza sativa subsp. japonica (Rice)	424	hydrolase activity, hydrolyzing O-glycosyl compounds [GO:0004553]; carbohydrate metabolic process [GO:0005975]	carbohydrate metabolic process [GO:0005975]	hydrolase activity, hydrolyzing O-glycosyl compounds [GO:0004553]		GO:0004553; GO:0005975	tr|A3ALU8|A3ALU8_ORYSJ;sp|Q75I93|BGL07_ORYSJ;tr|A2X5K1|A2X5K1_ORYSI	2;2;2	2;2;2	1;1;1	>tr|A3ALU8|A3ALU8_ORYSJ Putative uncharacterized protein OS=Oryza sativa subsp. japonica GN=OsJ_12262 PE=3 SV=1;>sp|Q75I93|BGL07_ORYSJ Beta-glucosidase 7 OS=Oryza sativa subsp. japonica GN=BGLU7 PE=1 SV=1;>tr|A2X5K1|A2X5K1_ORYSI Putative uncharacterized pr	3	2	5.4	5.4	3.8	47.861	424	424;504;527	1.46	7	6	0	23.247
Q75IM9	IVD_ORYSJ	reviewed	Isovaleryl-CoA dehydrogenase, mitochondrial (IVD) (EC 1.3.8.4)	Os05g0125500 OsJ_16966 OSJNBb0079L11.8 P0683F12.2	Oryza sativa subsp. japonica (Rice)	409	mitochondrial matrix [GO:0005759]; mitochondrion [GO:0005739]; ATP binding [GO:0005524]; electron carrier activity [GO:0009055]; fatty-acyl-CoA binding [GO:0000062]; flavin adenine dinucleotide binding [GO:0050660]; isovaleryl-CoA dehydrogenase activity [	branched-chain amino acid catabolic process [GO:0009083]; fatty acid beta-oxidation using acyl-CoA dehydrogenase [GO:0033539]; leucine catabolic process [GO:0006552]; lipid homeostasis [GO:0055088]	ATP binding [GO:0005524]; electron carrier activity [GO:0009055]; fatty-acyl-CoA binding [GO:0000062]; flavin adenine dinucleotide binding [GO:0050660]; isovaleryl-CoA dehydrogenase activity [GO:0008470]; oxidoreductase activity, acting on the CH-CH group	mitochondrial matrix [GO:0005759]; mitochondrion [GO:0005739]	GO:0000062; GO:0005524; GO:0005739; GO:0005759; GO:0006552; GO:0008470; GO:0009055; GO:0009083; GO:0033539; GO:0050660; GO:0052890; GO:0055088	sp|Q75IM9|IVD_ORYSJ;tr|B8AXJ6|B8AXJ6_ORYSI	3;2	3;2	3;2	>sp|Q75IM9|IVD_ORYSJ Isovaleryl-CoA dehydrogenase, mitochondrial OS=Oryza sativa subsp. japonica GN=Os05g0125500 PE=2 SV=2;>tr|B8AXJ6|B8AXJ6_ORYSI Putative uncharacterized protein OS=Oryza sativa subsp. indica GN=OsI_18277 PE=2 SV=1	2	3	8.3	8.3	8.3	44.531	409	409;357	1.62	12	20	0	19.66
O82032	O82032_ORYSI	unreviewed	Cytosolic pyruvate orthophosphate dikinase (EC 2.7.9.1)	PPDK	Oryza sativa subsp. indica (Rice)	887	ATP binding [GO:0005524]; kinase activity [GO:0016301]; metal ion binding [GO:0046872]; pyruvate, phosphate dikinase activity [GO:0050242]; pyruvate metabolic process [GO:0006090]	pyruvate metabolic process [GO:0006090]	ATP binding [GO:0005524]; kinase activity [GO:0016301]; metal ion binding [GO:0046872]; pyruvate, phosphate dikinase activity [GO:0050242]		GO:0005524; GO:0006090; GO:0016301; GO:0046872; GO:0050242	tr|O82032|O82032_ORYSI;tr|A2XIA2|A2XIA2_ORYSI;sp|Q75KR1|PPDK2_ORYSJ	9;9;9;1	7;7;7;1	7;7;7;1	>tr|O82032|O82032_ORYSI Cytosolic pyruvate orthophosphate dikinase OS=Oryza sativa subsp. indica GN=PPDK PE=2 SV=1;>tr|A2XIA2|A2XIA2_ORYSI Putative uncharacterized protein OS=Oryza sativa subsp. indica GN=OsI_12162 PE=2 SV=1;>sp|Q75KR1|PPDK2_ORYSJ Pyruvate	4	9	13	10.6	10.6	96.565	887	887;887;887;110	1	15		0	61.371
J7LG00	J7LG00_ORYSA	unreviewed	Uncharacterized protein		Oryza sativa (Rice)	366	endoplasmic reticulum [GO:0005783]; isomerase activity [GO:0016853]; cell redox homeostasis [GO:0045454]	cell redox homeostasis [GO:0045454]	isomerase activity [GO:0016853]	endoplasmic reticulum [GO:0005783]	GO:0005783; GO:0016853; GO:0045454	tr|J7LG00|J7LG00_ORYSA;tr|B8AYG0|B8AYG0_ORYSI;sp|Q75M08|PDI21_ORYSJ	5;5;5	5;5;5	2;2;2	>tr|J7LG00|J7LG00_ORYSA Uncharacterized protein OS=Oryza sativa PE=2 SV=1;>tr|B8AYG0|B8AYG0_ORYSI Putative uncharacterized protein OS=Oryza sativa subsp. indica GN=OsI_18529 PE=2 SV=1;>sp|Q75M08|PDI21_ORYSJ Protein disulfide isomerase-like 2-1 OS=Oryza sat	3	5	21.9	21.9	9.8	39.912	366	366;366;366	1.67	23	46	0	64.105
Q0J732	Q0J732_ORYSJ		Xyloglucan endotransglycosylase/hydrolase protein 8 (EC 2.4.1.207) (End-xyloglucan transferase) (OsXRT5) (OsXTH8)	XTH8 XRT5 Os08g0237000 LOC_Os08g13920 P0682A06.17	Oryza sativa subsp. japonica (Rice)	290	apoplast [GO:0048046]; cell wall [GO:0005618]; hydrolase activity, hydrolyzing O-glycosyl compounds [GO:0004553]; xyloglucan:xyloglucosyl transferase activity [GO:0016762]; cell wall biogenesis [GO:0042546]; cell wall organization [GO:0071555]; xyloglucan metabolic process [GO:0010411]	cell wall biogenesis [GO:0042546]; cell wall organization [GO:0071555]; xyloglucan metabolic process [GO:0010411]	hydrolase activity, hydrolyzing O-glycosyl compounds [GO:0004553]; xyloglucan:xyloglucosyl transferase activity [GO:0016762]	apoplast [GO:0048046]; cell wall [GO:0005618]	GO:0004553; GO:0005618; GO:0010411; GO:0016762; GO:0042546; GO:0048046; GO:0071555	tr|Q0J732|Q0J732_ORYSJ;tr|A2ZZJ6|A2ZZJ6_ORYSJ;tr|A2YSQ3|A2YSQ3_ORYSI;sp|Q76BW5|XTH8_ORYSJ	2;2;2;2	2;2;2;2	2;2;2;2	>tr|Q0J732|Q0J732_ORYSJ Os08g0237000 protein OS=Oryza sativa subsp. japonica GN=Os08g0237000 PE=2 SV=1;>tr|A2ZZJ6|A2ZZJ6_ORYSJ Uncharacterized protein OS=Oryza sativa subsp. japonica GN=OsJ_04071 PE=2 SV=1;>tr|A2YSQ3|A2YSQ3_ORYSI Putative uncharacterized p	4	2	5.9	5.9	5.9	32.096	290	290;290;290;290	2		4	0	15.514
Q10FN6	Q10FN6_ORYSJ		Tubulin beta-8 chain (Beta-8-tubulin)	TUBB8 TUB8 Os03g0661300 LOC_Os03g45920 OSJNBa0034D21.30 OSJNBb0065L20.6	Oryza sativa subsp. japonica (Rice)	446	cytoplasm [GO:0005737]; microtubule [GO:0005874]; GTP binding [GO:0005525]; GTPase activity [GO:0003924]; structural constituent of cytoskeleton [GO:0005200]; microtubule-based process [GO:0007017]	microtubule-based process [GO:0007017]	GTPase activity [GO:0003924]; GTP binding [GO:0005525]; structural constituent of cytoskeleton [GO:0005200]	cytoplasm [GO:0005737]; microtubule [GO:0005874]	GO:0003924; GO:0005200; GO:0005525; GO:0005737; GO:0005874; GO:0007017	tr|Q10FN6|Q10FN6_ORYSJ;sp|Q76FS2|TBB8_ORYSJ;tr|A3AL37|A3AL37_ORYSJ;tr|A2XKB0|A2XKB0_ORYSI;tr|A6MZI9|A6MZI9_ORYSI	17;17;17;17;11	1;1;1;1;0	1;1;1;1;0	>tr|Q10FN6|Q10FN6_ORYSJ Os03g0661300 protein OS=Oryza sativa subsp. japonica GN=Os03g0661300 PE=2 SV=1;>sp|Q76FS2|TBB8_ORYSJ Tubulin beta-8 chain OS=Oryza sativa subsp. japonica GN=TUBB8 PE=2 SV=1;>tr|A3AL37|A3AL37_ORYSJ Putative uncharacterized protein OS	5	17	34.8	2.7	2.7	49.633	446	446;446;462;462;216	1.48	12	11	1	-2
Q0DI63	Q0DI63_ORYSJ		Tubulin beta-6 chain (Beta-6-tubulin)	TUBB6 TUB6 Os05g0413200 LOC_Os05g34170 P0017D10.10	Oryza sativa subsp. japonica (Rice)	444	cytoplasm [GO:0005737]; microtubule [GO:0005874]; GTP binding [GO:0005525]; GTPase activity [GO:0003924]; structural constituent of cytoskeleton [GO:0005200]; microtubule-based process [GO:0007017]	microtubule-based process [GO:0007017]	GTPase activity [GO:0003924]; GTP binding [GO:0005525]; structural constituent of cytoskeleton [GO:0005200]	cytoplasm [GO:0005737]; microtubule [GO:0005874]	GO:0003924; GO:0005200; GO:0005525; GO:0005737; GO:0005874; GO:0007017	tr|Q0DI63|Q0DI63_ORYSJ;sp|Q76FS3|TBB6_ORYSJ;tr|B9FIN1|B9FIN1_ORYSJ;tr|B8AY97|B8AY97_ORYSI	21;21;21;21;9	3;3;3;3;3	1;1;1;1;1	>tr|Q0DI63|Q0DI63_ORYSJ Os05g0413200 protein OS=Oryza sativa subsp. japonica GN=Os05g0413200 PE=2 SV=1;>sp|Q76FS3|TBB6_ORYSJ Tubulin beta-6 chain OS=Oryza sativa subsp. japonica GN=TUBB6 PE=1 SV=1;>tr|B9FIN1|B9FIN1_ORYSJ Putative uncharacterized protein OS	5	21	50.2	6.8	2.5	49.886	444	444;444;624;624;138	1.24	41	13	0	25.024
A2WRY9	A2WRY9_ORYSI	unreviewed	Putative uncharacterized protein	OsI_02626	Oryza sativa subsp. indica (Rice)	275	mitochondrial outer membrane [GO:0005741]; voltage-gated anion channel activity [GO:0008308]		voltage-gated anion channel activity [GO:0008308]	mitochondrial outer membrane [GO:0005741]	GO:0005741; GO:0008308	tr|A2WRY9|A2WRY9_ORYSI;sp|Q7F4F8|VDAC3_ORYSJ	4;4	4;4	4;4	>tr|A2WRY9|A2WRY9_ORYSI Putative uncharacterized protein OS=Oryza sativa subsp. indica GN=OsI_02626 PE=2 SV=1;>sp|Q7F4F8|VDAC3_ORYSJ Mitochondrial outer membrane protein porin 3 OS=Oryza sativa subsp. japonica GN=VDAC3 PE=2 SV=1	2	4	19.6	19.6	19.6	29.891	275	275;275	1.21	41	11	0	38.057
B7E6P6	B7E6P6_ORYSJ		Peroxiredoxin-2E-2, chloroplastic (EC 1.11.1.15) (Peroxiredoxin IIE-2) (Thioredoxin reductase 2E-2)	PRXIIE-2 Os02g0192700 LOC_Os02g09940 P0437H03.112 P0453H10.33	Oryza sativa subsp. japonica (Rice)	225	chloroplast stroma [GO:0009570]; peroxidase activity [GO:0004601]; peroxiredoxin activity [GO:0051920]; cell redox homeostasis [GO:0045454]	cell redox homeostasis [GO:0045454]	peroxidase activity [GO:0004601]; peroxiredoxin activity [GO:0051920]	chloroplast stroma [GO:0009570]	GO:0004601; GO:0009570; GO:0045454; GO:0051920	tr|B7E6P6|B7E6P6_ORYSJ;tr|A2X1X4|A2X1X4_ORYSI;sp|Q7F8S5|PR2E2_ORYSJ;tr|A3A420|A3A420_ORYSJ	8;8;8;7;1	8;8;8;7;1	7;7;7;6;0	>tr|B7E6P6|B7E6P6_ORYSJ cDNA clone:001-035-H06, full insert sequence OS=Oryza sativa subsp. japonica PE=2 SV=1;>tr|A2X1X4|A2X1X4_ORYSI Putative uncharacterized protein OS=Oryza sativa subsp. indica GN=OsI_06200 PE=2 SV=1;>sp|Q7F8S5|PR2E2_ORYSJ Peroxiredoxi	5	8	49.8	49.8	40.9	23.179	225	225;225;225;225;25	1.76	10	31	0	62.741
B8BC40	B8BC40_ORYSI	unreviewed	Putative uncharacterized protein	OsI_29751	Oryza sativa subsp. indica (Rice)	292	O-methyltransferase activity [GO:0008171]		O-methyltransferase activity [GO:0008171]		GO:0008171	tr|B8BC40|B8BC40_ORYSI;sp|Q7F8T6|OMT17_ORYSJ	4;4	4;4	4;4	>tr|B8BC40|B8BC40_ORYSI Putative uncharacterized protein OS=Oryza sativa subsp. indica GN=OsI_29751 PE=2 SV=1;>sp|Q7F8T6|OMT17_ORYSJ Tricin synthase 2 OS=Oryza sativa subsp. japonica GN=ROMT-17 PE=1 SV=1	2	4	14.4	14.4	14.4	32.032	292	292;292	1.78	2	7	0	24.721
Q7F9I1	CLPC1_ORYSJ	reviewed	Chaperone protein ClpC1, chloroplastic (ATP-dependent Clp protease ATP-binding subunit ClpC homolog 1) (Casein lytic proteinase C1)	CLPC1 Os04g0397100 LOC_Os04g32560 OSJNBa0039C07.4	Oryza sativa subsp. japonica (Rice)	918	chloroplast [GO:0009507]; ATP binding [GO:0005524]; protein metabolic process [GO:0019538]	protein metabolic process [GO:0019538]	ATP binding [GO:0005524]	chloroplast [GO:0009507]	GO:0005524; GO:0009507; GO:0019538	sp|Q7F9I1|CLPC1_ORYSJ;tr|A3ATE4|A3ATE4_ORYSJ;tr|B8ATF3|B8ATF3_ORYSI	44;44;34;8;2;2;1;1;1;1;1;1;1;1;1;1	14;14;10;3;0;0;0;0;0;0;0;0;0;0;0;0	14;14;10;3;0;0;0;0;0;0;0;0;0;0;0;0	>sp|Q7F9I1|CLPC1_ORYSJ Chaperone protein ClpC1, chloroplastic OS=Oryza sativa subsp. japonica GN=CLPC1 PE=2 SV=2;>tr|A3ATE4|A3ATE4_ORYSJ Putative uncharacterized protein OS=Oryza sativa subsp. japonica GN=OsJ_14634 PE=2 SV=1;>tr|B8ATF3|B8ATF3_ORYSI Putativ	16	44	44.9	20.7	20.7	101.8	918	918;1033;785;114;698;918;678;691;853;865;917;937;937;956;983;1219	1.06	81	5	0	148.31
Q7FAH2	G3PC2_ORYSJ	reviewed	Glyceraldehyde-3-phosphate dehydrogenase 2, cytosolic (EC 1.2.1.12)	GAPC2 GAPDH Os04g0486600 LOC_Os04g40950 H0302E05.3 OJ000223_09.15	Oryza sativa subsp. japonica (Rice)	337	cytoplasm [GO:0005737]; glyceraldehyde-3-phosphate dehydrogenase (NAD+) (phosphorylating) activity [GO:0004365]; NAD binding [GO:0051287]; NADP binding [GO:0050661]; glucose metabolic process [GO:0006006]; glycolytic process [GO:0006096]	glucose metabolic process [GO:0006006]; glycolytic process [GO:0006096]	glyceraldehyde-3-phosphate dehydrogenase (NAD+) (phosphorylating) activity [GO:0004365]; NAD binding [GO:0051287]; NADP binding [GO:0050661]	cytoplasm [GO:0005737]	GO:0004365; GO:0005737; GO:0006006; GO:0006096; GO:0050661; GO:0051287	sp|Q7FAH2|G3PC2_ORYSJ;tr|A3AV14|A3AV14_ORYSJ;tr|A2XUU7|A2XUU7_ORYSI;tr|A6MZB2|A6MZB2_ORYSI;tr|A6N023|A6N023_ORYSI	19;19;19;14;14;5;1	10;10;10;8;7;2;0	6;6;6;4;3;1;0	>sp|Q7FAH2|G3PC2_ORYSJ Glyceraldehyde-3-phosphate dehydrogenase 2, cytosolic OS=Oryza sativa subsp. japonica GN=GAPC2 PE=1 SV=1;>tr|A3AV14|A3AV14_ORYSJ Putative uncharacterized protein OS=Oryza sativa subsp. japonica GN=OsJ_15252 PE=2 SV=1;>tr|A2XUU7|A2XUU	7	19	65.3	45.4	28.8	36.773	337	337;385;385;219;263;145;403	1.55	72	88	0	213.57
Q9ZR36	Q9ZR36_ORYSA	unreviewed	Amylogenin (H0112G12.3 protein)	amy H0112G12.3	Oryza sativa (Rice)	347	intramolecular transferase activity [GO:0016866]; cellulose biosynthetic process [GO:0030244]	cellulose biosynthetic process [GO:0030244]	intramolecular transferase activity [GO:0016866]		GO:0016866; GO:0030244	tr|Q9ZR36|Q9ZR36_ORYSA;sp|Q7FAY6|RGP2_ORYSJ;tr|O82706|O82706_ORYSA;tr|B9FCY4|B9FCY4_ORYSJ;tr|B8AW08|B8AW08_ORYSI;tr|Q8S3N4|Q8S3N4_ORYSJ	2;2;2;2;2;2	2;2;2;2;2;2	2;2;2;2;2;2	>tr|Q9ZR36|Q9ZR36_ORYSA Amylogenin OS=Oryza sativa GN=amy PE=2 SV=1;>sp|Q7FAY6|RGP2_ORYSJ Probable UDP-arabinopyranose mutase 2 OS=Oryza sativa subsp. japonica GN=UAM2 PE=1 SV=1;>tr|O82706|O82706_ORYSA RGP2 protein (Fragment) OS=Oryza sativa GN=RPG2 PE=2 S	6	2	8.6	8.6	8.6	38.906	347	347;347;348;378;378;433	1.2	4	1	0	13.601
B9G759	B9G759_ORYSJ	unreviewed	Uncharacterized protein	OsJ_32570	Oryza sativa subsp. japonica (Rice)	374						tr|B9G759|B9G759_ORYSJ;sp|Q7XBW5|PAP3_ORYSJ;tr|B8BIE2|B8BIE2_ORYSI	7;7;6	7;7;6	7;7;6	>tr|B9G759|B9G759_ORYSJ Putative uncharacterized protein OS=Oryza sativa subsp. japonica GN=OsJ_32570 PE=2 SV=1;>sp|Q7XBW5|PAP3_ORYSJ Probable plastid-lipid-associated protein 3, chloroplastic OS=Oryza sativa subsp. japonica GN=PAP3 PE=3 SV=1;>tr|B8BIE2|B8	3	7	18.2	18.2	18.2	40.048	374	374;374;254	1.6	43	65	0	67.54
Q7XCK6	CHI8_ORYSJ	reviewed	Chitinase 8 (EC 3.2.1.14) (Class II chitinase a) (OsChia2a) (Pathogenesis related (PR)-3 chitinase 8)	Cht8 Cht2 Os10g0542900 LOC_Os10g39680 OsJ_32330 OSJNBb0015I11.14	Oryza sativa subsp. japonica (Rice)	261	intracellular [GO:0005622]; chitinase activity [GO:0004568]; amino sugar metabolic process [GO:0006040]; cell wall macromolecule catabolic process [GO:0016998]; chitin catabolic process [GO:0006032]; polysaccharide catabolic process [GO:0000272]	amino sugar metabolic process [GO:0006040]; cell wall macromolecule catabolic process [GO:0016998]; chitin catabolic process [GO:0006032]; polysaccharide catabolic process [GO:0000272]	chitinase activity [GO:0004568]	intracellular [GO:0005622]	GO:0000272; GO:0004568; GO:0005622; GO:0006032; GO:0006040; GO:0016998	sp|Q7XCK6|CHI8_ORYSJ	1	1	1	>sp|Q7XCK6|CHI8_ORYSJ Chitinase 8 OS=Oryza sativa subsp. japonica GN=Cht8 PE=2 SV=1	1	1	7.3	7.3	7.3	27.551	261	261	2		2	0.0044501	7.338
A1YQK1	A1YQK1_ORYSJ	unreviewed	Malate dehydrogenase (EC 1.1.1.37)	OsJ_31897	Oryza sativa subsp. japonica (Rice)	332	L-malate dehydrogenase activity [GO:0030060]; carbohydrate metabolic process [GO:0005975]; malate metabolic process [GO:0006108]; tricarboxylic acid cycle [GO:0006099]	carbohydrate metabolic process [GO:0005975]; malate metabolic process [GO:0006108]; tricarboxylic acid cycle [GO:0006099]	L-malate dehydrogenase activity [GO:0030060]		GO:0005975; GO:0006099; GO:0006108; GO:0030060	tr|A1YQK1|A1YQK1_ORYSJ;sp|Q7XDC8|MDHC_ORYSJ;tr|B8BHG9|B8BHG9_ORYSI	13;13;12;2;1	13;13;12;2;1	13;13;12;2;1	>tr|A1YQK1|A1YQK1_ORYSJ Malate dehydrogenase OS=Oryza sativa subsp. japonica GN=OsJ_31897 PE=2 SV=1;>sp|Q7XDC8|MDHC_ORYSJ Malate dehydrogenase, cytoplasmic OS=Oryza sativa subsp. japonica GN=Os10g0478200 PE=1 SV=3;>tr|B8BHG9|B8BHG9_ORYSI Malate dehydrogena	5	13	49.7	49.7	49.7	35.568	332	332;332;316;124;57	1.54	149	174	0	191.95
Q259H4	Q259H4_ORYSA	unreviewed	Dihydroorotate dehydrogenase (quinone), mitochondrial (DHOdehase) (EC 1.3.5.2)	H0103C06.13 H0101F08.3	Oryza sativa (Rice)	469	mitochondrial inner membrane [GO:0005743]; dihydroorotate dehydrogenase activity [GO:0004152]; 'de novo' pyrimidine nucleobase biosynthetic process [GO:0006207]; 'de novo' UMP biosynthetic process [GO:0044205]	'de novo' pyrimidine nucleobase biosynthetic process [GO:0006207]; 'de novo' UMP biosynthetic process [GO:0044205]	dihydroorotate dehydrogenase activity [GO:0004152]	mitochondrial inner membrane [GO:0005743]	GO:0004152; GO:0005743; GO:0006207; GO:0044205	tr|Q259H4|Q259H4_ORYSA;tr|A2XYX9|A2XYX9_ORYSI;sp|Q7XKC8|PYRD_ORYSJ	2;2;2	2;2;2	2;2;2	>tr|Q259H4|Q259H4_ORYSA H0101F08.3 protein OS=Oryza sativa GN=H0103C06.13 PE=2 SV=1;>tr|A2XYX9|A2XYX9_ORYSI Putative uncharacterized protein OS=Oryza sativa subsp. indica GN=OsI_17913 PE=2 SV=1;>sp|Q7XKC8|PYRD_ORYSJ Dihydroorotate dehydrogenase (quinone),	3	2	5.1	5.1	5.1	49.533	469	469;469;469	1.29	5	2	0.003465	11.046
Q259H6	Q259H6_ORYSA	unreviewed	H0101F08.1 protein (H0103C06.11 protein)	H0103C06.11 H0101F08.1	Oryza sativa (Rice)	180	cell [GO:0005623]; protein disulfide oxidoreductase activity [GO:0015035]; cell redox homeostasis [GO:0045454]; glycerol ether metabolic process [GO:0006662]	cell redox homeostasis [GO:0045454]; glycerol ether metabolic process [GO:0006662]	protein disulfide oxidoreductase activity [GO:0015035]	cell [GO:0005623]	GO:0005623; GO:0006662; GO:0015035; GO:0045454	tr|Q259H6|Q259H6_ORYSA;tr|A2XYX7|A2XYX7_ORYSI;sp|Q7XKD0|TRXX_ORYSJ	3;3;3	3;3;3	3;3;3	>tr|Q259H6|Q259H6_ORYSA H0101F08.1 protein OS=Oryza sativa GN=H0103C06.11 PE=2 SV=1;>tr|A2XYX7|A2XYX7_ORYSI Putative uncharacterized protein OS=Oryza sativa subsp. indica GN=OsI_17911 PE=2 SV=1;>sp|Q7XKD0|TRXX_ORYSJ Thioredoxin X, chloroplastic OS=Oryza sa	3	3	18.3	18.3	18.3	19.121	180	180;180;180	1.82	2	9	0	21.581
Q259D4	Q259D4_ORYSA	unreviewed	H0801D08.11 protein	H0801D08.11	Oryza sativa (Rice)	301	clathrin coat of coated pit [GO:0030132]; clathrin coat of trans-Golgi network vesicle [GO:0030130]; structural molecule activity [GO:0005198]; intracellular protein transport [GO:0006886]; vesicle-mediated transport [GO:0016192]	intracellular protein transport [GO:0006886]; vesicle-mediated transport [GO:0016192]	structural molecule activity [GO:0005198]	clathrin coat of coated pit [GO:0030132]; clathrin coat of trans-Golgi network vesicle [GO:0030130]	GO:0005198; GO:0006886; GO:0016192; GO:0030130; GO:0030132	tr|Q259D4|Q259D4_ORYSA;tr|A2XZ05|A2XZ05_ORYSI;sp|Q7XKE9|CLC1_ORYSJ	1;1;1	1;1;1	1;1;1	>tr|Q259D4|Q259D4_ORYSA H0801D08.11 protein OS=Oryza sativa GN=H0801D08.11 PE=2 SV=1;>tr|A2XZ05|A2XZ05_ORYSI Putative uncharacterized protein OS=Oryza sativa subsp. indica GN=OsI_17938 PE=2 SV=1;>sp|Q7XKE9|CLC1_ORYSJ Clathrin light chain 1 OS=Oryza sativa	3	1	4	4	4	32.536	301	301;301;301	1.92	1	12	0.004035	9.1514
Q01KB2	Q01KB2_ORYSA		Beta-glucosidase 12 (EC 3.2.1.21)	BGLU12 OsI_16288 OSIGBa0135C13.7	Oryza sativa subsp. indica (Rice)	510	extracellular region [GO:0005576]; beta-glucosidase activity [GO:0008422]; scopolin beta-glucosidase activity [GO:0102483]; carbohydrate metabolic process [GO:0005975]	carbohydrate metabolic process [GO:0005975]	beta-glucosidase activity [GO:0008422]; scopolin beta-glucosidase activity [GO:0102483]	extracellular region [GO:0005576]	GO:0005576; GO:0005975; GO:0008422; GO:0102483	tr|Q01KB2|Q01KB2_ORYSA;tr|B8AVF0|B8AVF0_ORYSI;sp|Q7XKV4|BGL12_ORYSJ;tr|A6N1U0|A6N1U0_ORYSI;tr|Q01IX2|Q01IX2_ORYSA;sp|Q7XKV2|BGL13_ORYSJ;tr|B8AVF1|B8AVF1_ORYSI	2;2;2;1;1;1;1	2;2;2;1;1;1;1	2;2;2;1;1;1;1	>tr|Q01KB2|Q01KB2_ORYSA OSIGBa0135C13.7 protein OS=Oryza sativa GN=OSIGBa0135C13.7 PE=1 SV=1;>tr|B8AVF0|B8AVF0_ORYSI Putative uncharacterized protein OS=Oryza sativa subsp. indica GN=OsI_16288 PE=2 SV=1;>sp|Q7XKV4|BGL12_ORYSJ Beta-glucosidase 12 OS=Oryza s	7	2	3.9	3.9	3.9	57.492	510	510;510;510;140;506;506;527	1.67	3	6	0.0014684	11.828
A2XPH8	A2XPH8_ORYSI	unreviewed	Putative uncharacterized protein	OsI_14490	Oryza sativa subsp. indica (Rice)	141	integral component of membrane [GO:0016021]; transporter activity [GO:0005215]		transporter activity [GO:0005215]	integral component of membrane [GO:0016021]	GO:0005215; GO:0016021	tr|A2XPH8|A2XPH8_ORYSI;tr|B7E653|B7E653_ORYSJ;tr|A2XPH9|A2XPH9_ORYSI;sp|Q7XLR1|PIP26_ORYSJ	2;2;2;2	2;2;2;2	2;2;2;2	>tr|A2XPH8|A2XPH8_ORYSI Putative uncharacterized protein OS=Oryza sativa subsp. indica GN=OsI_14490 PE=3 SV=1;>tr|B7E653|B7E653_ORYSJ cDNA clone:006-302-B10, full insert sequence OS=Oryza sativa subsp. japonica PE=2 SV=1;>tr|A2XPH9|A2XPH9_ORYSI Putative un	4	2	8.5	8.5	8.5	14.916	141	141;282;282;282	1.28	58	23	0	20.4
B8AR85	B8AR85_ORYSI	unreviewed	Sucrose synthase (EC 2.4.1.13)	OsI_15088	Oryza sativa subsp. indica (Rice)	855	sucrose synthase activity [GO:0016157]; sucrose metabolic process [GO:0005985]	sucrose metabolic process [GO:0005985]	sucrose synthase activity [GO:0016157]		GO:0005985; GO:0016157	tr|B8AR85|B8AR85_ORYSI;sp|Q7XNX6|SUS7_ORYSJ;tr|B9FE34|B9FE34_ORYSJ;tr|Q01KW8|Q01KW8_ORYSA;sp|H6TFZ4|SUS5_ORYSJ;tr|A3ARN7|A3ARN7_ORYSJ	10;10;9;9;9;7	8;8;8;8;8;6	6;6;6;6;6;4	>tr|B8AR85|B8AR85_ORYSI Sucrose synthase OS=Oryza sativa subsp. indica GN=OsI_15088 PE=2 SV=1;>sp|Q7XNX6|SUS7_ORYSJ Sucrose synthase 7 OS=Oryza sativa subsp. japonica GN=SUS7 PE=2 SV=2;>tr|B9FE34|B9FE34_ORYSJ Sucrose synthase OS=Oryza sativa subsp. japonic	6	10	15.7	13.6	11.2	97.767	855	855;855;847;855;855;500	1.09	21	2	0	76.943
Q01JS5	Q01JS5_ORYSA	unreviewed	OSIGBa0152L12.9 protein	OSIGBa0152L12.9	Oryza sativa (Rice)	399	coproporphyrinogen oxidase activity [GO:0004109]; porphyrin-containing compound biosynthetic process [GO:0006779]	porphyrin-containing compound biosynthetic process [GO:0006779]	coproporphyrinogen oxidase activity [GO:0004109]		GO:0004109; GO:0006779	tr|Q01JS5|Q01JS5_ORYSA;tr|B8AU70|B8AU70_ORYSI;sp|Q7XPL2|HEM6_ORYSJ;tr|B9FCF5|B9FCF5_ORYSJ	7;7;7;4	7;7;7;4	7;7;7;4	>tr|Q01JS5|Q01JS5_ORYSA OSIGBa0152L12.9 protein OS=Oryza sativa GN=OSIGBa0152L12.9 PE=2 SV=1;>tr|B8AU70|B8AU70_ORYSI Putative uncharacterized protein OS=Oryza sativa subsp. indica GN=OsI_17346 PE=2 SV=1;>sp|Q7XPL2|HEM6_ORYSJ Coproporphyrinogen-III oxidase,	4	7	20.8	20.8	20.8	43.871	399	399;399;399;374	1.8	6	24	0	53.903
Q0J9F5	Q0J9F5_ORYSJ		Plasma membrane ATPase (EC 3.6.3.6) (Proton pump)	Os04g0656100 LOC_Os04g56160 OSJNBa0071I13.11	Oryza sativa subsp. japonica (Rice)	951	integral component of plasma membrane [GO:0005887]; intracellular membrane-bounded organelle [GO:0043231]; ATP binding [GO:0005524]; hydrogen-exporting ATPase activity, phosphorylative mechanism [GO:0008553]; metal ion binding [GO:0046872]; ATP biosynthetic process [GO:0006754]; hydrogen ion transmembrane transport [GO:1902600]; regulation of intracellular pH [GO:0051453]	ATP biosynthetic process [GO:0006754]; hydrogen ion transmembrane transport [GO:1902600]; regulation of intracellular pH [GO:0051453]	ATP binding [GO:0005524]; hydrogen-exporting ATPase activity, phosphorylative mechanism [GO:0008553]; metal ion binding [GO:0046872]	integral component of plasma membrane [GO:0005887]; intracellular membrane-bounded organelle [GO:0043231]	GO:0005524; GO:0005887; GO:0006754; GO:0008553; GO:0043231; GO:0046872; GO:0051453; GO:1902600	tr|Q0J9F5|Q0J9F5_ORYSJ;tr|Q01KM8|Q01KM8_ORYSA;tr|A2XYF8|A2XYF8_ORYSI;sp|Q7XPY2|PMA1_ORYSJ;tr|A3AY68|A3AY68_ORYSJ	41;41;41;41;40;19;7;7;7;5;3;3;3;3;3;3;3;2;2	41;41;41;41;40;19;7;7;7;5;3;3;3;3;3;3;3;2;2	30;30;30;30;29;14;4;4;4;2;3;3;3;1;1;1;1;0;0	>tr|Q0J9F5|Q0J9F5_ORYSJ Os04g0656100 protein OS=Oryza sativa subsp. japonica GN=Os04g0656100 PE=2 SV=1;>tr|Q01KM8|Q01KM8_ORYSA OSIGBa0158D24.1 protein OS=Oryza sativa GN=OSIGBa0158D24.1 PE=2 SV=1;>tr|A2XYF8|A2XYF8_ORYSI Putative uncharacterized protein OS=	19	41	45.4	45.4	33.8	104.82	951	951;951;951;951;951;503;874;950;954;955;132;132;310;941;943;956;956;132;132	1.07	483	34	0	323.31
Q259H1	Q259H1_ORYSA	unreviewed	H0103C06.8 protein	H0103C06.8	Oryza sativa (Rice)	721	integral component of membrane [GO:0016021]; oligosaccharyl transferase activity [GO:0004576]; protein glycosylation [GO:0006486]	protein glycosylation [GO:0006486]	oligosaccharyl transferase activity [GO:0004576]	integral component of membrane [GO:0016021]	GO:0004576; GO:0006486; GO:0016021	tr|Q259H1|Q259H1_ORYSA;tr|A2XYX2|A2XYX2_ORYSI;sp|Q7XQ88|STT3B_ORYSJ	1;1;1	1;1;1	1;1;1	>tr|Q259H1|Q259H1_ORYSA H0103C06.8 protein OS=Oryza sativa GN=H0103C06.8 PE=2 SV=1;>tr|A2XYX2|A2XYX2_ORYSI Putative uncharacterized protein OS=Oryza sativa subsp. indica GN=OsI_17905 PE=2 SV=1;>sp|Q7XQ88|STT3B_ORYSJ Dolichyl-diphosphooligosaccharide--prote	3	1	1.9	1.9	1.9	80.731	721	721;721;721	1	3		0.0094619	6.6775
Q7XQ97	DRE21_ORYSJ	reviewed	Anamorsin homolog 1 (Fe-S cluster assembly protein DRE2 homolog 1)	Os04g0674400 LOC_Os04g57810 OSJNBa0018M05.11	Oryza sativa subsp. japonica (Rice)	265	cytoplasm [GO:0005737]; mitochondrial intermembrane space [GO:0005758]; 2 iron, 2 sulfur cluster binding [GO:0051537]; electron carrier activity [GO:0009055]; metal ion binding [GO:0046872]; iron-sulfur cluster assembly [GO:0016226]; negative regulation o	iron-sulfur cluster assembly [GO:0016226]; negative regulation of apoptotic process [GO:0043066]	2 iron, 2 sulfur cluster binding [GO:0051537]; electron carrier activity [GO:0009055]; metal ion binding [GO:0046872]	cytoplasm [GO:0005737]; mitochondrial intermembrane space [GO:0005758]	GO:0005737; GO:0005758; GO:0009055; GO:0016226; GO:0043066; GO:0046872; GO:0051537	sp|Q7XQ97|DRE21_ORYSJ;tr|A3AYK2|A3AYK2_ORYSJ	1;1	1;1	1;1	>sp|Q7XQ97|DRE21_ORYSJ Anamorsin homolog 1 OS=Oryza sativa subsp. japonica GN=Os04g0674400 PE=2 SV=2;>tr|A3AYK2|A3AYK2_ORYSJ Anamorsin homolog OS=Oryza sativa subsp. japonica GN=OsJ_16601 PE=3 SV=1	2	1	7.2	7.2	7.2	27.759	265	265;330	2		1	0.0034578	11.009
Q01J89	Q01J89_ORYSA	unreviewed	H0815C01.7 protein	H0815C01.7	Oryza sativa (Rice)	284	protein serine/threonine phosphatase activity [GO:0004722]		protein serine/threonine phosphatase activity [GO:0004722]		GO:0004722	tr|Q01J89|Q01J89_ORYSA;tr|B8AUF1|B8AUF1_ORYSI;sp|Q7XQU7|P2C41_ORYSJ	1;1;1	1;1;1	1;1;1	>tr|Q01J89|Q01J89_ORYSA H0815C01.7 protein OS=Oryza sativa GN=H0815C01.7 PE=2 SV=1;>tr|B8AUF1|B8AUF1_ORYSI Putative uncharacterized protein OS=Oryza sativa subsp. indica GN=OsI_16110 PE=2 SV=1;>sp|Q7XQU7|P2C41_ORYSJ Probable protein phosphatase 2C 41 OS=Or	3	1	3.2	3.2	3.2	31.01	284	284;284;284	1.29	15	6	0.005597	7.084
Q259N8	Q259N8_ORYSA	unreviewed	H0818H01.11 protein	H0818H01.11	Oryza sativa (Rice)	427	S-methyl-5-thioribose kinase activity [GO:0046522]; methionine biosynthetic process [GO:0009086]	methionine biosynthetic process [GO:0009086]	S-methyl-5-thioribose kinase activity [GO:0046522]		GO:0009086; GO:0046522	tr|Q259N8|Q259N8_ORYSA;tr|A2XYS8|A2XYS8_ORYSI;sp|Q7XR60|MTK2_ORYSJ	3;3;3	3;3;3	1;1;1	>tr|Q259N8|Q259N8_ORYSA H0818H01.11 protein OS=Oryza sativa GN=H0818H01.11 PE=3 SV=1;>tr|A2XYS8|A2XYS8_ORYSI Putative uncharacterized protein OS=Oryza sativa subsp. indica GN=OsI_17859 PE=3 SV=1;>sp|Q7XR60|MTK2_ORYSJ Methylthioribose kinase 2 OS=Oryza sati	3	3	5.6	5.6	2.8	48.228	427	427;427;427	1.52	14	15	0	18.983
Q259N9	Q259N9_ORYSA	unreviewed	H0818H01.10 protein	H0818H01.10	Oryza sativa (Rice)	430	S-methyl-5-thioribose kinase activity [GO:0046522]; methionine biosynthetic process [GO:0009086]	methionine biosynthetic process [GO:0009086]	S-methyl-5-thioribose kinase activity [GO:0046522]		GO:0009086; GO:0046522	tr|Q259N9|Q259N9_ORYSA;tr|A2XYS7|A2XYS7_ORYSI;sp|Q7XR61|MTK1_ORYSJ	3;3;3	1;1;1	1;1;1	>tr|Q259N9|Q259N9_ORYSA H0818H01.10 protein OS=Oryza sativa GN=H0818H01.10 PE=2 SV=1;>tr|A2XYS7|A2XYS7_ORYSI Putative uncharacterized protein OS=Oryza sativa subsp. indica GN=OsI_17858 PE=2 SV=1;>sp|Q7XR61|MTK1_ORYSJ Methylthioribose kinase 1 OS=Oryza sati	3	3	6.3	3.5	3.5	48.466	430	430;430;430	2		2	1	-2
B8AT34	B8AT34_ORYSI	unreviewed	Putative uncharacterized protein	OsI_17011	Oryza sativa subsp. indica (Rice)	1101	nucleic acid binding [GO:0003676]		nucleic acid binding [GO:0003676]		GO:0003676	tr|B8AT34|B8AT34_ORYSI;sp|Q7XSA2|AGO1B_ORYSJ	5;5;1	1;1;1	1;1;1	>tr|B8AT34|B8AT34_ORYSI Putative uncharacterized protein OS=Oryza sativa subsp. indica GN=OsI_17011 PE=2 SV=1;>sp|Q7XSA2|AGO1B_ORYSJ Protein argonaute 1B OS=Oryza sativa subsp. japonica GN=AGO1B PE=2 SV=3	3	5	5.4	1.2	1.2	121.65	1101	1101;1118;430	1	1		0.005559	6.9968
Q01H94	Q01H94_ORYSA	unreviewed	B0103C08-B0602B01.9 protein	B0103C08-B0602B01.9	Oryza sativa (Rice)	288	integral component of membrane [GO:0016021]; transporter activity [GO:0005215]		transporter activity [GO:0005215]	integral component of membrane [GO:0016021]	GO:0005215; GO:0016021	tr|Q01H94|Q01H94_ORYSA;tr|A2XWD5|A2XWD5_ORYSI;sp|Q7XSQ9|PIP12_ORYSJ;tr|P93435|P93435_ORYSA;tr|C7J0T3|C7J0T3_ORYSJ	5;5;5;4;3;1	5;5;5;4;3;1	4;4;4;3;2;1	>tr|Q01H94|Q01H94_ORYSA B0103C08-B0602B01.9 protein OS=Oryza sativa GN=B0103C08-B0602B01.9 PE=2 SV=1;>tr|A2XWD5|A2XWD5_ORYSI Putative uncharacterized protein OS=Oryza sativa subsp. indica GN=OsI_16963 PE=2 SV=1;>sp|Q7XSQ9|PIP12_ORYSJ Probable aquaporin PIP	6	5	25.3	25.3	25.3	30.747	288	288;288;288;291;255;109	1.24	83	26	0	75.461
Q0JCM0	Q0JCM0_ORYSJ	unreviewed	G-box binding factor (Os04g0462500 protein) (Uncharacterized protein) (cDNA clone:001-044-D04, full insert sequence) (cDNA clone:J013116M06, full insert sequence) (cDNA clone:J023085B16, full insert sequence) (cDNA clone:J023117D08, full insert sequence)	Os04g0462500 OsJ_15074	Oryza sativa subsp. japonica (Rice)	262						tr|Q0JCM0|Q0JCM0_ORYSJ;tr|A2XUA6|A2XUA6_ORYSI;sp|Q7XTE8|14332_ORYSJ	12;12;12	4;4;4	2;2;2	>tr|Q0JCM0|Q0JCM0_ORYSJ G-box binding factor OS=Oryza sativa subsp. japonica GN=Os04g0462500 PE=2 SV=1;>tr|A2XUA6|A2XUA6_ORYSI Putative uncharacterized protein OS=Oryza sativa subsp. indica GN=OsI_16185 PE=2 SV=1;>sp|Q7XTE8|14332_ORYSJ 14-3-3-like protein	3	12	45.8	21	12.2	29.863	262	262;262;262	1.56	86	108	0	164.45
Q01MR6	Q01MR6_ORYSA	unreviewed	Pyruvate dehydrogenase E1 component subunit alpha (EC 1.2.4.1)	H0716A07.7	Oryza sativa (Rice)	425	intracellular membrane-bounded organelle [GO:0043231]; pyruvate dehydrogenase (acetyl-transferring) activity [GO:0004739]; acetyl-CoA biosynthetic process from pyruvate [GO:0006086]	acetyl-CoA biosynthetic process from pyruvate [GO:0006086]	pyruvate dehydrogenase (acetyl-transferring) activity [GO:0004739]	intracellular membrane-bounded organelle [GO:0043231]	GO:0004739; GO:0006086; GO:0043231	tr|Q01MR6|Q01MR6_ORYSA;tr|A2XPT6|A2XPT6_ORYSI;sp|Q7XTJ3|ODPA3_ORYSJ	1;1;1	1;1;1	1;1;1	>tr|Q01MR6|Q01MR6_ORYSA H0716A07.7 protein OS=Oryza sativa GN=H0716A07.7 PE=2 SV=1;>tr|A2XPT6|A2XPT6_ORYSI Putative uncharacterized protein OS=Oryza sativa subsp. indica GN=OsI_14647 PE=2 SV=1;>sp|Q7XTJ3|ODPA3_ORYSJ Pyruvate dehydrogenase E1 component subu	3	1	3.3	3.3	3.3	46.303	425	425;425;425	1.67	8	16	0.0039894	8.2462
A2XUR5	A2XUR5_ORYSI	unreviewed	Putative uncharacterized protein	OsI_16352	Oryza sativa subsp. indica (Rice)	187	peptide-methionine (S)-S-oxide reductase activity [GO:0008113]; protein repair [GO:0030091]; response to oxidative stress [GO:0006979]	protein repair [GO:0030091]; response to oxidative stress [GO:0006979]	peptide-methionine (S)-S-oxide reductase activity [GO:0008113]		GO:0006979; GO:0008113; GO:0030091	tr|A2XUR5|A2XUR5_ORYSI;sp|Q7XUP7|MSR21_ORYSJ;tr|Q25AK7|Q25AK7_ORYSA	3;3;2	3;3;2	3;3;2	>tr|A2XUR5|A2XUR5_ORYSI Putative uncharacterized protein OS=Oryza sativa subsp. indica GN=OsI_16352 PE=2 SV=1;>sp|Q7XUP7|MSR21_ORYSJ Peptide methionine sulfoxide reductase A2-1 OS=Oryza sativa subsp. japonica GN=MSRA2-1 PE=2 SV=2;>tr|Q25AK7|Q25AK7_ORYSA H0	3	3	15.5	15.5	15.5	20.807	187	187;187;187	1.9	1	9	0	22.753
S5AHJ5	S5AHJ5_ORYSJ	unreviewed	Allene oxide synthase (Fragment)	AOS1	Oryza sativa subsp. japonica (Rice)	93	heme binding [GO:0020037]; iron ion binding [GO:0005506]; oxidoreductase activity, acting on paired donors, with incorporation or reduction of molecular oxygen [GO:0016705]		heme binding [GO:0020037]; iron ion binding [GO:0005506]; oxidoreductase activity, acting on paired donors, with incorporation or reduction of molecular oxygen [GO:0016705]		GO:0005506; GO:0016705; GO:0020037	tr|S5AHJ5|S5AHJ5_ORYSJ;tr|S5A6Y7|S5A6Y7_ORYSI;tr|A3AN14|A3AN14_ORYSJ;tr|Q10EK5|Q10EK5_ORYSJ;tr|A2XMB9|A2XMB9_ORYSI;sp|Q7Y0C8|C74A1_ORYSJ	1;1;1;1;1;1	1;1;1;1;1;1	1;1;1;1;1;1	>tr|S5AHJ5|S5AHJ5_ORYSJ Allene oxide synthase (Fragment) OS=Oryza sativa subsp. japonica GN=AOS1 PE=4 SV=1;>tr|S5A6Y7|S5A6Y7_ORYSI Allene oxide synthase (Fragment) OS=Oryza sativa subsp. indica GN=AOS1 PE=4 SV=1;>tr|A3AN14|A3AN14_ORYSJ Putative uncharacter	6	1	21.5	21.5	21.5	10.323	93	93;93;503;512;512;512	2		4	0.0094787	6.6838
Q7Y0D4	TR164_ORYSJ	reviewed	Thioredoxin-like protein HCF164, chloroplastic (Protein HIGH CHLOROPHYLL FLUORESCENCE 164)	Os03g0767500 LOC_Os03g55820 OSJNBa0079B15.5 OSJNBb0106M04.22	Oryza sativa subsp. japonica (Rice)	262	chloroplast thylakoid membrane [GO:0009535]; cytoplasm [GO:0005737]; thylakoid lumen [GO:0031977]; oxidoreductase activity, acting on a sulfur group of donors, disulfide as acceptor [GO:0016671]; protein disulfide oxidoreductase activity [GO:0015035]; cel	cell redox homeostasis [GO:0045454]; cellular response to oxidative stress [GO:0034599]; cytochrome b6f complex assembly [GO:0010190]; glycerol ether metabolic process [GO:0006662]; oxidation-reduction process [GO:0055114]; protein folding [GO:0006457]; s	oxidoreductase activity, acting on a sulfur group of donors, disulfide as acceptor [GO:0016671]; protein disulfide oxidoreductase activity [GO:0015035]	chloroplast thylakoid membrane [GO:0009535]; cytoplasm [GO:0005737]; thylakoid lumen [GO:0031977]	GO:0000103; GO:0005737; GO:0006457; GO:0006662; GO:0009535; GO:0010190; GO:0015035; GO:0016671; GO:0031977; GO:0034599; GO:0045454; GO:0055114	sp|Q7Y0D4|TR164_ORYSJ	2	2	2	>sp|Q7Y0D4|TR164_ORYSJ Thioredoxin-like protein HCF164, chloroplastic OS=Oryza sativa subsp. japonica GN=Os03g0767500 PE=2 SV=1	1	2	12.2	12.2	12.2	28.572	262	262	1.5	2	2	0	12.912
Q7Y0E8	NRX11_ORYSJ	reviewed	Probable nucleoredoxin 1-1 (OsNrx1-1) (EC 1.8.1.8)	Os03g0405500 LOC_Os03g29190 OsJ_11206 OSJNBb0074M06.8	Oryza sativa subsp. japonica (Rice)	569	cytoplasm [GO:0005737]; protein-disulfide reductase activity [GO:0047134]; thioredoxin-disulfide reductase activity [GO:0004791]; cell redox homeostasis [GO:0045454]	cell redox homeostasis [GO:0045454]	protein-disulfide reductase activity [GO:0047134]; thioredoxin-disulfide reductase activity [GO:0004791]	cytoplasm [GO:0005737]	GO:0004791; GO:0005737; GO:0045454; GO:0047134	sp|Q7Y0E8|NRX11_ORYSJ;tr|A2XHT7|A2XHT7_ORYSI	5;5;1	5;5;1	4;4;0	>sp|Q7Y0E8|NRX11_ORYSJ Probable nucleoredoxin 1-1 OS=Oryza sativa subsp. japonica GN=Os03g0405500 PE=2 SV=1;>tr|A2XHT7|A2XHT7_ORYSI Putative uncharacterized protein OS=Oryza sativa subsp. indica GN=OsI_11974 PE=2 SV=1	3	5	12.8	12.8	10.5	63.288	569	569;588;421	1.26	29	10	0	79.029
Q0J4Z1	Q0J4Z1_ORYSJ		14-3-3-like protein GF14-A (G-box factor 14-3-3 homolog A)	GF14A Os08g0480800 LOC_Os08g37490 OJ1113_A10.40 OSJNBb0092C08.10	Oryza sativa subsp. japonica (Rice)	264						tr|Q0J4Z1|Q0J4Z1_ORYSJ;tr|A2YWB4|A2YWB4_ORYSI;sp|Q84J55|14331_ORYSJ;tr|A3BU62|A3BU62_ORYSJ	14;14;14;10	6;6;6;2	6;6;6;2	>tr|Q0J4Z1|Q0J4Z1_ORYSJ Os08g0480800 protein OS=Oryza sativa subsp. japonica GN=Os08g0480800 PE=2 SV=1;>tr|A2YWB4|A2YWB4_ORYSI Putative uncharacterized protein OS=Oryza sativa subsp. indica GN=OsI_29626 PE=2 SV=1;>sp|Q84J55|14331_ORYSJ 14-3-3-like protein	4	14	55.3	30.7	30.7	29	264	264;264;264;264	1.73	25	67	0	99.806
A2YL83	A2YL83_ORYSI	unreviewed	Putative uncharacterized protein	OsI_25975	Oryza sativa subsp. indica (Rice)	299	chloroplast envelope [GO:0009941]; chloroplast stroma [GO:0009570]; protein disulfide oxidoreductase activity [GO:0015035]; cell redox homeostasis [GO:0045454]; glycerol ether metabolic process [GO:0006662]	cell redox homeostasis [GO:0045454]; glycerol ether metabolic process [GO:0006662]	protein disulfide oxidoreductase activity [GO:0015035]	chloroplast envelope [GO:0009941]; chloroplast stroma [GO:0009570]	GO:0006662; GO:0009570; GO:0009941; GO:0015035; GO:0045454	tr|A2YL83|A2YL83_ORYSI;sp|Q84NN4|CDSP_ORYSJ	2;2	2;2	2;2	>tr|A2YL83|A2YL83_ORYSI Putative uncharacterized protein OS=Oryza sativa subsp. indica GN=OsI_25975 PE=2 SV=1;>sp|Q84NN4|CDSP_ORYSJ Thioredoxin-like protein CDSP32, chloroplastic OS=Oryza sativa subsp. japonica GN=CDSP32 PE=2 SV=1	2	2	10	10	10	32.041	299	299;301	1.33	8	4	0	13.889
B8AQH5	B8AQH5_ORYSI	unreviewed	Putative uncharacterized protein	OsI_10423	Oryza sativa subsp. indica (Rice)	277	mitochondrial outer membrane [GO:0005741]; voltage-gated anion channel activity [GO:0008308]		voltage-gated anion channel activity [GO:0008308]	mitochondrial outer membrane [GO:0005741]	GO:0005741; GO:0008308	tr|B8AQH5|B8AQH5_ORYSI;sp|Q84P97|VDAC5_ORYSJ	12;12;2	12;12;2	12;12;2	>tr|B8AQH5|B8AQH5_ORYSI Putative uncharacterized protein OS=Oryza sativa subsp. indica GN=OsI_10423 PE=2 SV=1;>sp|Q84P97|VDAC5_ORYSJ Mitochondrial outer membrane protein porin 5 OS=Oryza sativa subsp. japonica GN=VDAC5 PE=2 SV=1	3	12	36.5	36.5	36.5	29.474	277	277;277;62	1.36	102	58	0	144.38
Q0D5I3	Q0D5I3_ORYSJ		Protein THYLAKOID FORMATION1, chloroplastic	THF1 Os07g0558500 LOC_Os07g37250 OsJ_24722 P0567H04.15-1	Oryza sativa subsp. japonica (Rice)	287	chloroplast outer membrane [GO:0009707]; chloroplast stroma [GO:0009570]; chloroplast thylakoid membrane [GO:0009535]; integral component of membrane [GO:0016021]; plastid inner membrane [GO:0009528]; stromule [GO:0010319]; chlorophyll catabolic process [GO:0015996]; photosystem II assembly [GO:0010207]; protein import into chloroplast stroma [GO:0045037]; protein import into chloroplast thylakoi…	chlorophyll catabolic process [GO:0015996]; photosystem II assembly [GO:0010207]; protein import into chloroplast stroma [GO:0045037]; protein import into chloroplast thylakoid membrane [GO:0045038]; sugar mediated signaling pathway [GO:0010182]; thylakoid membrane organization [GO:0010027]		chloroplast outer membrane [GO:0009707]; chloroplast stroma [GO:0009570]; chloroplast thylakoid membrane [GO:0009535]; integral component of membrane [GO:0016021]; plastid inner membrane [GO:0009528]; stromule [GO:0010319]	GO:0009528; GO:0009535; GO:0009570; GO:0009707; GO:0010027; GO:0010182; GO:0010207; GO:0010319; GO:0015996; GO:0016021; GO:0045037; GO:0045038	tr|Q0D5I3|Q0D5I3_ORYSJ;tr|A2YML2|A2YML2_ORYSI;sp|Q84PB7|THF1_ORYSJ	9;9;9	9;9;9	9;9;9	>tr|Q0D5I3|Q0D5I3_ORYSJ Os07g0558500 protein OS=Oryza sativa subsp. japonica GN=Os07g0558500 PE=2 SV=1;>tr|A2YML2|A2YML2_ORYSI Putative uncharacterized protein OS=Oryza sativa subsp. indica GN=OsI_26464 PE=2 SV=1;>sp|Q84PB7|THF1_ORYSJ Protein THYLAKOID FOR	3	9	33.4	33.4	33.4	32.099	287	287;287;287	1.53	45	50	0	96.264
A2XEW1	A2XEW1_ORYSI	unreviewed	Putative uncharacterized protein	OsI_10878	Oryza sativa subsp. indica (Rice)	161						tr|A2XEW1|A2XEW1_ORYSI;sp|Q84Q77|HS17A_ORYSJ;tr|A3AGD3|A3AGD3_ORYSJ	1;1;1	1;1;1	1;1;1	>tr|A2XEW1|A2XEW1_ORYSI Putative uncharacterized protein OS=Oryza sativa subsp. indica GN=OsI_10878 PE=2 SV=1;>sp|Q84Q77|HS17A_ORYSJ 17.9 kDa class I heat shock protein OS=Oryza sativa subsp. japonica GN=HSP17.9A PE=2 SV=1;>tr|A3AGD3|A3AGD3_ORYSJ Putative	3	1	8.1	8.1	8.1	17.91	161	161;161;191	2		9	0	23.651
B9F795	B9F795_ORYSJ	unreviewed	Uncharacterized protein	OsJ_10295	Oryza sativa subsp. japonica (Rice)	546	outer membrane [GO:0019867]			outer membrane [GO:0019867]	GO:0019867	tr|B9F795|B9F795_ORYSJ;tr|Q10NF2|Q10NF2_ORYSJ;tr|B8AKQ1|B8AKQ1_ORYSI;sp|Q84Q83|TOC75_ORYSJ	3;3;3;3	3;3;3;3	3;3;3;3	>tr|B9F795|B9F795_ORYSJ Putative uncharacterized protein OS=Oryza sativa subsp. japonica GN=OsJ_10295 PE=2 SV=1;>tr|Q10NF2|Q10NF2_ORYSJ Chloroplastic outer envelope membrane protein, putative, expressed OS=Oryza sativa subsp. japonica GN=Os03g0271200 PE=2	4	3	6.8	6.8	6.8	60.604	546	546;817;817;817	1.12	22	3	0	20.285
B8B9W8	B8B9W8_ORYSI	unreviewed	Putative uncharacterized protein	OsI_28891	Oryza sativa subsp. indica (Rice)	407	integral component of membrane [GO:0016021]; transporter activity [GO:0005215]		transporter activity [GO:0005215]	integral component of membrane [GO:0016021]	GO:0005215; GO:0016021	tr|B8B9W8|B8B9W8_ORYSI;sp|Q84QU8|PPT2_ORYSJ;tr|B9G0G5|B9G0G5_ORYSJ	2;2;2	1;1;1	1;1;1	>tr|B8B9W8|B8B9W8_ORYSI Putative uncharacterized protein OS=Oryza sativa subsp. indica GN=OsI_28891 PE=2 SV=1;>sp|Q84QU8|PPT2_ORYSJ Phosphoenolpyruvate/phosphate translocator 2, chloroplastic OS=Oryza sativa subsp. japonica GN=PPT2 PE=2 SV=1;>tr|B9G0G5|B9G	3	2	5.9	3.4	3.4	43.641	407	407;407;408	1	1		0.0077658	6.7606
A2XNE7	A2XNE7_ORYSI	unreviewed	Putative uncharacterized protein	OsI_14085	Oryza sativa subsp. indica (Rice)	611	cytosol [GO:0005829]; metallopeptidase activity [GO:0008237]; zinc ion binding [GO:0008270]		metallopeptidase activity [GO:0008237]; zinc ion binding [GO:0008270]	cytosol [GO:0005829]	GO:0005829; GO:0008237; GO:0008270	tr|A2XNE7|A2XNE7_ORYSI;sp|Q84TA3|LKHA4_ORYSJ	6;6	6;6	6;6	>tr|A2XNE7|A2XNE7_ORYSI Putative uncharacterized protein OS=Oryza sativa subsp. indica GN=OsI_14085 PE=2 SV=1;>sp|Q84TA3|LKHA4_ORYSJ Leukotriene A-4 hydrolase homolog OS=Oryza sativa subsp. japonica GN=LKHA4 PE=2 SV=1	2	6	9	9	9	67.886	611	611;611	1.14	42	7	0	39.892
B7E3A0	B7E3A0_ORYSJ		Actin-depolymerizing factor 4 (ADF-4) (OsADF4)	ADF4 Os03g0820600 LOC_Os03g60590 OJ1754_E06.22	Oryza sativa subsp. japonica (Rice)	139	actin cytoskeleton [GO:0015629]; cytoplasm [GO:0005737]; actin filament depolymerization [GO:0030042]; defense response [GO:0006952]	actin filament depolymerization [GO:0030042]; defense response [GO:0006952]		actin cytoskeleton [GO:0015629]; cytoplasm [GO:0005737]	GO:0005737; GO:0006952; GO:0015629; GO:0030042	tr|B7E3A0|B7E3A0_ORYSJ;sp|Q84TB3|ADF4_ORYSJ;tr|A3AP46|A3AP46_ORYSJ;tr|A2XNF8|A2XNF8_ORYSI	3;3;3;3	3;3;3;3	3;3;3;3	>tr|B7E3A0|B7E3A0_ORYSJ cDNA clone:001-009-H02, full insert sequence OS=Oryza sativa subsp. japonica PE=2 SV=1;>sp|Q84TB3|ADF4_ORYSJ Actin-depolymerizing factor 4 OS=Oryza sativa subsp. japonica GN=ADF4 PE=2 SV=1;>tr|A3AP46|A3AP46_ORYSJ Putative uncharacte	4	3	32.4	32.4	32.4	15.946	139	139;139;158;158	1.72	11	29	0	22.964
A3AP45	A3AP45_ORYSJ		Actin-depolymerizing factor 3 (ADF-3) (OsADF3)	ADF3 Os03g0820500 LOC_Os03g60580 OJ1754_E06.21 OsJ_13138	Oryza sativa subsp. japonica (Rice)	150	actin cytoskeleton [GO:0015629]; actin filament depolymerization [GO:0030042]	actin filament depolymerization [GO:0030042]		actin cytoskeleton [GO:0015629]	GO:0015629; GO:0030042	tr|A3AP45|A3AP45_ORYSJ;tr|A2XNF7|A2XNF7_ORYSI;sp|Q84TB6|ADF3_ORYSJ	2;2;2	2;2;2	2;2;2	>tr|A3AP45|A3AP45_ORYSJ cDNA, clone: J065073D04, full insert sequence OS=Oryza sativa subsp. japonica GN=OsJ_13138 PE=2 SV=1;>tr|A2XNF7|A2XNF7_ORYSI Putative uncharacterized protein OS=Oryza sativa subsp. indica GN=OsI_14096 PE=2 SV=1;>sp|Q84TB6|ADF3_ORYSJ	3	2	20.7	20.7	20.7	16.176	150	150;150;150	2		2	0.0014782	11.905
B9G1Q6	B9G1Q6_ORYSJ	unreviewed	Uncharacterized protein	OsJ_27884	Oryza sativa subsp. japonica (Rice)	356	hydrolase activity, hydrolyzing O-glycosyl compounds [GO:0004553]; carbohydrate metabolic process [GO:0005975]	carbohydrate metabolic process [GO:0005975]	hydrolase activity, hydrolyzing O-glycosyl compounds [GO:0004553]		GO:0004553; GO:0005975	tr|B9G1Q6|B9G1Q6_ORYSJ;tr|B8BCB0|B8BCB0_ORYSI;sp|Q84YK7|BGL27_ORYSJ	2;2;2	2;2;2	2;2;2	>tr|B9G1Q6|B9G1Q6_ORYSJ Putative uncharacterized protein OS=Oryza sativa subsp. japonica GN=OsJ_27884 PE=2 SV=1;>tr|B8BCB0|B8BCB0_ORYSI Putative uncharacterized protein OS=Oryza sativa subsp. indica GN=OsI_29821 PE=2 SV=1;>sp|Q84YK7|BGL27_ORYSJ Beta-glucos	3	2	5.6	5.6	5.6	40.981	356	356;499;499	1.33	2	1	0	12.102
A3BUP8	A3BUP8_ORYSJ	unreviewed	Lipoxygenase (EC 1.13.11.-)	OsJ_27883	Oryza sativa subsp. japonica (Rice)	852	metal ion binding [GO:0046872]; oxidoreductase activity, acting on single donors with incorporation of molecular oxygen, incorporation of two atoms of oxygen [GO:0016702]; fatty acid biosynthetic process [GO:0006633]; oxylipin biosynthetic process [GO:003	fatty acid biosynthetic process [GO:0006633]; oxylipin biosynthetic process [GO:0031408]	metal ion binding [GO:0046872]; oxidoreductase activity, acting on single donors with incorporation of molecular oxygen, incorporation of two atoms of oxygen [GO:0016702]		GO:0006633; GO:0016702; GO:0031408; GO:0046872	tr|A3BUP8|A3BUP8_ORYSJ;tr|A2YWV7|A2YWV7_ORYSI;tr|Q0J4K1|Q0J4K1_ORYSJ;sp|Q84YK8|LOXC2_ORYSJ;tr|A7UMR2|A7UMR2_ORYSJ;tr|B3VA22|B3VA22_ORYSI	13;13;13;13;11;7;4;2;1;1	13;13;13;13;11;7;4;2;1;1	6;6;6;6;4;0;1;2;1;1	>tr|A3BUP8|A3BUP8_ORYSJ Lipoxygenase OS=Oryza sativa subsp. japonica GN=OsJ_27883 PE=2 SV=1;>tr|A2YWV7|A2YWV7_ORYSI Lipoxygenase OS=Oryza sativa subsp. indica GN=OsI_29820 PE=2 SV=1;>tr|Q0J4K1|Q0J4K1_ORYSJ Lipoxygenase OS=Oryza sativa subsp. japonica GN=Os	10	13	18.8	18.8	8.6	95.162	852	852;852;941;941;823;618;322;244;112;139	1.08	81	7	0	124.32
B7EDV8	B7EDV8_ORYSJ	unreviewed	cDNA clone:J013120K21, full insert sequence		Oryza sativa subsp. japonica (Rice)	452	vacuolar proton-transporting V-type ATPase, V1 domain [GO:0000221]; proton-transporting ATPase activity, rotational mechanism [GO:0046961]; ATP hydrolysis coupled proton transport [GO:0015991]	ATP hydrolysis coupled proton transport [GO:0015991]	proton-transporting ATPase activity, rotational mechanism [GO:0046961]	vacuolar proton-transporting V-type ATPase, V1 domain [GO:0000221]	GO:0000221; GO:0015991; GO:0046961	tr|B7EDV8|B7EDV8_ORYSJ;sp|Q84ZC0|VATH_ORYSJ;tr|B9FXT4|B9FXT4_ORYSJ;tr|B8B782|B8B782_ORYSI;tr|C7J582|C7J582_ORYSJ	6;6;5;5;3	6;6;5;5;3	6;6;5;5;3	>tr|B7EDV8|B7EDV8_ORYSJ cDNA clone:J013120K21, full insert sequence OS=Oryza sativa subsp. japonica PE=2 SV=1;>sp|Q84ZC0|VATH_ORYSJ Probable V-type proton ATPase subunit H OS=Oryza sativa subsp. japonica GN=Os07g0549700 PE=2 SV=1;>tr|B9FXT4|B9FXT4_ORYSJ Pu	5	6	14.8	14.8	14.8	51.389	452	452;452;495;495;113	1.22	39	11	0	40.2
A2XKX4	A2XKX4_ORYSI	unreviewed	Oxalate oxidase 4 (EC 1.2.3.4)	oxo4 OsI_13114	Oryza sativa subsp. indica (Rice)	229	extracellular region [GO:0005576]; manganese ion binding [GO:0030145]; nutrient reservoir activity [GO:0045735]; oxalate oxidase activity [GO:0050162]		manganese ion binding [GO:0030145]; nutrient reservoir activity [GO:0045735]; oxalate oxidase activity [GO:0050162]	extracellular region [GO:0005576]	GO:0005576; GO:0030145; GO:0045735; GO:0050162	tr|A2XKX4|A2XKX4_ORYSI;sp|Q851K1|GL36_ORYSJ;tr|A2XKX3|A2XKX3_ORYSI;sp|Q851K0|GL35_ORYSJ;sp|Q851J8|GL33_ORYSJ	3;3;2;2;2;1	3;3;2;2;2;1	3;3;2;2;2;1	>tr|A2XKX4|A2XKX4_ORYSI Putative uncharacterized protein OS=Oryza sativa subsp. indica GN=OsI_13114 PE=2 SV=1;>sp|Q851K1|GL36_ORYSJ Germin-like protein 3-6 OS=Oryza sativa subsp. japonica GN=Os03g0694000 PE=2 SV=1;>tr|A2XKX3|A2XKX3_ORYSI Putative uncharact	6	3	15.7	15.7	15.7	24.193	229	229;229;227;227;227;229	1.44	9	7	0	20.062
A6N1L1	A6N1L1_ORYSI	unreviewed	Osgrx_s14-glutaredoxin subgroup ii (Fragment)		Oryza sativa subsp. indica (Rice)	89	cell [GO:0005623]; 2 iron, 2 sulfur cluster binding [GO:0051537]; electron carrier activity [GO:0009055]; metal ion binding [GO:0046872]; protein disulfide oxidoreductase activity [GO:0015035]; cell redox homeostasis [GO:0045454]	cell redox homeostasis [GO:0045454]	2 iron, 2 sulfur cluster binding [GO:0051537]; electron carrier activity [GO:0009055]; metal ion binding [GO:0046872]; protein disulfide oxidoreductase activity [GO:0015035]	cell [GO:0005623]	GO:0005623; GO:0009055; GO:0015035; GO:0045454; GO:0046872; GO:0051537	tr|A6N1L1|A6N1L1_ORYSI;tr|B8ANP8|B8ANP8_ORYSI;tr|B7E3P1|B7E3P1_ORYSJ;sp|Q851Y7|GRXS7_ORYSJ	1;1;1;1	1;1;1;1	1;1;1;1	>tr|A6N1L1|A6N1L1_ORYSI Glutaredoxin (Fragment) OS=Oryza sativa subsp. indica PE=2 SV=1;>tr|B8ANP8|B8ANP8_ORYSI Putative uncharacterized protein OS=Oryza sativa subsp. indica GN=OsI_14350 PE=2 SV=1;>tr|B7E3P1|B7E3P1_ORYSJ cDNA clone:001-027-E07, full inser	4	1	20.2	20.2	20.2	10.012	89	89;168;168;168	2		2	0.0044444	7.3269
Q10C90	Q10C90_ORYSJ	unreviewed	Aldehyde oxidase 1, putative, expressed (Uncharacterized protein)	LOC_Os03g57690 OsJ_12900	Oryza sativa subsp. japonica (Rice)	1355	2 iron, 2 sulfur cluster binding [GO:0051537]; electron carrier activity [GO:0009055]; flavin adenine dinucleotide binding [GO:0050660]; iron ion binding [GO:0005506]; oxidoreductase activity, acting on CH-OH group of donors [GO:0016614]		2 iron, 2 sulfur cluster binding [GO:0051537]; electron carrier activity [GO:0009055]; flavin adenine dinucleotide binding [GO:0050660]; iron ion binding [GO:0005506]; oxidoreductase activity, acting on CH-OH group of donors [GO:0016614]		GO:0005506; GO:0009055; GO:0016614; GO:0050660; GO:0051537	tr|Q10C90|Q10C90_ORYSJ;sp|Q852M1|ALDO2_ORYSJ;tr|Q0DMV6|Q0DMV6_ORYSJ;tr|A2XMS3|A2XMS3_ORYSI;tr|B8AL92|B8AL92_ORYSI;tr|A3ANH3|A3ANH3_ORYSJ;tr|B8AL89|B8AL89_ORYSI;tr|Q10C91|Q10C91_ORYSJ;sp|Q852M2|ALDO3_ORYSJ	10;10;10;8;7;7;7;7;7;3;3;3;2;2;1;1;1;1;1;1;1;1	10;10;10;8;7;7;7;7;7;3;3;3;2;2;1;1;1;1;1;1;1;1	10;10;10;8;7;7;7;7;7;3;3;3;2;2;1;1;1;1;1;1;1;1	>tr|Q10C90|Q10C90_ORYSJ Aldehyde oxidase 1, putative, expressed OS=Oryza sativa subsp. japonica GN=LOC_Os03g57690 PE=4 SV=1;>sp|Q852M1|ALDO2_ORYSJ Probable aldehyde oxidase 2 OS=Oryza sativa subsp. japonica GN=Os03g0790900 PE=2 SV=1;>tr|Q0DMV6|Q0DMV6_ORYSJ	22	10	8.7	8.7	8.7	145.06	1355	1355;1355;1375;1256;1259;1282;1350;1356;1356;1351;1358;1358;106;143;78;82;144;160;160;168;179;220	1.05	37	2	0	78.169
Q0D5C7	Q0D5C7_ORYSJ		Polygalacturonase inhibitor 1 (Floral organ regulator 1) (Polygalacturonase-inhibiting protein 1) (PGIP-1)	FOR1 Os07g0568700 LOC_Os07g38130 OJ1019_E02.4 OsJ_24796	Oryza sativa subsp. japonica (Rice)	332	enzyme inhibitor activity [GO:0004857]; cell differentiation [GO:0030154]; specification of floral organ number [GO:0048833]	cell differentiation [GO:0030154]; specification of floral organ number [GO:0048833]	enzyme inhibitor activity [GO:0004857]		GO:0004857; GO:0030154; GO:0048833	tr|Q0D5C7|Q0D5C7_ORYSJ;tr|A2YMS8|A2YMS8_ORYSI;sp|Q8GT95|PGIP1_ORYSJ	2;2;2	2;2;2	2;2;2	>tr|Q0D5C7|Q0D5C7_ORYSJ Os07g0568700 protein OS=Oryza sativa subsp. japonica GN=Os07g0568700 PE=2 SV=1;>tr|A2YMS8|A2YMS8_ORYSI Putative uncharacterized protein OS=Oryza sativa subsp. indica GN=OsI_26533 PE=2 SV=1;>sp|Q8GT95|PGIP1_ORYSJ Polygalacturonase in	3	2	12.7	12.7	12.7	35.464	332	332;332;332	2		3	0	12.475
B7EKW3	B7EKW3_ORYSJ	unreviewed	Aquaporin (cDNA clone:001-016-B05, full insert sequence) (cDNA clone:002-130-H04, full insert sequence) (cDNA clone:J023128K12, full insert sequence)		Oryza sativa subsp. japonica (Rice)	290	integral component of membrane [GO:0016021]; transporter activity [GO:0005215]		transporter activity [GO:0005215]	integral component of membrane [GO:0016021]	GO:0005215; GO:0016021	tr|B7EKW3|B7EKW3_ORYSJ;tr|A2YKV4|A2YKV4_ORYSI;sp|Q8H5N9|PIP21_ORYSJ;tr|Q9XIS7|Q9XIS7_ORYSI	4;4;4;2	4;4;4;2	4;4;4;2	>tr|B7EKW3|B7EKW3_ORYSJ cDNA clone:001-016-B05, full insert sequence OS=Oryza sativa subsp. japonica PE=2 SV=1;>tr|A2YKV4|A2YKV4_ORYSI Putative uncharacterized protein OS=Oryza sativa subsp. indica GN=OsI_25848 PE=2 SV=1;>sp|Q8H5N9|PIP21_ORYSJ Probable aqu	4	4	18.3	18.3	18.3	30.285	290	290;290;290;181	1.28	132	52	0	123.76
A2XCK8	A2XCK8_ORYSI	unreviewed	Putative uncharacterized protein	OsI_10041	Oryza sativa subsp. indica (Rice)	527	integral component of membrane [GO:0016021]; inorganic phosphate transmembrane transporter activity [GO:0005315]; phosphate ion transport [GO:0006817]	phosphate ion transport [GO:0006817]	inorganic phosphate transmembrane transporter activity [GO:0005315]	integral component of membrane [GO:0016021]	GO:0005315; GO:0006817; GO:0016021	tr|A2XCK8|A2XCK8_ORYSI;sp|Q8H6H4|PHT11_ORYSJ;tr|D0AB62|D0AB62_ORYSI;tr|A2XCL0|A2XCL0_ORYSI;sp|Q8GSD9|PHT12_ORYSJ	2;2;1;1;1	2;2;1;1;1	2;2;1;1;1	>tr|A2XCK8|A2XCK8_ORYSI Putative uncharacterized protein OS=Oryza sativa subsp. indica GN=OsI_10041 PE=2 SV=1;>sp|Q8H6H4|PHT11_ORYSJ Inorganic phosphate transporter 1-1 OS=Oryza sativa subsp. japonica GN=PHT1-1 PE=2 SV=1;>tr|D0AB62|D0AB62_ORYSI Inorganic p	5	2	4.2	4.2	4.2	57.457	527	527;527;240;528;528	1.25	9	3	0	12.637
Q10T06	Q10T06_ORYSJ		Tubulin beta-2 chain (Beta-2-tubulin)	TUBB2 TUB2 Os03g0105600 LOC_Os03g01530 OSJNBa0009C08.10	Oryza sativa subsp. japonica (Rice)	447	cytoplasm [GO:0005737]; microtubule [GO:0005874]; GTP binding [GO:0005525]; GTPase activity [GO:0003924]; structural constituent of cytoskeleton [GO:0005200]; microtubule-based process [GO:0007017]	microtubule-based process [GO:0007017]	GTPase activity [GO:0003924]; GTP binding [GO:0005525]; structural constituent of cytoskeleton [GO:0005200]	cytoplasm [GO:0005737]; microtubule [GO:0005874]	GO:0003924; GO:0005200; GO:0005525; GO:0005737; GO:0005874; GO:0007017	tr|Q10T06|Q10T06_ORYSJ;sp|Q8H7U1|TBB2_ORYSJ;tr|B8ALG6|B8ALG6_ORYSI;tr|B9FAB5|B9FAB5_ORYSJ	19;19;17;17;5	1;1;1;1;1	1;1;1;1;1	>tr|Q10T06|Q10T06_ORYSJ Tubulin beta-2 chain, putative, expressed OS=Oryza sativa subsp. japonica GN=LOC_Os03g01530 PE=2 SV=1;>sp|Q8H7U1|TBB2_ORYSJ Tubulin beta-2 chain OS=Oryza sativa subsp. japonica GN=TUBB2 PE=2 SV=1;>tr|B8ALG6|B8ALG6_ORYSI Putative unc	5	19	42.7	2.5	2.5	50.182	447	447;447;441;480;133	1	3		1	-2
Q8H852	COPG1_ORYSJ	reviewed	Coatomer subunit gamma-1 (Gamma-1-coat protein) (Gamma-1-COP)	Os03g0227000 LOC_Os03g12590 OJ1626B05.5	Oryza sativa subsp. japonica (Rice)	884	COPI vesicle coat [GO:0030126]; Golgi membrane [GO:0000139]; structural molecule activity [GO:0005198]; intracellular protein transport [GO:0006886]; vesicle-mediated transport [GO:0016192]	intracellular protein transport [GO:0006886]; vesicle-mediated transport [GO:0016192]	structural molecule activity [GO:0005198]	COPI vesicle coat [GO:0030126]; Golgi membrane [GO:0000139]	GO:0000139; GO:0005198; GO:0006886; GO:0016192; GO:0030126	sp|Q8H852|COPG1_ORYSJ;tr|B7EEW9|B7EEW9_ORYSJ;tr|B8AJK8|B8AJK8_ORYSI;tr|B9F6L0|B9F6L0_ORYSJ	5;5;5;5	2;2;2;2	2;2;2;2	>sp|Q8H852|COPG1_ORYSJ Coatomer subunit gamma-1 OS=Oryza sativa subsp. japonica GN=Os03g0227000 PE=2 SV=2;>tr|B7EEW9|B7EEW9_ORYSJ Coatomer subunit gamma OS=Oryza sativa subsp. japonica PE=2 SV=1;>tr|B8AJK8|B8AJK8_ORYSI Coatomer subunit gamma OS=Oryza sativ	4	5	7.4	3.8	3.8	98.605	884	884;897;903;913	1	4		0.0014717	11.844
H2KX87	H2KX87_ORYSJ		Probable cinnamyl alcohol dehydrogenase 1 (OsCAD1) (EC 1.1.1.195)	CAD1 Os10g0194200 LOC_Os10g11810 OsJ_30963 OSJNBb0005F01.4	Oryza sativa subsp. japonica (Rice)	354	cinnamyl-alcohol dehydrogenase activity [GO:0045551]; sinapyl alcohol dehydrogenase activity [GO:0052747]; zinc ion binding [GO:0008270]; lignin biosynthetic process [GO:0009809]	lignin biosynthetic process [GO:0009809]	cinnamyl-alcohol dehydrogenase activity [GO:0045551]; sinapyl alcohol dehydrogenase activity [GO:0052747]; zinc ion binding [GO:0008270]		GO:0008270; GO:0009809; GO:0045551; GO:0052747	tr|H2KX87|H2KX87_ORYSJ;tr|A2Z5P1|A2Z5P1_ORYSI;sp|Q8H859|CADH1_ORYSJ	2;2;2	2;2;2	2;2;2	>tr|H2KX87|H2KX87_ORYSJ Mannitol dehydrogenase, putative, expressed OS=Oryza sativa subsp. japonica GN=LOC_Os10g11810 PE=3 SV=1;>tr|A2Z5P1|A2Z5P1_ORYSI Uncharacterized protein OS=Oryza sativa subsp. indica GN=OsI_32967 PE=2 SV=1;>sp|Q8H859|CADH1_ORYSJ Prob	3	2	7.3	7.3	7.3	38.511	354	354;354;354	1.13	20	3	0	13.873
B7ELL0	B7ELL0_ORYSJ		Chitin elicitor-binding protein (CEBiP)	CEBIP Os03g0133400 LOC_Os03g04110 OJ1006F06.19 OsJ_30068	Oryza sativa subsp. japonica (Rice)	356	integral component of membrane [GO:0016021]; plasma membrane [GO:0005886]; chitin binding [GO:0008061]; protein self-association [GO:0043621]; defense response [GO:0006952]	defense response [GO:0006952]	chitin binding [GO:0008061]; protein self-association [GO:0043621]	integral component of membrane [GO:0016021]; plasma membrane [GO:0005886]	GO:0005886; GO:0006952; GO:0008061; GO:0016021; GO:0043621	tr|B7ELL0|B7ELL0_ORYSJ;tr|A2XC53|A2XC53_ORYSI;sp|Q8H8C7|CEBIP_ORYSJ	4;4;4	4;4;4	4;4;4	>tr|B7ELL0|B7ELL0_ORYSJ cDNA clone:J023146H06, full insert sequence OS=Oryza sativa subsp. japonica PE=2 SV=1;>tr|A2XC53|A2XC53_ORYSI Putative uncharacterized protein OS=Oryza sativa subsp. indica GN=OsI_09873 PE=2 SV=1;>sp|Q8H8C7|CEBIP_ORYSJ Chitin elicit	3	4	17.1	17.1	17.1	37.2	356	356;356;356	1.53	16	18	0	31.135
Q9ZR35	Q9ZR35_ORYSA	unreviewed	Reversibly glycosylated polypeptide	rgp	Oryza sativa (Rice)	364	intramolecular transferase activity [GO:0016866]; cellulose biosynthetic process [GO:0030244]	cellulose biosynthetic process [GO:0030244]	intramolecular transferase activity [GO:0016866]		GO:0016866; GO:0030244	tr|Q9ZR35|Q9ZR35_ORYSA;sp|Q8H8T0|RGP1_ORYSJ;tr|B8AM48|B8AM48_ORYSI	13;13;11;6;5;3;3;3	13;13;11;6;5;3;3;3	13;13;11;6;5;3;3;3	>tr|Q9ZR35|Q9ZR35_ORYSA Reversibly glycosylated polypeptide OS=Oryza sativa GN=rgp PE=2 SV=1;>sp|Q8H8T0|RGP1_ORYSJ UDP-arabinopyranose mutase 1 OS=Oryza sativa subsp. japonica GN=UAM1 PE=1 SV=1;>tr|B8AM48|B8AM48_ORYSI Putative uncharacterized protein OS=Or	8	13	32.1	32.1	32.1	41.374	364	364;364;312;215;154;120;366;366	1.7	60	139	0	162.48
B8A7P8	B8A7P8_ORYSI	unreviewed	Putative uncharacterized protein	OsI_04778	Oryza sativa subsp. indica (Rice)	304	ribosome [GO:0005840]; 5S rRNA binding [GO:0008097]; structural constituent of ribosome [GO:0003735]; translation [GO:0006412]	translation [GO:0006412]	5S rRNA binding [GO:0008097]; structural constituent of ribosome [GO:0003735]	ribosome [GO:0005840]	GO:0003735; GO:0005840; GO:0006412; GO:0008097	tr|B8A7P8|B8A7P8_ORYSI;tr|B7SDE4|B7SDE4_ORYSJ;sp|Q8L4L4|RL52_ORYSJ	11;11;11	11;11;11	4;4;4	>tr|B8A7P8|B8A7P8_ORYSI Putative uncharacterized protein OS=Oryza sativa subsp. indica GN=OsI_04778 PE=2 SV=1;>tr|B7SDE4|B7SDE4_ORYSJ 60S ribosomal protein L5 OS=Oryza sativa subsp. japonica GN=OsJ_04400 PE=2 SV=1;>sp|Q8L4L4|RL52_ORYSJ 60S ribosomal protei	3	11	36.5	36.5	14.1	34.737	304	304;304;304	1.21	170	46	0	106.61
Q0DIZ8	Q0DIZ8_ORYSJ		40S ribosomal protein S7	RPS7 Os05g0346300 LOC_Os05g27940 B1036C05.13 B1164G01.3 OsJ_18157	Oryza sativa subsp. japonica (Rice)	192	90S preribosome [GO:0030686]; cytosolic small ribosomal subunit [GO:0022627]; small-subunit processome [GO:0032040]; structural constituent of ribosome [GO:0003735]; ribosomal small subunit biogenesis [GO:0042274]; rRNA processing [GO:0006364]; translation [GO:0006412]	ribosomal small subunit biogenesis [GO:0042274]; rRNA processing [GO:0006364]; translation [GO:0006412]	structural constituent of ribosome [GO:0003735]	90S preribosome [GO:0030686]; cytosolic small ribosomal subunit [GO:0022627]; small-subunit processome [GO:0032040]	GO:0003735; GO:0006364; GO:0006412; GO:0022627; GO:0030686; GO:0032040; GO:0042274	tr|Q0DIZ8|Q0DIZ8_ORYSJ;tr|B8AX04|B8AX04_ORYSI;sp|Q8LJU5|RS7_ORYSJ	6;6;6	6;6;6	5;5;5	>tr|Q0DIZ8|Q0DIZ8_ORYSJ Os05g0346300 protein OS=Oryza sativa subsp. japonica GN=Os05g0346300 PE=2 SV=1;>tr|B8AX04|B8AX04_ORYSI Putative uncharacterized protein OS=Oryza sativa subsp. indica GN=OsI_19547 PE=2 SV=1;>sp|Q8LJU5|RS7_ORYSJ 40S ribosomal protein	3	6	27.1	27.1	15.1	22.307	192	192;192;192	1.68	20	43	0	41.028
Q0JJF0	Q0JJF0_ORYSJ		Hexokinase-6 (EC 2.7.1.1) (Hexokinase-2)	HXK6 HXK2 Os01g0742500 LOC_Os01g53930 P0439E07.19	Oryza sativa subsp. japonica (Rice)	506	chloroplast outer membrane [GO:0009707]; cytosol [GO:0005829]; integral component of membrane [GO:0016021]; mitochondrion [GO:0005739]; ATP binding [GO:0005524]; fructokinase activity [GO:0008865]; glucokinase activity [GO:0004340]; glucose binding [GO:0005536]; mannokinase activity [GO:0019158]; cellular glucose homeostasis [GO:0001678]; glycolytic process [GO:0006096]; response to glucose [GO:0…	cellular glucose homeostasis [GO:0001678]; glycolytic process [GO:0006096]; response to glucose [GO:0009749]	ATP binding [GO:0005524]; fructokinase activity [GO:0008865]; glucokinase activity [GO:0004340]; glucose binding [GO:0005536]; mannokinase activity [GO:0019158]	chloroplast outer membrane [GO:0009707]; cytosol [GO:0005829]; integral component of membrane [GO:0016021]; mitochondrion [GO:0005739]	GO:0001678; GO:0004340; GO:0005524; GO:0005536; GO:0005739; GO:0005829; GO:0006096; GO:0008865; GO:0009707; GO:0009749; GO:0016021; GO:0019158	tr|Q0JJF0|Q0JJF0_ORYSJ;tr|A2WUX9|A2WUX9_ORYSI;sp|Q8LQ68|HXK6_ORYSJ;tr|A2ZXP7|A2ZXP7_ORYSJ	14;14;14;11	14;14;14;11	13;13;13;10	>tr|Q0JJF0|Q0JJF0_ORYSJ Os01g0742500 protein OS=Oryza sativa subsp. japonica GN=Os01g0742500 PE=2 SV=1;>tr|A2WUX9|A2WUX9_ORYSI Putative uncharacterized protein OS=Oryza sativa subsp. indica GN=OsI_03691 PE=2 SV=1;>sp|Q8LQ68|HXK6_ORYSJ Hexokinase-6 OS=Oryza	4	14	31	31	28.1	55.12	506	506;506;506;462	1.52	110	120	0	167.96
A2XC41	A2XC41_ORYSI	unreviewed	Chloroplast signal recognition particle 43	cpSRP43 OsI_09862	Oryza sativa subsp. indica (Rice)	388	chloroplast envelope [GO:0009941]; chloroplast thylakoid membrane [GO:0009535]; signal recognition particle, chloroplast targeting [GO:0080085]; protein import into chloroplast thylakoid membrane [GO:0045038]; response to light stimulus [GO:0009416]	protein import into chloroplast thylakoid membrane [GO:0045038]; response to light stimulus [GO:0009416]		chloroplast envelope [GO:0009941]; chloroplast thylakoid membrane [GO:0009535]; signal recognition particle, chloroplast targeting [GO:0080085]	GO:0009416; GO:0009535; GO:0009941; GO:0045038; GO:0080085	tr|A2XC41|A2XC41_ORYSI;sp|Q8LSQ2|SR43C_ORYSJ	2;2	2;2	2;2	>tr|A2XC41|A2XC41_ORYSI Putative uncharacterized protein OS=Oryza sativa subsp. indica GN=OsI_09862 PE=2 SV=1;>sp|Q8LSQ2|SR43C_ORYSJ Probable signal recognition particle 43 kDa protein, chloroplastic OS=Oryza sativa subsp. japonica GN=Os03g0131900 PE=2 SV=	2	2	9	9	9	42.133	388	388;388	2		3	0	13.929
Q0JLN5	Q0JLN5_ORYSJ		Probable V-type proton ATPase subunit d (V-ATPase subunit d) (Vacuolar proton pump subunit d)	Os01g0587000 LOC_Os01g40470 OsJ_02396 P0700A11.10	Oryza sativa subsp. japonica (Rice)	351	lysosomal membrane [GO:0005765]; proton-transporting V-type ATPase, V0 domain [GO:0033179]; vacuolar proton-transporting V-type ATPase complex [GO:0016471]; hydrogen-exporting ATPase activity, phosphorylative mechanism [GO:0008553]; proton-transporting ATPase activity, rotational mechanism [GO:0046961]; ATP hydrolysis coupled proton transport [GO:0015991]; vacuolar acidification [GO:0007035]; vac…	ATP hydrolysis coupled proton transport [GO:0015991]; vacuolar acidification [GO:0007035]; vacuolar transport [GO:0007034]	hydrogen-exporting ATPase activity, phosphorylative mechanism [GO:0008553]; proton-transporting ATPase activity, rotational mechanism [GO:0046961]	lysosomal membrane [GO:0005765]; proton-transporting V-type ATPase, V0 domain [GO:0033179]; vacuolar proton-transporting V-type ATPase complex [GO:0016471]	GO:0005765; GO:0007034; GO:0007035; GO:0008553; GO:0015991; GO:0016471; GO:0033179; GO:0046961	tr|Q0JLN5|Q0JLN5_ORYSJ;tr|B8AAT9|B8AAT9_ORYSI;sp|Q8RU33|VA0D_ORYSJ	2;2;2	2;2;2	2;2;2	>tr|Q0JLN5|Q0JLN5_ORYSJ Os01g0587000 protein OS=Oryza sativa subsp. japonica GN=Os01g0587000 PE=2 SV=1;>tr|B8AAT9|B8AAT9_ORYSI Putative uncharacterized protein OS=Oryza sativa subsp. indica GN=OsI_02618 PE=4 SV=1;>sp|Q8RU33|VA0D_ORYSJ Probable V-type proto	3	2	7.7	7.7	7.7	40.784	351	351;351;351	1.33	6	3	0	13.476
A2WW27	A2WW27_ORYSI	unreviewed	Putative uncharacterized protein	OsI_04105	Oryza sativa subsp. indica (Rice)	401	chloroplast [GO:0009507]; 4-(cytidine 5'-diphospho)-2-C-methyl-D-erythritol kinase activity [GO:0050515]; ATP binding [GO:0005524]; terpenoid biosynthetic process [GO:0016114]	terpenoid biosynthetic process [GO:0016114]	4-(cytidine 5'-diphospho)-2-C-methyl-D-erythritol kinase activity [GO:0050515]; ATP binding [GO:0005524]	chloroplast [GO:0009507]	GO:0005524; GO:0009507; GO:0016114; GO:0050515	tr|A2WW27|A2WW27_ORYSI;sp|Q8S2G0|ISPE_ORYSJ	2;2	2;2	2;2	>tr|A2WW27|A2WW27_ORYSI Putative uncharacterized protein OS=Oryza sativa subsp. indica GN=OsI_04105 PE=3 SV=1;>sp|Q8S2G0|ISPE_ORYSJ 4-diphosphocytidyl-2-C-methyl-D-erythritol kinase, chloroplastic OS=Oryza sativa subsp. japonica GN=ISPE PE=2 SV=1	2	2	6	6	6	43.826	401	401;401	1.5	3	3	0	12.87
Q10B71	Q10B71_ORYSJ		50S ribosomal protein L18, chloroplastic (CL18)	RPL18 Os03g0828100 LOC_Os03g61260 OsJ_13209 OSJNBa0010E04.3	Oryza sativa subsp. japonica (Rice)	170	chloroplast envelope [GO:0009941]; chloroplast stroma [GO:0009570]; ribosome [GO:0005840]; 5S rRNA binding [GO:0008097]; structural constituent of ribosome [GO:0003735]; translation [GO:0006412]	translation [GO:0006412]	5S rRNA binding [GO:0008097]; structural constituent of ribosome [GO:0003735]	chloroplast envelope [GO:0009941]; chloroplast stroma [GO:0009570]; ribosome [GO:0005840]	GO:0003735; GO:0005840; GO:0006412; GO:0008097; GO:0009570; GO:0009941	tr|Q10B71|Q10B71_ORYSJ;tr|A2XNL2|A2XNL2_ORYSI;sp|Q8SAY0|RK18_ORYSJ	2;2;2	2;2;2	2;2;2	>tr|Q10B71|Q10B71_ORYSJ 50S ribosomal protein L18, chloroplast, putative, expressed OS=Oryza sativa subsp. japonica GN=Os03g0828100 PE=2 SV=1;>tr|A2XNL2|A2XNL2_ORYSI Putative uncharacterized protein OS=Oryza sativa subsp. indica GN=OsI_14156 PE=2 SV=1;>sp|	3	2	11.2	11.2	11.2	18.14	170	170;170;170	1.5	1	1	0	13.166
S4U008	S4U008_ORYSA		3-hydroxyacyl-CoA dehydrogenase		Oryza sativa subsp. japonica (Rice)	726	peroxisome [GO:0005777]; 3-hydroxyacyl-CoA dehydrogenase activity [GO:0003857]; fatty acid beta-oxidation [GO:0006635]	fatty acid beta-oxidation [GO:0006635]	3-hydroxyacyl-CoA dehydrogenase activity [GO:0003857]	peroxisome [GO:0005777]	GO:0003857; GO:0005777; GO:0006635	tr|S4U008|S4U008_ORYSA;tr|Q0E238|Q0E238_ORYSJ;sp|Q8W1L6|MFP_ORYSJ;tr|B9F4Y8|B9F4Y8_ORYSJ	20;20;20;12;8	20;20;20;12;8	2;2;2;2;0	>tr|S4U008|S4U008_ORYSA 3-hydroxyacyl-CoA dehydrogenase OS=Oryza sativa PE=2 SV=1;>tr|Q0E238|Q0E238_ORYSJ Os02g0274100 protein OS=Oryza sativa subsp. japonica GN=Os02g0274100 PE=2 SV=1;>sp|Q8W1L6|MFP_ORYSJ Peroxisomal fatty acid beta-oxidation multifunctio	5	20	30.3	30.3	2.6	78.46	726	726;726;726;448;273	1.12	156	21	0	181.31
B9G6G3	B9G6G3_ORYSJ	unreviewed	Uncharacterized protein	OsJ_32030	Oryza sativa subsp. japonica (Rice)	369						tr|B9G6G3|B9G6G3_ORYSJ;sp|Q8W3D9|PORB_ORYSJ;tr|A2Z8Y6|A2Z8Y6_ORYSI	5;5;3;1	5;5;3;1	5;5;3;1	>tr|B9G6G3|B9G6G3_ORYSJ Putative uncharacterized protein OS=Oryza sativa subsp. japonica GN=OsJ_32030 PE=4 SV=1;>sp|Q8W3D9|PORB_ORYSJ Protochlorophyllide reductase B, chloroplastic OS=Oryza sativa subsp. japonica GN=PORB PE=2 SV=1;>tr|A2Z8Y6|A2Z8Y6_ORYSI U	4	5	19	19	19	38.727	369	369;402;245;180	1.23	43	13	0	124.76
[truncated: 1,335 more rows]
