# Supplementary material for: Evaluation of Rice Resistance to Southern Rice Black-Streaked Dwarf Virus and Rice Ragged Stunt Virus through Combined Field Tests, Quantitative Real-Time PCR, and Proteome Analysis
Source: Viruses. 2017 Feb 22;9(2):37. doi: 10.3390/v9020037 (PMC5332956; doi:10.3390/v9020037)
Supplement: Supplementary file 1 [file viruses-09-00037-s001.zip › TableS4_The differential expression proteins.xlsx]

## Sheet: Table S4
Table S4: The differential expression proteins.
ID	iBAQ	iBAQ WFYXZ1	iBAQ WFYX2	iBAQ WFYX3	iBAQ HFYX1	iBAQ HFYX2	iBAQ HFYX3	iBAQ WL21861	iBAQ WL21862	iBAQ WL21863	iBAQ HL21861	iBAQ HL21862	iBAQ HL21863	iBAQ WZ11	iBAQ WZ12	iBAQ WZ13	iBAQ HZ11	iBAQ HZ12	iBAQ HZ13	LogRatio(H2186/HFYXZ)	p Value(H2186/HFYXZ)	LogP(H2186/HFYXZ)	Sig(H2186/HFYXZ)	SpecificGroup(H2186/HFYXZ)	Sig|Specific(H2186/HFYXZ)	LogRatio(HZ1/HFYXZ)	p Value(HZ1/HFYXZ)	LogP(HZ1/HFYXZ)	Sig(HZ1/HFYXZ)	SpecificGroup(HZ1/HFYXZ)	Sig|Specific(HZ1/HFYXZ)	LogRatio(HZ1/HL2186)	p Value(HZ1/HL2186)	LogP(HZ1/HL2186)	Sig(HZ1/HL2186)	SpecificGroup(HZ1/HL2186)	Sig|Specific(HZ1/HL2186)	LogRatio(WL2186/WFYXZ)	p Value(WL2186/WFYXZ)	LogP(WL2186/WFYXZ)	Sig(WL2186/WFYXZ)	SpecificGroup(WL2186/WFYXZ)	Sig|Specific(WL2186/WFYXZ)	LogRatio(WZ1/WFYXZ)	p Value(WZ1/WFYXZ)	LogP(WZ1/WFYXZ)	Sig(WZ1/WFYXZ)	SpecificGroup(WZ1/WFYXZ)	Sig|Specific(WZ1/WFYXZ)
B9F7E0_ORYSJ	2907.3	660.32	182.46	670.35	233.66	0	0	139.81	321.43	432.36	1.9761	2.5033	2.3355	0	0	108.81	52.436	0	98.903	-6.12009	1.05071e-05	4.97852	-1	0	-1	-0.965838	0.366558	0.435857	0	0	0	5.15426	0.0355035	1.44973	1	0	1	-0.38765	0.607844	0.216208	0	0	0	-2.2515	0.393023	0.405582	0	0	0
B9A1G8_ORYSJ	12976	0	2348.2	0	0	3349.3	6.1809	0	1005.6	0	0	0	0	3971.4	0	0	0	0	2295.7				0	-1	-1	1.15627	0.605583	0.217826	0	0	0				0	1	1	-0.455298			0	0	0	1.40322			0	0	0
B9FIG2_ORYSJ	81543	4781.4	8881.5	1072.4	2688.6	7202.2	6243.1	4907.4	4088.6	2343.6	2329.4	3130.3	1451.8	5574	7974.2	9729.4	5088	2275.5	1781.8	-0.899068	0.218774	0.660005	0	0	0	-0.442864	0.518491	0.285259	0	0	0	0.456204	0.473981	0.324239	0	0	0	0.181997	0.783901	0.105739	0	0	0	0.984375	0.0981744	1.008	0	0	0
B7EAP0_ORYSJ	47430	5987.1	1427.8	4998.9	3879.7	2906.8	3008.3	3605.8	3247	3085.4	1642.4	3441	2117.2	679.39	580.67	2249.5	1842.2	822.59	1908.3	-0.0576059	0.885066	0.0530246	0	0	0	-0.646653	0.126987	0.896242	0	0	0	-0.589048	0.3052	0.515416	0	0	0	0.0495961	0.93363	0.029825	0	0	0	-1.75558	0.158605	0.799682	0	0	0
B9FM49_ORYSJ	26192	1510.3	1375.7	1496.4	2065	1642.4	1330.9	1123	1463	553.68	1498.7	1077.6	1415.9	2946	1650.4	871.16	1049.2	1521.4	1601.4	0.0597618	0.727406	0.138223	0	0	0	0.212178	0.441009	0.355553	0	0	0	0.152416	0.588126	0.23053	0	0	0	-0.0212613	0.961196	0.0171879	0	0	0	0.614946	0.403219	0.394459	0	0	0
H2B11_ORYSJ	4018.7	0	0	0	1448.4	0	0	0	0	0	0	0	0	2570.2	0	0	0	0	0				0	-1	-1				0	-1	-1				0	0	0				0	0	0				0	1	1
A7J2C2_ORYSJ	10139	1074.2	2132.6	1217.3	254.06	91.271	165.69	193.17	628.41	321.63	246.45	451.48	359.28	631.36	615.59	903.6	192.99	407.95	252.16	1.42892	0.0415944	1.38096	1	0	1	1.18623	0.0948945	1.02276	0	0	0	-0.242691	0.597351	0.22377	0	0	0	-1.42426	0.0197419	1.70461	-1	0	-1	-0.740514	0.0252188	1.59828	-1	0	-1
SCRK1_ORYSJ	10919	17.955	776.81	44.453	1648.9	1656.9	504.23	867.18	1013.9	492.79	474.42	298.27	313.82	248.81	615.21	965.3	434.87	469.69	75.238	-1.34951	0.0613456	1.21222	0	0	0	-1.44027	0.0793104	1.10067	0	0	0	-0.0907566	0.878883	0.0560689	0	0	0	2.24636	0.042177	1.37492	1	0	1	1.60664	0.171096	0.766761	0	0	0
A3A0I1_ORYSJ	712.71	45.497	0	0	58.467	61.148	49.596	16.705	7.5032	0	216.98	105.95	84.933	33.577	0	2.6595	0	16.844	12.854	1.62015	0.0633916	1.19797	0	0	0	-1.42917	0.00469163	2.32868	-1	0	-1	-3.04932	0.081872	1.08686	0	0	0	-1.64331	0.196267	0.707153	0	0	0	-1.23861	0.538025	0.269198	0	0	0
TOM20_ORYSI	56.694	0	0	0	0	0	0	0	0	0	0	7.2364	0	0	0	0	18.003	0	31.454				0	1	1				0	1	1	1.84938	0.417147	0.379711	0	0	0				0	0	0				0	0	0
OEP80_ORYSJ	110.02	0	0	0	28.129	10.457	56.934	0	0	0	0	14.499	0	0	0	0	0	0	0	-0.887973	0.709529	0.14903	0	0	0				0	-1	-1				0	-1	-1				0	0	0				0	0	0
Q259L2_ORYSA	7123.1	374.7	1092.6	1027.3	0	0	1076.7	931.59	664.39	576.59	485.87	401.69	412.92	0	0	0	78.735	0	0	-1.28236	0.00179502	2.74593	-1	0	-1	-3.74208			0	0	0	-2.45971	0.00547063	2.26196	-1	0	-1	0.344905	0.426607	0.369972	0	0	0				0	-1	-1
ADHX_ORYSJ	6494.8	502.34	947.77	0	931.53	553.05	155.66	147.64	136.51	0	57.109	384.78	313.37	589.87	141.15	81.104	423.28	560.03	569.62	-0.585749	0.497045	0.303605	0	0	0	0.501519	0.351977	0.453486	0	0	0	1.08727	0.0766136	1.11569	0	0	0	-1.77504	0.0322633	1.49129	-1	0	-1	-1.00554	0.301944	0.520073	0	0	0
B8ALJ6_ORYSI	210.35	0	0	0	0	0	0	0	133.93	0	0	0	0	0	76.417	0	0	0	0				0	0	0				0	0	0				0	0	0				0	1	1				0	1	1
B7ERZ5_ORYSJ	19047	808.71	1655.7	1150.6	436.52	1661.6	387.77	838.29	539.37	691.96	963.56	2497.8	1256.6	561.86	974.86	157.55	842.79	1867.2	1754	1.39516	0.153579	0.813668	0	0	0	1.39355	0.0989631	1.00453	0	0	0	-0.00161328	0.997844	0.000937335	0	0	0	-0.271577	0.308189	0.511182	0	0	0	-0.696221	0.260548	0.584113	0	0	0
SODC1_ORYSJ	3608.5	0	270.78	0	0	0	148.93	243.43	0	0	629.7	454.93	342.41	0	0	0	824.1	364.84	329.35	1.69307	0.133255	0.875317	0	0	0	1.84865	0.331348	0.479716	0	0	0	0.155574	0.758699	0.119931	0	0	0	0.651297			0	0	0				0	-1	-1
D9J2J6_ORYSA	330400	14007	25693	19943	29412	28760	25466	10979	14856	17984	12994	17504	18014	14601	16414	22581	14330	15593	11272	-0.399433	0.126162	0.899072	0	0	0	-0.576766	0.0247488	1.60645	0	0	0	-0.177333	0.472043	0.326019	0	0	0	0.0703754	0.762923	0.117519	0	0	0	0.131574	0.40938	0.387873	0	0	0
CHLI_ORYSJ	166.65	0	0	11.226	0	0	0	0	26.449	54.137	0	0	0	0	0	74.837	0	0	0				0	0	0				0	0	0				0	0	0	2.28011	0.407271	0.390116	0	0	0	2.77158			0	0	0
I3QD65_ORYSA	1485300	105800	107390	145640	107170	116710	80201	58809	56795	107360	58250	64405	60459	59069	110480	115850	40863	57991	32042	-0.330799	0.0174336	1.75861	0	0	0	-0.748425	0.0177411	1.75102	-1	0	-1	-0.417626	0.142596	0.845892	0	0	0	-0.22642	0.575568	0.239904	0	0	0	-0.0916703	0.799242	0.0973216	0	0	0
V5K461_ORYSJ	2216.1	169.53	404.68	0	0	241.04	2.4076	198.29	239.49	201.85	291.12	306.02	0	0	78.471	0	1.3211	1.3211	80.532	1.80391	0.130471	0.884485	0	0	0	-1.4413	0.514148	0.288912	0	0	0	-3.24521	0.00774137	2.11118	-1	0	-1	0.166191	0.584075	0.233531	0	0	0	-1.36627	0.383159	0.416621	0	0	0
H2A3_ORYSJ	2513.1	247.07	20.868	260.74	172.67	202.94	34.575	223.93	231.18	14.935	61.558	0	0	244.94	209.62	185.01	57.08	54.628	291.33	-0.745836	0.604691	0.218466	0	0	0	0.600876	0.626618	0.202997	0	0	0	1.34671	0.667932	0.175268	0	0	0	0.188662	0.849364	0.070906	0	0	0	0.428843	0.520353	0.283702	0	0	0
PHYC_ORYSJ	13.717	6.2297	0	0	0	0	0	0	0	0	0	0	0	0	0	7.4869	0	0	0				0	0	0				0	0	0				0	0	0				0	-1	-1	0.0614005			0	0	0
B7E6A0_ORYSJ	5099.5	240.04	31.372	0	0	525.42	0	265.61	989.23	846.23	36.574	240.98	564.29	578.79	394.18	0	386.78	0	0	-0.304136	0.853548	0.0687722	0	0	0	0.10218			0	0	0	0.406316	0.798973	0.0974676	0	0	0	2.6499	0.135501	0.868058	0	0	0	2.0163	0.108959	0.962735	0	0	0
AKR2_ORYSJ	2091.5	0	82.086	17.847	112.65	357.21	200.56	94.733	36.999	137.22	98.212	22.172	126.15	0	165.41	126.01	228.61	255.64	29.993	-1.06516	0.203825	0.690742	0	0	0	0.037039	0.961862	0.0168874	0	0	0	1.1022	0.300091	0.522747	0	0	0	1.55632	0.228842	0.640464	0	0	0	2.03291	0.115053	0.939104	0	0	0
Q1H9D3_ORYSA	4717.9	331.69	434.6	105.07	58.304	214.81	173.09	154.07	163.22	101.93	458.22	404.09	247.51	407.66	279.77	378.57	389.77	186.93	228.65	1.62954	0.0204407	1.68951	1	0	1	1.24065	0.0809127	1.09198	0	0	0	-0.388892	0.328929	0.482898	0	0	0	-0.545449	0.389326	0.409687	0	0	0	0.582935	0.230557	0.637222	0	0	0
B7EBT7_ORYSJ	34136	1782.4	1103.6	2025.1	2786.4	2635.3	2673.7	861.73	1010.1	914.78	1560	2510	2215.1	1745.3	1909.7	2463	1867.3	2072.1	2000.7	0.00856133	0.977732	0.00978035	0	0	0	-0.00785387	0.969566	0.0134225	0	0	0	-0.0164152	0.949294	0.0225991	0	0	0	-0.392132	0.373743	0.427427	0	0	0	0.515795	0.15299	0.815337	0	0	0
B9FPI2_ORYSJ	28163	2472	3851.1	2905.7	1230.5	1912.8	27.803	1588.9	1601	1416.2	745.67	740.59	728.77	1049.7	2889.2	3122.9	923.67	728.85	227.38	0.0308512	0.968699	0.0138109	0	0	0	-0.16104	0.866021	0.0624717	0	0	0	-0.191891	0.673514	0.171653	0	0	0	-0.494859	0.00153888	2.81279	0	0	0	-0.113255	0.775189	0.110592	0	0	0
B7E4T8_ORYSJ	8299.3	489.81	696.4	420.65	4.8962	1252.3	405.28	612.36	668.8	677.71	0	365.46	179.93	0	732.93	1048.4	253.38	398.28	92.677	-0.576754	0.700312	0.154709	0	0	0	-0.696548	0.574969	0.240356	0	0	0	-0.119794	0.879885	0.0555741	0	0	0	0.789062	0.00160761	2.79382	1	0	1	0.962325	0.00768435	2.11439	1	0	1
B7E4T5_ORYSJ	9751.4	444.33	427.17	0	0	1130.1	390.15	1692.8	1049.6	933.09	7.4466	0	348.66	0	0	2266.1	689.58	51.328	321.03	-1.62711	0.279984	0.552867	0	0	0	-0.654464	0.503709	0.29782	0	0	0	0.972645	0.555446	0.255358	0	0	0	1.97445	0.0673496	1.17166	0	0	0	2.43684	0.0508211	1.29396	0	0	0
B5BQV2_ORYSJ	53470	3063.4	5117	1398.6	1335.3	4633	1650.9	1981.8	614.68	1934.6	4397.6	2729.1	2856.2	2823.9	2180.3	3240.2	4402.6	4331.9	4779.3	0.798691	0.148614	0.82794	0	0	0	1.32753	0.0170654	1.76788	1	0	1	0.528835	0.0440794	1.35576	0	0	0	-0.543277	0.407245	0.390145	0	0	0	0.0901017	0.82886	0.081519	0	0	0
B7EHW1_ORYSJ	104080	4006.3	5632.6	410.07	1878.1	7146.5	6237.2	8745.7	11802	14809	4759.6	2578.3	6613.5	10150	4500.9	5718.6	757.68	3487.2	4842	0.195147	0.772934	0.111858	0	0	0	-0.319587	0.703184	0.152931	0	0	0	-0.514733	0.489707	0.310064	0	0	0	2.33562	0.00823149	2.08452	1	0	1	1.34581	0.139821	0.854428	0	0	0
G8DML2_ORYSJ	417.14	114.85	0	169.63	95.166	0	0	0	0	0	0	37.499	0	0	0	0	0	0	0	-0.765535			0	0	0				0	-1	-1				0	-1	-1				0	-1	-1				0	-1	-1
A2Y1G9_ORYSI	45194	380.93	2102.5	306.81	4119.8	6844.7	2404.6	414.43	345.85	2166.1	4131.9	3585.5	2263.9	2240.4	1954.1	1243.2	5110.8	1551.6	4026.4	0.00979561	0.980332	0.0086268	0	0	0	0.190927	0.736563	0.13279	0	0	0	0.181131	0.723917	0.140311	0	0	0	0.709848	0.60266	0.219927	0	0	0	1.43617	0.0965364	1.01531	0	0	0
PP2A1_ORYSJ	348.27	0	0	206.31	0	0	0	0	0	0	0	0	66.993	0	2.6379	28.517	0	43.808	0				0	1	1				0	1	1	-0.611146			0	0	0				0	-1	-1	-3.67409	0.0731864	1.13557	0	0	0
B8B2L5_ORYSI	733.52	0	192.28	0	0	13.291	2.4035	0	0	0	0	94.768	0	0	0	0	241.99	0	188.79	4.078	0.0415796	1.38112	1	0	1	5.30743	0.0051349	2.28947	1	0	1	1.22943	0.129799	0.886727	0	0	0				0	-1	-1				0	-1	-1
TRXH1_ORYSJ	40726	1226.2	1433.4	1880.9	520.3	3330.2	2861.4	3191.9	3246.3	3648.4	1908.7	2584.6	2568.5	1717.5	3172	3611.9	1212.7	1433.7	1177.1	0.391312	0.519618	0.284316	0	0	0	-0.429289	0.567481	0.246049	0	0	0	-0.820602	0.0286101	1.54348	-1	0	-1	1.62499	0.000365172	3.4375	1	0	1	1.14812	0.0452721	1.34417	1	0	1
B7EUG4_ORYSJ	1656.8	0	75.782	177.89	108.66	141.92	153.49	54.571	188.15	147.06	69.77	26.28	2.0233	70.349	78.798	78.688	88.824	65.975	128.61	-1.77354	0.059789	1.22338	0	0	0	-0.0906025	0.846651	0.0722958	0	0	0	1.68294	0.0739986	1.13078	0	0	0	0.557087	0.537961	0.269249	0	0	0	-0.419539	0.550946	0.258891	0	0	0
B7EPP1_ORYSJ	90.787	0	0	0	0	0	0	0	0	90.787	0	0	0	0	0	0	0	0	0				0	0	0				0	0	0				0	0	0				0	1	1				0	0	0
B9FY06_ORYSJ	8701.3	67.936	550.59	363.89	95.852	85.428	323.36	950.18	1867.3	1769.7	20.505	374.49	58.317	148.17	408.33	549.26	116.7	192.38	758.87	0.0714593	0.960807	0.0173638	0	0	0	1.40617	0.380177	0.420014	0	0	0	1.33471	0.413485	0.38354	0	0	0	2.8182	0.0108472	1.96468	1	0	1	0.519265	0.475679	0.322686	0	0	0
B8B5W8_ORYSI	1756.1	0	74.49	5.0236	237.07	252.18	155.1	67.833	75.224	209.02	106.96	120.58	274.63	0	11.872	38.873	7.6028	65.272	54.335	0.0763742	0.890309	0.0504593	0	0	0	-1.82481	0.00445393	2.35126	-1	0	-1	-1.90118	0.116623	0.933215	0	0	0	2.30895	0.216454	0.664634	0	0	0	-0.233199	0.886513	0.0523147	0	0	0
LONM_ORYSJ	66.584	0	0	0	0	0	20.861	0	0	20.733	0	0	0	24.99	0	0	0	0	0				0	-1	-1				0	-1	-1				0	0	0				0	1	1				0	1	1
B7F4N2_ORYSJ	171100	7258.7	17789	16748	2815.3	3608.4	3558.5	12636	15447	10189	3513.1	1775.4	1764.2	16635	21507	17973	5133.8	9022.8	3720.6	-0.177285	0.673358	0.171754	0	0	0	1.25561	0.100124	0.99946	0	0	0	1.43289	0.0830793	1.08051	0	0	0	0.404199	0.261862	0.581928	0	0	0	0.754058	0.0725592	1.13931	0	0	0
B7EHD2_ORYSJ	29725	262.89	194.73	219.67	2199.3	1540.6	2208.1	2520.3	3065.6	2732.4	1706.6	1278.6	1704.9	1590.4	2005.4	1840.2	985.68	1934	1735.3	-0.00420611	0.990255	0.00425317	0	0	0	0.0739811	0.86748	0.0617404	0	0	0	0.0781872	0.822831	0.0846895	0	0	0	4.05828	5.76071e-05	4.23952	1	0	1	3.23829	0.000949336	3.02258	1	0	1
I3QD45_ORYSA	224350	9200	12984	12814	17682	15736	18010	9201.9	8807.9	7942.4	13749	18270	17213	8689.3	9635.8	11876	13534	8486.3	10522	0.296078	0.333938	0.476334	0	0	0	-0.241013	0.452239	0.344632	0	0	0	-0.537091	0.0863614	1.06368	0	0	0	0.0630184	0.647505	0.188757	0	0	0	0.0560562	0.66212	0.179063	0	0	0
H2B2_ORYSJ	3204	0	0	0	1706.5	0	1497.5	0	0	0	0	0	0	0	0	0	0	0	0				0	-1	-1				0	-1	-1				0	0	0				0	0	0				0	0	0
E0X6U7_ORYSJ	131140	7304.1	7574.9	9510.5	8419.9	6731.7	7576.2	3256.2	3856.1	4565	11051	11884	9161.8	7250.4	5965.1	7017.2	6810.7	5182.3	8020.3	0.85546	0.0119588	1.92231	1	0	1	0.257391	0.425635	0.370963	0	0	0	-0.598069	0.0442661	1.35393	-1	0	-1	-0.598687	0.0775887	1.1102	0	0	0	-0.0161552	0.943895	0.0250763	0	0	0
B9ETZ1_ORYSJ	3340.5	72.09	108.34	462.56	150.87	141.78	115.06	333.17	490.34	102.81	43.938	65.888	76.747	49.377	93.484	203.19	363.17	87.693	379.97	-0.72411	0.0301284	1.52102	-1	0	-1	1.49412	0.13739	0.862046	0	0	0	2.21823	0.0882222	1.05442	0	0	0	0.991274	0.351982	0.45348	0	0	0	-0.713	0.571127	0.243267	0	0	0
B7F989_ORYSJ	3393.9	35.191	50.942	7.548	602.44	522.38	65.434	278.51	2.1253	413.34	233.88	23.791	277.5	148.89	170.92	403.58	103.79	26.719	26.919	-0.635179	0.502556	0.298816	0	0	0	-2.36169	0.113366	0.945516	0	0	0	-1.72651	0.21142	0.674854	0	0	0	3.41195	0.156594	0.805226	0	0	0	3.19677	0.0273829	1.56252	1	0	1
B7EX80_ORYSJ	1875.6	63.16	485.36	30.103	9.3476	0	0	232.14	32.851	22.665	0	0	45.527	310.09	41.326	284.53	143.09	52.756	122.63	2.91839			0	0	0	4.1386	0.201964	0.694725	0	0	0	1.22021	0.374648	0.426376	0	0	0	-0.300866	0.844773	0.0732599	0	0	0	0.574236	0.622158	0.206099	0	0	0
CYNS_ORYSJ	485.67	51.9	0	0	103.3	131.65	0	45.674	0	0	58.274	43.358	51.511	0	0	0	0	0	0	-0.652729	0.0426866	1.36971	-1	0	-1				0	-1	-1				0	-1	-1	0.0747678			0	0	0				0	-1	-1
B7E7X1_ORYSJ	50308	3374.7	3955.9	3561.7	635.64	321.86	274.35	5505.4	6638.6	4030.9	1415.1	545.3	1166.5	6388.8	5200.1	3916.8	857.85	1996.1	522.33	1.75523	0.0435178	1.36133	1	0	1	1.94311	0.137785	0.860798	0	0	0	0.18788	0.797764	0.0981256	0	0	0	1.05211	0.0230183	1.63793	1	0	1	0.804677	0.0888338	1.05142	0	0	0
A3C7Z3_ORYSJ	2753.6	0	0	0	648.71	70.135	0	0	0	0	0	4.16	0	0	0	704.94	975.03	170.56	180.08	-5.82393	0.608792	0.215531	0	0	0	0.884377	0.612919	0.212597	0	0	0	6.70831	0.482197	0.316776	0	0	0				0	0	0				0	1	1
B7E333_ORYSJ	37343	1510.2	2292	1498.8	1432.9	2336.4	1658.3	2293.4	2988.7	3321.2	1252	3006.9	2944.4	551.3	1710.1	1738	2029.6	2393.4	2385.4	0.806269	0.193876	0.712476	0	0	0	0.780885	0.0248496	1.60468	1	0	1	-0.0253844	0.951965	0.0213789	0	0	0	1.20402	0.00477997	2.32058	1	0	1	-0.129598	0.766296	0.115603	0	0	0
Q2QX54_ORYSJ	6736.5	602.21	0	615.01	0	0	0	0	0	0	1793.2	1158.1	1624.5	0	0	262.79	0	680.68	0				0	1	1				0	1	1	-1.08757	0.143476	0.843222	0	0	0				0	-1	-1	-1.29692	0.105584	0.976401	0	0	0
B7SDG3_ORYSJ	38236	3937.4	2166.2	4325.1	480.84	2296.3	1305.6	4896.9	1850.2	3675.1	1504.3	362.27	1565.6	192.1	4900.6	4314.9	81.6	268.79	111.84	0.109352	0.885512	0.0528054	0	0	0	-2.69779	0.0783194	1.10613	0	0	0	-2.80714	0.0694455	1.15836	0	0	0	0.422239	0.478405	0.320205	0	0	0	0.0356768	0.966758	0.0146821	0	0	0
G3E4M9_ORYSJ	1695	0	0	0	500.78	0	0	0	0	0	0	0	0	0	0	0	526.74	577.21	90.312				0	-1	-1	0.273278	0.842237	0.0745655	0	0	0				0	1	1				0	0	0				0	0	0
ACT2_ORYSI	5006.8	121.62	34.754	113.05	300.18	460.06	469.19	235.69	44.87	115.21	520.8	401.4	474.76	36.004	190.51	115.7	460.17	618.81	294.01	0.513449	0.152776	0.815946	0	0	0	0.556858	0.267816	0.572164	0	0	0	0.0434081	0.891807	0.049729	0	0	0	0.944201	0.36519	0.437481	0	0	0	0.525479	0.572594	0.242153	0	0	0
NDK1_ORYSJ	77728	4064.4	3967.7	1804.9	11119	7759.5	5602.1	3783.3	3565.9	4632.5	3045.5	2785	3740.7	2553.1	4994.6	6689.6	2091.4	1825.5	3703	-0.93048	0.0229054	1.64006	-1	0	-1	-1.17212	0.0283686	1.54716	-1	0	-1	-0.241638	0.56926	0.244689	0	0	0	0.754483	0.0758041	1.12031	0	0	0	0.759759	0.190226	0.720731	0	0	0
PLA5_ORYSJ	421.62	0	19.881	0	0	0	0	0	0	79.078	51.227	224.03	47.403	0	0	0	0	0	0				0	1	1				0	0	0				0	-1	-1	2.76467			0	0	0				0	-1	-1
NRP2_ORYSJ	1153.1	70.533	286.31	54.735	89.686	92.714	100.84	57.334	0	5.0861	2.3119	0	108.76	60.455	76.131	88.858	59.301	0	0	-0.349267	0.744127	0.128353	0	0	0	-0.330571	0.596384	0.224474	0	0	0	0.0186961	0.995011	0.00217225	0	0	0	-1.49304	0.369456	0.432437	0	0	0	-0.470069	0.565595	0.247494	0	0	0
GLO1_ORYSJ	161670	11821	19043	15178	10605	9209	8718.5	10611	7646.8	9381.8	6177.9	7915.4	4549.3	6308.2	11354	10092	4625.7	3878.7	4548.2	-0.241876	0.385292	0.41421	0	0	0	-0.677756	0.0175614	1.75544	-1	0	-1	-0.435881	0.184214	0.734677	0	0	0	-0.225927	0.194744	0.710536	0	0	0	-0.434345	0.131377	0.881481	0	0	0
B9F7C4_ORYSJ	87.95	0	0	0	27.273	34.535	26.143	0	0	0	0	0	0	0	0	0	0	0	0				0	-1	-1				0	-1	-1				0	0	0				0	0	0				0	0	0
OEP24_ORYSJ	3427.4	202.4	230.76	336.57	263.67	209.3	100.7	257.44	145.93	192.82	109.1	26.904	101.13	132.58	296.86	91.29	218.9	202.8	308.28	-0.834141	0.15053	0.822377	0	0	0	0.882673	0.0716944	1.14451	0	0	0	1.71681	0.0224749	1.6483	1	0	1	0.105696	0.783882	0.105749	0	0	0	-0.248727	0.703102	0.152982	0	0	0
DRE22_ORYSJ	0	0	0	0	0	0	0	0	0	0	0	0	0	0	0	0	0	0	0				0	0	0				0	0	0				0	0	0				0	0	0				0	0	0
TNPO1_ORYSI	299.98	58.487	0	0	65.683	0	0	0	0	0	0	133.14	0	0	42.674	0	0	0	0	1.60126			0	0	0				0	-1	-1				0	-1	-1				0	-1	-1	-0.303247			0	0	0
AKR1_ORYSJ	0	0	0	0	0	0	0	0	0	0	0	0	0	0	0	0	0	0	0				0	0	0				0	0	0				0	0	0				0	0	0				0	0	0
ARGI1_ORYSJ	229.91	111.12	0	117.22	0	0	0	0	1.5692	0	0	0	0	0	0	0	0	0	0				0	0	0				0	0	0				0	0	0	-5.7851	0.0464675	1.33285	-1	0	-1				0	-1	-1
SYAP_ORYSJ	29.012	8.0668	0	14.408	0	0	0	0	0	0	0	0	0	0	0	6.5372	0	0	0				0	0	0				0	0	0				0	0	0				0	-1	-1	-0.817136	0.454371	0.342589	0	0	0
GLO5_ORYSJ	51472	6649.1	5502.8	6551.1	2341.9	2445.1	2880.7	2019.8	3574.8	2973.6	1437.2	677.38	1377.9	2683.5	3331.8	3687.4	1429.4	1001	907.76	-0.802981	0.134156	0.872391	0	0	0	-0.799833	0.107308	0.969369	0	0	0	0.00314816	0.993001	0.00305043	0	0	0	-0.680614	0.109336	0.961238	0	0	0	-0.717432	0.0734794	1.13383	0	0	0
EFTS_ORYSJ	98.379	0	0	0	0	0	98.379	0	0	0	0	0	0	0	0	0	0	0	0				0	-1	-1				0	-1	-1				0	0	0				0	0	0				0	0	0
MTBC_ORYSJ	873.3	68.342	0	18.737	0	89.271	39.441	26.004	60.886	63.642	10.189	63.278	278.28	85.262	69.038	0	0.93537	0	0	1.2945	0.564684	0.248195	0	0	0	-5.61839	0.242455	0.615368	0	0	0	-6.91289	0.556714	0.254368	0	0	0	0.477322	0.573791	0.241246	0	0	0	0.99054	0.263555	0.579129	0	0	0
CARB_ORYSJ	2669.6	134.13	185.73	98.496	100.16	94.433	83.938	3.0442	39.04	44.819	340.24	249.68	221.36	227.25	100.61	125.66	205.52	264.8	150.73	1.90757	0.00166737	2.77797	1	0	1	1.60248	0.0113975	1.94319	1	0	1	-0.305095	0.283485	0.54747	0	0	0	-1.77728	0.0186243	1.72992	-1	0	-1	0.423328	0.4472	0.349498	0	0	0
B8AIJ7_ORYSI	5841	327.71	657.7	312.88	468.66	697.94	40.502	186.12	103.02	253.49	296.67	366.55	223.05	306.55	430.18	327.22	210.47	350.53	281.81	0.0838245	0.907304	0.0422471	0	0	0	0.0965827	0.894259	0.0485368	0	0	0	0.0127582	0.968311	0.013985	0	0	0	-0.719892	0.132978	0.876219	0	0	0	0.0550089	0.869182	0.0608893	0	0	0
A2Y2U1_ORYSI	641.78	0	0.39539	14.726	19.867	41.92	13.515	3.0251	0.60286	1.5709	126.02	75.283	37.387	12.077	8.8452	3.4988	68.308	126.8	87.946	2.08044	0.0628346	1.2018	0	0	0	2.43883	0.013972	1.85474	1	0	1	0.358391	0.497647	0.303079	0	0	0	-1.61599	0.42482	0.371795	0	0	0	0.399607	0.751698	0.123957	0	0	0
OPR11_ORYSJ	1406.4	145.9	123.73	263.67	102.59	133.23	178.62	1.3553	153.23	0	172.85	130.11	1.0843	0	0	0	0	0	0	-0.184871	0.830439	0.0806922	0	0	0				0	-1	-1				0	-1	-1	-0.762725	0.514643	0.288494	0	0	0				0	-1	-1
Q7GC32_ORYSI	4603.9	138.13	299.43	0	738.16	609.73	1581.9	0	0	0	0	521.26	715.27	0	0	0	0	0	0	-0.356399	0.730786	0.13621	0	0	0				0	-1	-1				0	-1	-1				0	-1	-1				0	-1	-1
C7IWI9_ORYSJ	9100.4	1176.9	114.53	1173.5	351.26	0	485.07	876.59	372.11	499.46	205.51	90.745	240.77	594.76	1105.6	1424.7	30.827	358.07	0	-0.990275	0.195875	0.708021	0	0	0	-0.806585	0.541836	0.266132	0	0	0	0.18369	0.875168	0.0579084	0	0	0	-0.138957	0.866915	0.0620233	0	0	0	0.451711	0.520871	0.28327	0	0	0
Q10CF4_ORYSJ	249.38	0	0	0	0	208	0	41.384	0	0	0	0	0	0	0	0	0	0	0				0	-1	-1				0	-1	-1				0	0	0				0	1	1				0	0	0
B0LSR2_ORYSI	108210	7707.1	10634	8655.1	1885.7	2453.7	1749.7	7768.7	9336.4	8264.6	1327.7	3038.2	3737.4	5810.3	8507.5	11153	5827.9	5145.4	5205.9	0.824297	0.211314	0.675073	0	0	0	1.86702	2.7404e-05	4.56219	1	0	1	1.04272	0.0222478	1.65271	1	0	1	0.405198	0.00847215	2.07201	0	0	0	0.175443	0.440366	0.356186	0	0	0
Q10QK6_ORYSJ	416.57	75.601	0	0	0	0	0	3.1033	0	0	0	1.7241	1.0344	33.505	0	0	140.16	79.049	82.388				0	1	1				0	1	1	6.23289	0.0198002	1.70333	1	0	1	-4.39232			0	0	0	-1.07039			0	0	0
Q0J0L6_ORYSJ	2677	27.004	5.8562	85.055	43.808	524.8	37.571	276.46	415.68	316.89	0	0	210.27	0	20.09	0	330.94	22.042	360.51	0.64148	0.749717	0.125103	0	0	0	0.827977	0.527477	0.277797	0	0	0	0.186497	0.907519	0.0421441	0	0	0	3.4948	0.00210205	2.67736	1	0	1	-0.666757	0.782192	0.106687	0	0	0
Q10QZ6_ORYSJ	209900	10845	19017	13353	13356	10685	7347.1	5706	4280.1	5302.8	17533	18321	17456	11045	8575.4	11182	11919	12495	11478	1.18101	0.000440529	3.35603	1	0	1	0.683379	0.00265302	2.57626	1	0	1	-0.497629	0.00292073	2.53451	0	0	0	-0.979387	0.00229937	2.63839	-1	0	-1	-0.188337	0.215942	0.665663	0	0	0
Q0JGH0_ORYSJ	2731.8	0	229.51	0	0	237.45	184.23	291.93	247.03	289.28	187.22	375.89	193.72	247.66	247.92	0	0	0	0	0.568002	0.398038	0.400076	0	0	0				0	-1	-1				0	-1	-1	1.04396	0.0458288	1.33886	1	0	1	0.775606	0.0392823	1.4058	1	0	1
Q0JJ25_ORYSJ	20520	172.36	1401.9	188.33	545.95	418.86	1121.7	1408.8	1457.1	1534.2	620.23	330.11	3344.2	798.95	1016.9	2101.4	1646.5	1551.4	860.64	1.33865	0.444375	0.35225	0	0	0	1.27177	0.0730668	1.13628	0	0	0	-0.0668785	0.952085	0.0213244	0	0	0	1.99554	0.00831552	2.08011	1	0	1	1.56083	0.100938	0.995944	0	0	0
Q8HCP6_ORYSJ	10645	775.59	762.71	534.35	838.89	1180	979.14	323.46	364.96	141.83	764.44	356.8	659.11	493.49	349.18	337.91	599.22	620.36	563.2	-0.39758	0.307001	0.51286	0	0	0	-0.313134	0.253233	0.59648	0	0	0	0.0844462	0.772203	0.112269	0	0	0	-0.848313	0.104807	0.979609	0	0	0	-0.539706	0.19037	0.720402	0	0	0
A2ZYR4_ORYSJ	612.31	0	0	0	0	188.85	0	0	201.33	0	222.14	0	0	0	0	0	0	0	0	0.686198			0	0	0				0	-1	-1				0	-1	-1				0	1	1				0	0	0
Q0JEM8_ORYSJ	83406	5548.8	6094.4	5483.9	1984	3654.3	1161.4	7424.5	8307.5	9502.6	2006.5	2615.3	4463.6	3855.6	5424.3	2999.8	3684.1	3820.5	5374.8	0.890574	0.206401	0.685288	0	0	0	1.45814	0.0257139	1.58983	1	0	1	0.567568	0.251571	0.59934	0	0	0	1.03265	0.00237465	2.6244	1	0	1	-0.183386	0.610384	0.214397	0	0	0
Q8S6F4_ORYSJ	5683.8	0	0	0	0	0	0	859.08	1472.6	993.15	395.2	308.09	488.04	614.19	4.773	0	0	257.26	291.39				0	1	1				0	1	1	-0.421475	0.29318	0.532866	0	0	0				0	1	1				0	1	1
Q7DNB0_ORYSJ	745690	40054	62405	47944	43059	41228	33218	43424	36970	44162	27713	33537	31076	48067	53389	57237	39302	33304	29601	0.0450699	0.754654	0.122252	0	0	0	0.254472	0.0605347	1.218	0	0	0	0.209402	0.19685	0.705866	0	0	0	0.235111	0.0678359	1.16854	0	0	0	0.369226	0.0125257	1.9022	0	0	0
J7EYN3_ORYSI	703500	31497	47148	26449	36211	38757	31672	55829	63483	66937	24424	24960	21554	51416	58481	58241	25231	21206	20002	-0.210142	0.149435	0.825549	0	0	0	-0.233737	0.124785	0.903839	0	0	0	-0.0235948	0.782702	0.106404	0	0	0	1.33435	0.000538401	3.26889	1	0	1	0.977708	0.00474402	2.32385	1	0	1
J7EXM7_ORYSI	39866	1063.6	6253.3	4453.7	1272.5	1728.1	1301.9	2311	3834.6	1761.4	1861.5	2016.3	1484.8	1029	1645.3	2500.5	2111.2	1793.2	1443.8	0.690507	0.0230331	1.63765	1	0	1	0.755439	0.0158981	1.79865	1	0	1	0.0649322	0.705974	0.151212	0	0	0	0.0105289	0.986427	0.00593506	0	0	0	-0.850345	0.267393	0.572851	0	0	0
Q5N9A0_ORYSJ	1048.7	0	5.4835	17.821	0	111.04	0	8.2252	0	8.2252	0	8.2252	0	97.675	0	8.2252	457.96	164.3	161.51	-3.17961			0	0	0	1.83128	0.408401	0.388913	0	0	0	5.01089	0.296841	0.527476	0	0	0	0.0204641	0.983171	0.00737082	0	0	0	2.53605	0.445409	0.351241	0	0	0
E9KIT5_ORYSJ	2832.8	461.92	230.27	274.88	0	0	141.56	499.26	355.42	371.64	100.7	0	0	0	273.24	121.42	2.4676	0	0	-0.554837			0	0	0	-5.76818			0	0	0	-5.21335			0	0	0	0.752377	0.143372	0.843537	0	0	0	-0.486355	0.593683	0.226445	0	0	0
Q8S6F5_ORYSJ	2106.3	0	0	2.6034	0	272.4	2.6038	616.09	307.64	265.33	2.8642	0	129.41	0	116.65	324.68	0	66.007	0	-0.443065	0.846329	0.072461	0	0	0	-0.443065	0.900935	0.0453068	0	0	0	0	1	0	0	0	0	7.73019	0.227658	0.642717	0	0	0	6.55267	0.372295	0.429113	0	0	0
Q8S7T3_ORYSJ	101580	7963.5	17991	11255	3520.6	4149.9	1662.1	1443.8	601.92	216.24	4639.2	5078.9	4968.8	2916.5	4054.3	3905.6	10058	8032.3	9120.6	1.10449	0.00450988	2.34583	1	0	1	2.06373	0.000377891	3.42263	1	0	1	0.959238	0.00173111	2.76168	1	0	1	-3.48598	0.00247277	2.60682	-1	0	-1	-1.44661	0.00900074	2.04572	-1	0	-1
Q8S7T4_ORYSJ	106480	4628.1	13975	6754.1	2632.1	3651.7	3404.7	1065.9	766	965.29	6877.1	6727.4	6796.1	4046.4	3837.4	4490.4	12182	12576	11103	1.42433	0.000963362	3.01621	1	0	1	2.31051	5.38111e-05	4.26913	1	0	1	0.886175	0.000119181	3.92379	1	0	1	-2.60808	0.0200699	1.69745	-1	0	-1	-0.681195	0.167366	0.776333	0	0	0
J3RG68_ORYSI	69004	3795	4125.2	3236.1	3977.3	3765.1	4087.4	5131.2	3064.7	4089.8	1905.7	2296.8	3233	4559.3	6508.7	11345	1902.9	1105.1	875.55	-0.301566	0.42498	0.371631	0	0	0	-1.19941	0.0308282	1.51105	-1	0	-1	-0.89784	0.103233	0.98618	0	0	0	0.618413	0.105985	0.974756	0	0	0	1.22505	0.0490923	1.30899	1	0	1
Q69VC8_ORYSJ	1429900	100130	156780	156470	67725	55723	52197	42054	38742	40383	85047	90516	92571	60997	57754	66119	89537	92663	84531	0.993866	0.00234453	2.62994	1	0	1	1.05663	0.000394716	3.40372	1	0	1	0.0627631	0.530077	0.275661	0	0	0	-1.26922	0.00388793	2.41028	-1	0	-1	-0.875519	0.00990709	2.00405	-1	0	-1
J3RPW4_ORYSI	555770	30545	56369	48674	27085	26068	22888	9938.9	23165	22758	36164	29289	37529	27111	35295	28425	30784	30826	32858	0.815643	0.00920917	2.03578	1	0	1	0.767979	0.00376075	2.42473	1	0	1	-0.0476633	0.752978	0.123218	0	0	0	-0.769564	0.0646651	1.18933	0	0	0	-0.261457	0.320353	0.494372	0	0	0
Q7F2L7_ORYSJ	237170	14422	16531	18984	13800	14016	16300	14243	12515	15483	9504.4	5957.9	13592	19355	22737	16753	1908.6	5981.9	5081.5	-0.254012	0.592836	0.227066	0	0	0	-1.33151	0.0514939	1.28824	0	0	0	-1.0775	0.138496	0.858564	0	0	0	0.23353	0.243497	0.613507	0	0	0	0.519914	0.143133	0.844259	0	0	0
Q7G3F1_ORYSJ	116880	9065.6	9211	11030	4434.2	6457.1	4217.2	6616.3	7416.8	7852.3	3037.5	4083.8	3165.7	5832.4	7695.3	8175.1	7504.3	6245.3	4841.7	-0.16108	0.518402	0.285333	0	0	0	0.752296	0.0235746	1.62756	1	0	1	0.913376	0.0131569	1.88084	1	0	1	0.0428211	0.826697	0.0826535	0	0	0	-0.186449	0.449366	0.3474	0	0	0
Q6ZF34_ORYSJ	62914	0	10324	6623.7	5127.3	7768.4	3189.8	2546.4	0	2291.2	0	1948.6	1996	6055.5	6259.5	7611.2	1172	0	0	-0.959501	0.115617	0.936979	0	0	0	-1.76404	0.175404	0.75596	0	0	0	-0.804535	0.0733761	1.13445	0	0	0	-1.16914	0.0349443	1.45662	-1	0	-1	0.0603452	0.629787	0.200806	0	0	0
Q6Z506_ORYSJ	201860	110.88	2125.9	197.47	10453	34194	10687	21332	33324	37619	5535	6454.5	1074.8	9437.5	11879	13176	4158.8	105.47	0	-1.66836	0.148195	0.829167	0	0	0	-2.6796	0.178781	0.74768	0	0	0	-1.01124	0.464669	0.332856	0	0	0	5.95796	0.00286314	2.54316	1	0	1	4.32224	0.000338138	3.47091	1	0	1
Q8S6H1_ORYSJ	531650	14804	28425	67972	34467	32495	28834	21918	20922	21660	28219	28337	30616	28741	29135	24217	29485	31514	29891	0.244658	0.140905	0.851075	0	0	0	0.377604	0.0296398	1.52812	0	0	0	0.132946	0.254564	0.594202	0	0	0	-0.300591	0.698997	0.155525	0	0	0	-0.149017	0.843273	0.0740321	0	0	0
Q7F4T1_ORYSJ	80280	4307.7	5258.9	4244.6	0	1444.8	4750.1	1429	0	1759.2	6031.8	2592.3	6200.1	3699.8	7395.3	4886.9	8151.2	9097.8	9031	0.809677	0.375082	0.425874	0	0	0	1.71731	0.0255412	1.59276	1	0	1	0.90763	0.0300678	1.5219	1	0	1	-1.04163	0.0073695	2.13256	-1	0	-1	0.502032	0.303239	0.518216	0	0	0
Q8LID9_ORYSJ	512.67	0	0	0	0	0	0	0	0	0	0	0	0	0	0	512.67	0	0	0				0	0	0				0	0	0				0	0	0				0	0	0				0	1	1
E9KIR7_ORYSJ	2516.8	262.66	200.15	407.07	0	0	0	88.478	168.98	287.27	166.25	401.92	192.66	0	0	341.35	0	0	0				0	1	1				0	0	0				0	-1	-1	-0.242593	0.692067	0.159852	0	0	0	0.256156	0.735344	0.133509	0	0	0
J7F222_ORYSI	95.421	0	0	0	0	0	0	0	0	0	0	0	0	0	95.421	0	0	0	0				0	0	0				0	0	0				0	0	0				0	0	0				0	1	1
Q8S6G1_ORYSJ	2508.7	127.1	264.07	212.68	0	0	0	0	645.4	42.032	0	149	0	260.42	299.9	298.94	0	64.94	144.2				0	1	1				0	1	1	-0.405419	0.723712	0.140434	0	0	0	1.28925	0.435074	0.361437	0	0	0	0.825929	0.0103764	1.98395	1	0	1
Q6Z510_ORYSJ	282.66	5.3403	23.619	0	0	0	3.4077	15.015	0	0	0	0	0	53.998	4.712	48.91	0	55.996	71.663				0	-1	-1	4.39496	0.171398	0.765993	0	0	0				0	1	1	0.736966	0.590108	0.229068	0	0	0	1.71835	0.318648	0.496689	0	0	0
Q8LIE0_ORYSJ	4187.4	712.04	0	0	6.6118	0	282.93	2.0984	0	0	0	1194.5	496.96	657.16	0	225.02	0	0	610.09	2.6292	0.189396	0.722628	0	0	0	2.27535	0.26189	0.581881	0	0	0	-0.353847	0.805743	0.0938037	0	0	0	-8.15987			0	0	0	-0.653839	0.660997	0.179801	0	0	0
J7F213_ORYSI	5936300	350080	447170	486510	316560	285190	260240	324600	312710	301860	240170	204650	202840	313440	494400	552130	255850	306660	281280	-0.039609	0.756528	0.121175	0	0	0	0.424188	0.0506012	1.29584	0	0	0	0.463797	0.0196092	1.70754	0	0	0	0.0337009	0.824624	0.0837438	0	0	0	0.341014	0.248	0.605548	0	0	0
Q0JIL9_ORYSJ	3240.8	659.05	1511.9	0	0	0	0	0	402.94	0	0	0	0	0	0	0	0	0	666.91				0	0	0				0	1	1				0	1	1	-0.848091	0.456901	0.340178	0	0	0				0	-1	-1
ATPAM_ORYSJ	208480	10230	17069	12972	14310	15306	11281	7180.1	6385.5	6203.8	13164	14750	12266	9244.1	9894.8	14081	11832	10236	12070	0.366291	0.0291498	1.53536	0	0	0	0.207103	0.138814	0.857568	0	0	0	-0.159189	0.284443	0.546005	0	0	0	-0.512845	0.00597878	2.22339	0	0	0	0.000515327	0.996491	0.00152653	0	0	0
A2ZZX3_ORYSJ	345.04	0	0	0	0	0	0	0	0	0	198.18	0	0	0	146.86	0	0	0	0				0	1	1				0	0	0				0	-1	-1				0	0	0				0	1	1
B8AGH7_ORYSI	15990	645	1265.8	1068.8	1511.4	1278.4	958.16	694.46	300.2	490.16	1331.2	1367.8	1352.7	605.88	728.01	454.51	762.03	589.15	585.88	0.517357	0.00443807	2.35281	0	0	0	-0.480482	0.0118733	1.92543	0	0	0	-0.997839	0.000624036	3.20479	-1	0	-1	-0.478793	0.234313	0.630203	0	0	0	-0.398186	0.251068	0.600209	0	0	0
B7E468_ORYSJ	139880	9202.3	12784	10707	4316.2	3807.3	3820.1	16398	12871	18935	5742.5	2911.6	4766.2	8570.1	10657	6891	3483.8	2195.7	1824.4	0.526327	0.173172	0.761523	0	0	0	-0.245329	0.432778	0.363734	0	0	0	-0.771655	0.101588	0.993156	0	0	0	1.05569	0.00877788	2.05661	1	0	1	-0.0136236	0.961345	0.0171208	0	0	0
I3RVL9_ORYSJ	142.08	0	0	0	0	0	0	0	0	0	0	0	0	0	0	0	0	142.08	0				0	0	0				0	1	1				0	1	1				0	0	0				0	0	0
Y8359_ORYSI	5016.2	143.75	3.2451	133.19	324.82	474.5	0	544.2	0	0	634.16	0	0	73.218	406.9	528.71	893.71	168.75	687.1	1.12094	0.174471	0.758276	0	0	0	1.16549	0.322256	0.491799	0	0	0	0.0445562	0.970125	0.0131723	0	0	0	2.90323	0.0226207	1.64549	1	0	1	1.92424	0.141759	0.848449	0	0	0
Q0J2G2_ORYSJ	1261900	143110	111410	114380	59058	63268	82922	92375	46208	72841	68322	51092	26742	77209	93556	108280	17605	16735	16788	-0.190852	0.707285	0.150406	0	0	0	-1.6094	0.0487524	1.312	-1	0	-1	-1.41855	0.0460891	1.3364	-1	0	-1	-0.354469	0.414113	0.382881	0	0	0	-0.180389	0.572086	0.242539	0	0	0
Q0JLH1_ORYSJ	352390	30416	11063	37364	10214	17396	27434	11594	16774	59.825	14419	36196	15809	41231	40398	36064	2960.7	2463.5	535.83	0.552955	0.493693	0.306543	0	0	0	-2.8936	0.0938488	1.02757	0	0	0	-3.44655	0.0510369	1.29212	0	0	0	-1.07003	0.28025	0.552455	0	0	0	0.774439	0.138228	0.859405	0	0	0
Q10PS4_ORYSJ	2685.7	120.14	13.956	0	19.936	193.29	0	0	0	84.992	1.654	0	15.474	3.4325	0	0	700.19	745.04	787.61	-3.03562	0.397084	0.401117	0	0	0	3.43392	0.00300367	2.52235	1	0	1	6.46954	0.00138902	2.85729	1	0	1	0.610372	0.781475	0.107085	0	0	0	-4.173	0.637104	0.195789	0	0	0
Q0J9E0_ORYSJ	49762	1656	5523.2	3077	1701.5	652.97	1395.9	5535.8	2508.3	4512	1293.9	542.85	1911.8	5465.1	4960.6	3227	1624.4	1934.1	2239	0.347509	0.622089	0.206147	0	0	0	1.05234	0.0475311	1.32302	1	0	1	0.704826	0.182457	0.738838	0	0	0	0.866775	0.147639	0.830798	0	0	0	0.803807	0.149397	0.825658	0	0	0
Q0DXS9_ORYSJ	17169	1738.6	1476.3	1766.4	3038.8	1659.1	1233.8	233.1	258.66	113	262.14	593	528.48	164.52	1497.3	374.99	905.67	1081	243.92	-1.6485	0.0350279	1.45559	-1	0	-1	-0.92946	0.152126	0.817797	0	0	0	0.719036	0.343492	0.464084	0	0	0	-2.58738	0.00583038	2.2343	-1	0	-1	-0.98908	0.241296	0.61745	0	0	0
Q0DZE3_ORYSJ	6298.4	148.29	216.21	170.51	779.99	156.07	276.11	278.24	252.08	156.28	292	330.96	169.18	317.09	251.97	137.2	917.41	748.55	700.26	-0.201614	0.779358	0.108263	0	0	0	1.45417	0.0158262	1.80062	1	0	1	1.65579	0.000885935	3.0526	1	0	1	0.864017	0.0559237	1.2524	0	0	0	0.732304	0.208036	0.681862	0	0	0
A3BS75_ORYSJ	18566	1604.9	1122.3	1568.7	831.69	1264.5	1555.2	785.41	761.78	326.78	281.92	615.16	0	1526.1	1189.3	1360.5	1286.8	1455.8	1028.7	-1.14404	0.259692	0.585542	0	0	0	0.425575	0.328723	0.48317	0	0	0	1.56962	0.0215783	1.66598	1	0	1	-0.756953	0.171352	0.766111	0	0	0	0.150106	0.651589	0.186026	0	0	0
A6N1K8_ORYSI	106880	9109.3	13402	11822	9518.6	10310	10677	3123.6	4559.1	4494.3	3780.5	5.4835	2312	4416.2	8941.5	4631.9	3291.3	1235.3	1252.2	-2.00327	0.0207717	1.68253	-1	0	-1	-2.00205	0.0127206	1.89549	-1	0	-1	0.00122465	0.998966	0.000449375	0	0	0	-0.999499	0.00175001	2.75696	-1	0	-1	-0.613267	0.152761	0.815988	0	0	0
Q0J962_ORYSJ	1864.6	145.08	233.08	124.17	51.188	262.87	211.72	0	2.0889	35.773	257.75	21.565	21.653	100.47	141.95	162.6	32.118	0	60.511	-0.560433	0.642925	0.19184	0	0	0	-1.49903	0.286852	0.542342	0	0	0	-0.938599	0.664117	0.177756	0	0	0	-2.63904	0.0182508	1.73872	-1	0	-1	-0.0174757	0.941262	0.0262897	0	0	0
B9G3V3_ORYSJ	4706.3	488.55	391.7	878.74	326.16	373.08	325.78	333.14	108.86	611.1	0	0	0	869.25	0	0	0	0	0				0	-1	-1				0	-1	-1				0	0	0	-0.299017	0.690075	0.161104	0	0	0	0.879148	0.276678	0.558026	0	0	0
E5KIK9_ORYSI	0	0	0	0	0	0	0	0	0	0	0	0	0	0	0	0	0	0	0				0	0	0				0	0	0				0	0	0				0	0	0				0	0	0
S4U009_ORYSA	8052	308.29	727.93	587.3	60.839	625.65	0	294.88	435.44	74.606	860.65	525.4	647.84	527.17	447.2	299.75	747.26	727.56	154.24	1.52173	0.0879271	1.05588	0	0	0	1.25717	0.341837	0.46618	0	0	0	-0.264556	0.61878	0.208464	0	0	0	-0.47472	0.427942	0.368615	0	0	0	0.00452114	0.990805	0.00401174	0	0	0
Q0D3U5_ORYSJ	45094	1018.7	2593.3	2390.3	3012.5	3653.8	2351.4	2279.8	420.81	2498	2483.3	3992.3	5616.2	1419.4	1279.5	1442.5	3164.2	2779.2	2699.1	0.845481	0.156618	0.805157	0	0	0	0.409599	0.00713393	2.14667	0	0	0	-0.435882	0.361306	0.442125	0	0	0	0.329256	0.64546	0.19013	0	0	0	-0.214239	0.528456	0.276991	0	0	0
Q10D65_ORYSJ	20.619	0.67413	1.5207	0	8.565	6.4885	0	0	1.573	0.44942	0	0	1.3483	0	0	0	0	0	0	-1.73697	0.226251	0.645409	0	0	0				0	-1	-1				0	-1	-1	0.584963	0.633492	0.198259	0	0	0				0	-1	-1
Q0D3W6_ORYSJ	16073	465.42	967.06	1810.5	390.21	585.27	1511.6	617.49	870.74	734.06	940.81	914.88	1007.4	681.43	871.6	608.49	1633.4	458.73	1004.4	0.422236	0.564632	0.248235	0	0	0	0.592854	0.513674	0.289312	0	0	0	0.170619	0.738748	0.131504	0	0	0	-0.0510888	0.933243	0.0300051	0	0	0	-0.279467	0.685221	0.164169	0	0	0
A2YA91_ORYSI	71557	1243.5	1825.2	881.8	3813.6	2304.7	2450.7	1734.4	1137.9	806.55	8705.5	8987.5	9381	2392.8	1865.5	2750	7492.2	5836.4	7947.3	2.04953	0.000311107	3.50709	1	0	1	1.77628	0.00328733	2.48316	1	0	1	-0.273251	0.169113	0.771823	0	0	0	0.414427	0.384817	0.414746	0	0	0	1.11145	0.00454448	2.34252	1	0	1
Q851P5_ORYSJ	17181	1639.6	720.65	376.7	1829.7	1323	244.65	749.76	0	825.48	3624.9	0	3160.2	0	1005.7	0	628.51	0	1051.7	2.07743	0.00672642	2.17222	1	0	1	0.177724	0.824558	0.0837786	0	0	0	-1.8997	0.0122653	1.91132	-1	0	-1	0.18111	0.849679	0.0707452	0	0	0	0.438133	0.757301	0.120732	0	0	0
Q0DY33_ORYSJ	152730	9378.8	18212	10805	9830.6	9873.9	7531.4	4352	1871.7	3054.1	10448	9460	10371	6605.7	6322.2	7356.2	11452	9279.4	6529.3	0.544126	0.00231382	2.63567	0	0	0	0.45336	0.104546	0.980692	0	0	0	-0.0907661	0.652994	0.185091	0	0	0	-1.51306	0.00756162	2.12139	-1	0	-1	-0.606182	0.0275059	1.56057	-1	0	-1
Q0IR97_ORYSJ	20703	985.98	1360.6	0	1499.3	505.51	1478.1	1638.1	951.58	1322.9	1478.7	1425.4	1744.2	1211.1	1739.6	1564.3	0	477.38	1320.5	0.733339	0.150616	0.822127	0	0	0	0.0768156	0.931563	0.0307875	0	0	0	-0.656523	0.254413	0.594461	0	0	0	0.681511	0.166292	0.779129	0	0	0	0.67615	0.10832	0.965292	0	0	0
B7EPR0_ORYSJ	72612	3618.7	5609.7	3702.6	4097.9	6070.2	3368.8	2472.1	2494.7	2527.5	4878.5	5326.7	4934.4	3611.4	3997.2	4086.3	4549	3750.9	3515	0.569493	0.0255167	1.59318	0	0	0	0.278292	0.180501	0.743519	0	0	0	-0.291201	0.0473124	1.32503	0	0	0	-0.27722	0.0268689	1.57075	0	0	0	0.153325	0.255306	0.592939	0	0	0
A6N0C0_ORYSI	58983	3208.9	4890.3	3123.8	3711.2	3844.8	2398.3	1968.9	2119.2	2470	4262.2	4114.5	3390.4	2177.7	1247.8	1893.7	4677.1	3398.7	6085.8	0.647884	0.0021377	2.67005	1	0	1	1.00376	0.0567844	1.24577	0	0	0	0.355871	0.317802	0.497843	0	0	0	-0.267522	0.100095	0.999589	0	0	0	-0.786204	0.0191995	1.71671	-1	0	-1
Q0DEU6_ORYSJ	8623.8	108.67	73.93	716.96	1250.2	0	22.146	814.6	834.37	1948.3	12.024	844.98	15.288	703.81	904.59	127.51	150.61	29.708	66.189	-0.557482	0.789111	0.102862	0	0	0	-2.35538	0.342889	0.464846	0	0	0	-1.7979	0.499811	0.301194	0	0	0	2.4273	0.0702892	1.15311	0	0	0	1.25113	0.324433	0.488875	0	0	0
Q7Y199_ORYSJ	6053.1	0	463.47	459.66	576.53	0	0	931.71	1054.4	552.99	829.2	597.81	0	0	511.12	0	0	76.258	0	0.822106	0.285356	0.544613	0	0	0	-2.28774			0	0	0	-3.10985	0.147696	0.830632	0	0	0	1.47329	0.072749	1.13817	0	0	0	0.65122	0.213621	0.670357	0	0	0
Q10CU1_ORYSJ	2434.3	28.063	678.86	101.91	117.4	185.83	83.258	59.571	37.157	58.95	146.26	125.47	212.58	146.8	45.223	96.192	124.47	76.72	109.61	0.760896	0.123692	0.90766	0	0	0	0.182289	0.571552	0.242945	0	0	0	-0.578606	0.185912	0.730692	0	0	0	-1.66867	0.387048	0.412235	0	0	0	-0.995224	0.529062	0.276494	0	0	0
A2WVA6_ORYSI	16727	1146.8	1568.1	2011.9	1685	1822.4	1355.1	229.69	220.51	540.02	642.55	855.64	731.43	588.89	965.18	1035.2	215.36	349.53	763.13	-0.728878	0.00652227	2.1856	-1	0	-1	-1.37367	0.018658	1.72914	-1	0	-1	-0.644795	0.26369	0.578907	0	0	0	-1.77495	0.0190672	1.71971	-1	0	-1	-0.606929	0.14269	0.845608	0	0	0
B8BP32_ORYSI	159.93	0	0	0	0	0	0	79.115	0	0	0	0	0	0	80.82	0	0	0	0				0	0	0				0	0	0				0	0	0				0	1	1				0	1	1
Q0J4K2_ORYSJ	199	0	0	0	0	0	0.93166	0.62111	0	0	0	0.51759	0	13.794	1.7082	0	70.271	55.508	55.652	-1			0	0	0	5.96771	0.0118775	1.92527	1	0	1	6.96771	0.0116903	1.93217	1	0	1				0	1	1				0	1	1
Q0JLX8_ORYSJ	771.41	0	0	0	117.8	0	0	0	0	0	174.36	0	0	0	116.9	0	159.94	1.9827	200.42	1.02947			0	0	0	0.683786	0.748078	0.126053	0	0	0	-0.345681	0.816452	0.0880692	0	0	0				0	0	0				0	1	1
Q0DBM2_ORYSJ	941.64	32.217	0	5.0648	44.274	79.756	50.232	0	38.631	0	369.46	49.504	0	0	3.7502	2.7274	0	69.352	196.68	2.14882	0.258852	0.586948	0	0	0	1.71175	0.163912	0.785388	0	0	0	-0.437078	0.783073	0.106198	0	0	0	1.31316	0.460745	0.33654	0	0	0	-2.45943	0.393756	0.404773	0	0	0
Q0J878_ORYSJ	70366	2319.3	988.7	2348	7196.3	5748.1	4551.1	4516.8	4680.3	3814.5	3316.7	3659.5	4056.2	3177.6	3852	5917.3	3208.6	2948.8	4066.4	-0.25783	0.171944	0.764613	0	0	0	-0.291804	0.206815	0.684417	0	0	0	-0.033974	0.887626	0.0517702	0	0	0	1.6043	0.00488481	2.31115	1	0	1	1.35286	0.0227511	1.643	1	0	1
Q0DKX3_ORYSJ	368.23	0	0	0	0	0	0	0	127.77	128.04	0	0	112.42	0	0	0	0	0	0				0	1	1				0	0	0				0	-1	-1				0	1	1				0	0	0
Q0DD43_ORYSJ	35.147	0	0	0	10.655	8.2186	0	4.6709	4.0682	5.4243	0	0	2.1094	0	0	0	0	0	0	-1.5025	0.224151	0.64946	0	0	0				0	-1	-1				0	-1	-1				0	1	1				0	0	0
Q0JIE9_ORYSJ	2600.2	0	37.621	0	201.06	263.79	156.72	18.477	50.573	62.172	401.25	132.97	123.98	60.654	63.208	26.798	545.38	232.15	223.38	0.447563	0.524209	0.280496	0	0	0	1.14224	0.131442	0.881267	0	0	0	0.694675	0.359776	0.443968	0	0	0	0.97939	0.489973	0.309828	0	0	0	1.02536	0.458255	0.338893	0	0	0
A3B8V5_ORYSJ	0	0	0	0	0	0	0	0	0	0	0	0	0	0	0	0	0	0	0				0	0	0				0	0	0				0	0	0				0	0	0				0	0	0
B9FV08_ORYSJ	2164.6	106.83	265.97	216.57	0	91.429	2.5502	46.942	48.91	1.1914	310.39	160.98	214.12	179.94	147.54	100.78	99.962	80.412	90.114	2.79635	0.0338663	1.47023	1	0	1	1.54127	0.0761848	1.11813	0	0	0	-1.25508	0.0233506	1.6317	-1	0	-1	-2.05695	0.0198729	1.70174	-1	0	-1	-0.103649	0.800026	0.0968961	0	0	0
Q0JQP8_ORYSJ	148170	3570.7	8183.4	6870.8	12456	11818	12235	7926.6	13156	11590	6257.7	8653	7142.9	8799	8547.5	7782.3	4693.6	4276.4	4211.4	-0.361862	0.232996	0.632651	0	0	0	-1.03827	0.0168627	1.77307	-1	0	-1	-0.676406	0.0321255	1.49315	-1	0	-1	1.33861	0.0148892	1.82713	1	0	1	0.762608	0.0372682	1.42866	1	0	1
B8BHD6_ORYSI	341.88	12.211	47.454	0	36.435	62.131	50.427	0	54.924	9.5742	0	0	58.614	0	4.2552	0	0	5.8509	0	0.664285	0.258277	0.587914	0	0	0	-2.67557	0.152733	0.816066	0	0	0	-3.33985			0	0	0	0.752907	0.645009	0.190435	0	0	0	-2.25239	0.500427	0.300659	0	0	0
Q0DWI9_ORYSJ	4348.9	353.04	1042.4	205.26	369.32	238.86	825.6	20.827	31.772	27.327	84.222	63.679	79.793	374.44	359.87	87.571	63.602	43.068	78.191	-2.42245	0.175843	0.754876	0	0	0	-2.6387	0.165809	0.780393	0	0	0	-0.216247	0.474053	0.324173	0	0	0	-3.73112	0.071951	1.14296	0	0	0	-0.508424	0.55373	0.256702	0	0	0
A2WTW6_ORYSI	26736	1822	3748.5	1379.4	786.38	2084.1	751.1	1133.3	766.92	710.62	1838.7	2073.2	1140.1	1663.7	1696	1837.6	1230.1	1341.5	733.07	0.900891	0.108175	0.965872	0	0	0	0.359397	0.474422	0.323835	0	0	0	-0.541495	0.173066	0.761789	0	0	0	-0.860039	0.123487	0.908379	0	0	0	-0.0843064	0.806021	0.0936535	0	0	0
Q0DLC5_ORYSJ	3370.7	584.86	417.26	0	535.31	567.14	391.39	0	0	0	0	0	0	363.59	0	354.98	67.183	82.857	6.0976				0	-1	-1	-2.81545	0.000211921	3.67383	-1	0	-1				0	1	1				0	-1	-1	-0.308144	0.640865	0.193234	0	0	0
A6N0S1_ORYSI	11167	103.84	1281	973.1	735.7	1765.1	939.94	0	0	198.17	435.17	366.02	0	330.05	777.96	868.9	1186.5	0	1205.6	-1.16709	0.164954	0.782636	0	0	0	0.530279	0.248131	0.60532	0	0	0	1.69737	0.00872781	2.05909	1	0	1	-1.40614	0.531758	0.274286	0	0	0	0.11174	0.876664	0.057167	0	0	0
Q6ZFJ5_ORYSJ	31178	991.22	1793.5	753.55	0	1418.7	1610.6	1550.7	1702.1	1261.9	1557.8	3513.1	2357.4	1118.4	1578.4	3348.8	1561.4	2139.3	2920.9	0.977144	0.230529	0.637274	0	0	0	0.888353	0.207286	0.683431	0	0	0	-0.0887907	0.85843	0.0662953	0	0	0	0.886028	0.0237501	1.62433	1	0	1	1.03393	0.137586	0.861425	0	0	0
A6MZQ0_ORYSI	14505	1066.4	556.99	895.83	0	1140.4	696.31	240.83	148.67	26.19	1181.7	1095.8	844.2	581.07	524.09	583.87	932.44	593.58	3397	0.505004	0.058409	1.23352	0	0	0	1.28604	0.47848	0.320136	0	0	0	0.781037	0.501993	0.299302	0	0	0	-2.1753	0.0522329	1.28206	0	0	0	-0.376046	0.443053	0.353544	0	0	0
Q0INR5_ORYSJ	32101	1297.7	1850.2	2399.6	1748.7	1515.9	1227.6	1835.4	2094.6	969.88	1554.8	2307.5	2140.4	2044.2	1601.8	1731.7	2632.7	1779.9	1368.2	0.822406	0.0383542	1.41619	1	0	1	0.815014	0.0579348	1.23706	0	0	0	-0.00739224	0.98206	0.00786212	0	0	0	0.311264	0.485561	0.313756	0	0	0	0.236923	0.452551	0.344333	0	0	0
Q5ZBX1_ORYSJ	17691	969.52	906.49	1210	1292.6	1156.6	923.34	246.14	842.42	1369.7	1075	766.37	1402.2	711.66	1552	689.89	930.94	639.49	1006.9	0.342953	0.330031	0.481445	0	0	0	0.0833712	0.72408	0.140213	0	0	0	-0.259582	0.501838	0.299437	0	0	0	0.119342	0.857591	0.0667199	0	0	0	0.222349	0.711742	0.147677	0	0	0
A4ZYN4_ORYSJ	54263	2692.4	1359.5	2668.5	3134.5	2929.9	1597	641.38	486.07	512.49	3965.1	3715.5	4121.1	647.4	849.8	1188.9	8551.6	7164.2	8038.1	1.05471	0.00146762	2.83339	1	0	1	2.13628	0.00014553	3.83705	1	0	1	1.08157	0.000703764	3.15257	1	0	1	-1.62091	0.0678947	1.16816	0	0	0	-1.1498	0.116293	0.934445	0	0	0
B7F573_ORYSJ	20588	1042.2	822.37	4014.2	293.64	0	250.39	1635.3	684.26	1211.7	835.52	966.91	2507.2	412.02	547.3	1099.8	1395	1297.5	1572.7	2.72455	0.199417	0.700239	0	0	0	2.75912	0.00427264	2.3693	1	0	1	0.0345695	0.955629	0.0197105	0	0	0	-0.291208	0.764372	0.116695	0	0	0	-1.34067	0.326868	0.485628	0	0	0
Q9LDC9_ORYSJ	7380.9	3.7661	809.19	4.4632	454.57	639.11	298.24	388.78	468.95	876.67	335.8	532.07	534.69	277.67	218.25	207.04	413.1	521.88	396.68	0.451358	0.239105	0.621412	0	0	0	0.436053	0.120101	0.920452	0	0	0	-0.0153052	0.958347	0.0184771	0	0	0	1.85231	0.123579	0.908056	0	0	0	0.357138	0.791826	0.10137	0	0	0
Q0E466_ORYSJ	4194.4	113.73	25.68	115.88	270.82	175.93	946.7	199.33	576.77	222.65	388.12	121.71	1.3056	0	289.58	642.19	0	5.3704	98.602	-1.33269	0.426371	0.370213	0	0	0	-2.82789	0.371437	0.430115	0	0	0	-1.49521	0.514769	0.288388	0	0	0	2.33593	0.0967619	1.0143	0	0	0	2.51511	0.0349168	1.45697	1	0	1
CBPX_ORYSJ	93.412	16.464	21.486	19.38	13.896	22.187	0	0	0	0	0	0	0	0	0	0	0	0	0				0	-1	-1				0	-1	-1				0	0	0				0	-1	-1				0	-1	-1
Q01I75_ORYSA	3475.4	0	0	0	10.184	131.6	638.46	15.395	503.52	7.0502	580.26	506.97	436.3	3.9168	426.61	64.627	150.53	0	0	1.0742	0.244562	0.611611	0	0	0	-0.678275	0.837377	0.0770788	0	0	0	-1.75248	0.0186313	1.72976	-1	0	-1				0	1	1				0	1	1
A2WYE1_ORYSI	1918.2	235.42	306.12	283.45	116.08	152.64	0	89.455	131.8	175.42	17.505	0	0	0	273.99	71.061	0	0	65.24	-2.47548	0.182625	0.73844	0	0	0	-0.332945	0.550865	0.258955	0	0	0	2.14254			0	0	0	-0.572357	0.0651629	1.186	0	0	0	-0.337186	0.632056	0.199245	0	0	0
B9FQR2_ORYSJ	28017	448.64	0	1470.1	3633.1	2044.2	1948.5	2156.8	1860.5	2885.6	1593.2	1717.7	1437.9	1199.1	1548.3	2979.5	0	1094.2	0	-0.280044	0.348192	0.458181	0	0	0	-0.740458	0.337606	0.471589	0	0	0	-0.460414	0.120006	0.920799	0	0	0	1.64606	0.0428962	1.36758	1	0	1	1.11551	0.189091	0.72333	0	0	0
B9FZT1_ORYSJ	15219	619.81	645.24	1600.2	551.27	387.42	188.76	1017.5	2095	1999.6	768.57	1014.9	619.6	1126.2	1399.4	745.13	204.6	235.65	0	1.54488	0.0153702	1.81332	1	0	1	-0.281092	0.552586	0.2576	0	0	0	-1.82597	0.0326609	1.48597	-1	0	-1	1.28736	0.0729218	1.13714	0	0	0	0.473678	0.461257	0.336057	0	0	0
A3BKU8_ORYSJ	582100	22263	39310	30150	29467	43346	22961	52307	65467	56713	19431	23096	20485	24553	31656	44350	18777	21301	16467	-0.189175	0.419782	0.376977	0	0	0	-0.277076	0.255796	0.592106	0	0	0	-0.0879009	0.571607	0.242903	0	0	0	1.44298	0.000615369	3.21086	1	0	1	0.410901	0.108124	0.966076	0	0	0
B7E355_ORYSJ	16219	339.61	1930.3	912.53	0	0	129.13	956.12	1118.8	1379.7	841.26	1684.9	1400.7	799.85	996.1	1229.7	345.25	509.76	1645.1	3.39402	0.16382	0.785632	0	0	0	2.8438	0.492808	0.307322	0	0	0	-0.550223	0.483225	0.315851	0	0	0	0.722805	0.165605	0.780927	0	0	0	0.306327	0.547228	0.261831	0	0	0
A3BVS6_ORYSJ	26452	1286.4	1797.2	1848.2	1162.6	2290	1520	1410.8	1327.6	1177.8	1778.8	811.01	859.08	1707.8	2491.6	2752.3	743.51	907.79	579.38	-0.178896	0.702352	0.153445	0	0	0	-0.713311	0.13035	0.884888	0	0	0	-0.534415	0.282724	0.548637	0	0	0	0.160373	0.34332	0.464301	0	0	0	0.763297	0.0307743	1.51181	1	0	1
B8BIM0_ORYSI	356720	17576	24904	22658	4034.2	7148.8	3991.7	35881	37548	36616	7012.4	6484.7	7609.4	33792	36508	42657	9888	11596	10810	0.87632	0.0148071	1.82953	1	0	1	1.565	0.00153394	2.81419	1	0	1	0.688679	0.00843627	2.07385	1	0	1	1.25178	1.02224e-05	4.99045	1	0	1	1.06953	0.000161933	3.79067	1	0	1
Q0DB42_ORYSJ	230.71	0	0	0	101.16	49.128	1.1251	0	0	0	0	0	0	0	0	0	0	42.299	36.992				0	-1	-1	0.316957	0.759983	0.119196	0	0	0				0	1	1				0	0	0				0	0	0
B7EAH2_ORYSJ	3777.6	267.96	525.06	89.708	846.2	411.66	74.957	22.13	0	0	0	78.104	33.873	1.1056	49.72	40.522	339.98	675.89	320.71	-2.42769	0.273033	0.563784	0	0	0	0.599068	0.446624	0.350058	0	0	0	3.02676	0.0788928	1.10296	0	0	0	-3.15031	0.335522	0.474278	0	0	0	-2.9452	0.0725296	1.13948	0	0	0
B9EYN3_ORYSJ	218190	11340	10099	12987	14348	16326	14186	15279	10787	12141	10992	8888.6	11098	10470	16398	10735	10482	11353	10280	-0.165479	0.428446	0.368104	0	0	0	-0.0383595	0.824554	0.0837807	0	0	0	0.127119	0.338672	0.470221	0	0	0	0.607552	0.0834841	1.0784	0	0	0	0.391894	0.365674	0.436906	0	0	0
GATP1_ORYSJ	7378.8	580.29	523.15	866.71	536.28	1358.9	613.07	90.553	144.77	0	553.9	254.96	269.16	229.91	293.14	150.3	275.03	556.54	82.161	-0.835369	0.205221	0.687778	0	0	0	-0.992287	0.223969	0.649813	0	0	0	-0.156918	0.837063	0.0772417	0	0	0	-2.02324	0.0653437	1.1848	0	0	0	-1.2686	0.0604847	1.21835	0	0	0
Q0JRG1_ORYSJ	8260.2	331.5	225.92	354.17	293.5	310.54	236.85	217.94	282.77	1103.8	395.7	391.99	482.31	707.61	726	1156.4	347.24	296.35	399.56	0.988864	0.00791032	2.10181	1	0	1	0.778461	0.0203376	1.6917	1	0	1	-0.210403	0.375294	0.425629	0	0	0	1.23877	0.341899	0.466102	0	0	0	1.69851	0.00360651	2.44291	1	0	1
B8AYW3_ORYSI	0	0	0	0	0	0	0	0	0	0	0	0	0	0	0	0	0	0	0				0	0	0				0	0	0				0	0	0				0	0	0				0	0	0
D6PVA8_ORYSI	9509.6	793.51	131.65	816.73	719.21	1703.3	1178.9	216.72	490.86	4.2181	0	0	1349	216.49	0	407.31	460.63	525.95	495.14	0.602079	0.391766	0.406973	0	0	0	-0.842243	0.140744	0.85157	0	0	0	-1.44432	0.00476992	2.32149	-1	0	-1	-0.926449	0.413458	0.383569	0	0	0	-0.846998	0.475576	0.32278	0	0	0
Q10E23_ORYSJ	55451	3530.6	4122.9	2980.2	4273.2	2366.9	2583.9	3545.9	2378.9	2723.1	2272.4	2149.1	3459.3	2500.3	3240.6	2493.2	3404.6	4026.6	3398.8	0.174713	0.653515	0.184744	0	0	0	0.696932	0.03195	1.49553	1	0	1	0.522219	0.10388	0.983467	0	0	0	0.188417	0.469324	0.328527	0	0	0	-0.0819387	0.754474	0.122356	0	0	0
Q0J0V1_ORYSJ	5670.5	364.36	351.58	172.13	254.79	255.1	538.41	0	93.186	99.129	892.92	938.69	527.61	257.81	97.205	319.51	149.3	90.171	268.57	1.42506	0.0423611	1.37303	1	0	1	-0.685127	0.452635	0.344252	0	0	0	-2.11018	0.0108023	1.96648	-1	0	-1	-1.1665	0.179311	0.746393	0	0	0	-0.182579	0.740539	0.130452	0	0	0
Q0IT43_ORYSJ	8672.8	197.25	867	562.69	567.61	134.29	136.46	625.22	419.47	386.17	534.16	721.21	10.334	512.5	682.83	1119	282.65	395.26	518.65	1.02671	0.413994	0.383006	0	0	0	1.06272	0.152268	0.817391	0	0	0	0.0360112	0.965769	0.0151268	0	0	0	0.397692	0.422253	0.374427	0	0	0	0.836178	0.124494	0.90485	0	0	0
B9F0D3_ORYSJ	840.39	0	131.86	36.422	0	0	23.89	0	7.9948	0	143.49	165.35	218.82	4.768	12.811	0	0	71.726	23.254	2.92834	0.111207	0.953867	0	0	0	1.11668	0.639117	0.194419	0	0	0	-1.81165	0.0525052	1.2798	0	0	0	-2.7037	0.494803	0.305568	0	0	0	-2.66188	0.225459	0.646932	0	0	0
A2X4J6_ORYSI	1795.8	0	0	0	436.54	464.43	0	0	0	0	0	413.89	0	480.96	0	0	0	0	0	0.456449	0.100728	0.996851	0	0	0				0	-1	-1				0	-1	-1				0	0	0				0	1	1
B9G051_ORYSJ	813.81	112.13	77.286	130.97	0	0	0	0	0	0	0	109.9	0	155.59	1.5719	114.23	112.14	0	0				0	1	1				0	1	1	0			0	0	0				0	-1	-1	-0.0508812	0.953608	0.0206299	0	0	0
B9GCX2_ORYSJ	0	0	0	0	0	0	0	0	0	0	0	0	0	0	0	0	0	0	0				0	0	0				0	0	0				0	0	0				0	0	0				0	0	0
Q4R1E9_ORYSI	7472.8	1.6846	557.16	874.95	653.5	1201.6	742.06	112.78	108.47	2.5921	904.61	757.69	812.36	12.888	121.11	0	294.33	315.01	0	0.312485	0.240372	0.619116	0	0	0	-1.08695	0.0970123	1.01317	0	0	0	-1.39943	0.000815355	3.08865	-1	0	-1	-2.1127	0.259372	0.586077	0	0	0	-2.37393	0.361264	0.442175	0	0	0
A3C671_ORYSJ	175.41	0	0	0	33.577	31.4	27.63	0	0	29.571	1.6461	12.48	0	18.53	2.3515	0	1.4109	9.2872	7.5249	-1.74211	0.0371862	1.42962	-1	0	-1	-1.84902	0.00481416	2.31748	-1	0	-1	-0.106915	0.930096	0.0314724	0	0	0				0	1	1				0	1	1
B7E707_ORYSJ	7298.2	142.94	338.68	99.983	245.26	483.6	1380	71.265	658.92	831.32	413.95	328.59	351.18	160.6	93.099	736.67	399.72	63.383	499.06	-0.758535	0.533814	0.27261	0	0	0	-0.85312	0.526919	0.278256	0	0	0	-0.0945857	0.881371	0.0548411	0	0	0	1.97852	0.168893	0.77239	0	0	0	0.997414	0.433467	0.363044	0	0	0
APM1C_ORYSJ	106.24	11.396	0	12.734	0	0	10.484	0	0	0	0	10.387	0	0	29.371	4.9205	0	0	26.947	0.0703893			0	0	0	1.56071			0	0	0	1.49033			0	0	0				0	-1	-1	0.715432	0.657924	0.181824	0	0	0
B8BAI7_ORYSI	4178.2	254.71	269.03	475.92	161.97	363.44	281.22	117.52	124.27	126.98	244.29	490.79	139.9	52.643	265.98	290.73	363.99	28.55	126.26	0.466819	0.532405	0.273758	0	0	0	-0.247061	0.7785	0.108741	0	0	0	-0.71388	0.475339	0.322997	0	0	0	-0.975939	0.109261	0.961537	0	0	0	-0.493662	0.45695	0.340132	0	0	0
A2XTL5_ORYSI	140.6	0	0	0	0	0	0	0	140.6	0	0	0	0	0	0	0	0	0	0				0	0	0				0	0	0				0	0	0				0	1	1				0	0	0
B9EYM2_ORYSJ	12.581	0	0	0	0	0	0.555	0	0.30009	0.25722	0.51445	3.0683	7.3315	0	0.21435	0	0	0	0.33987	2.87447	0.52033	0.283721	0	0	0	-1			0	0	0	-3.87447	0.491965	0.308065	0	0	0				0	1	1				0	1	1
B9EXG6_ORYSJ	4487.9	298.51	0	629.98	1.2167	172.17	158.36	1.4601	182.64	2.0106	458.58	244.32	433.94	266.21	727.44	0	271.75	430.11	209.18	2.05358	0.0230546	1.63724	1	0	1	1.80869	0.0498654	1.3022	1	0	1	-0.244885	0.564001	0.24872	0	0	0	-2.54736	0.0744576	1.12809	0	0	0	0.363197	0.714458	0.146024	0	0	0
B7E7K3_ORYSJ	36325	2575.5	2418.2	1671.5	6064.4	6335.3	4201.3	708.82	360.71	375.13	855.4	1275.4	1658.4	1228.6	1360.2	448.32	2224	1179.8	1383.5	-1.70813	0.000506104	3.29576	-1	0	-1	-1.32781	0.00107757	2.96756	-1	0	-1	0.38032	0.385991	0.413423	0	0	0	-1.7355	0.0231081	1.63624	-1	0	-1	-0.822616	0.164336	0.784268	0	0	0
B8AFZ8_ORYSI	0	0	0	0	0	0	0	0	0	0	0	0	0	0	0	0	0	0	0				0	0	0				0	0	0				0	0	0				0	0	0				0	0	0
B8ANL7_ORYSI	0	0	0	0	0	0	0	0	0	0	0	0	0	0	0	0	0	0	0				0	0	0				0	0	0				0	0	0				0	0	0				0	0	0
A2WT17_ORYSI	72.903	0	0	0	0	0	0	0	0	0	0	0	0	72.903	0	0	0	0	0				0	0	0				0	0	0				0	0	0				0	0	0				0	1	1
B8APF3_ORYSI	47.595	0	0	0	0	0	0	0	0	0	0	0	0	0	0	47.595	0	0	0				0	0	0				0	0	0				0	0	0				0	0	0				0	1	1
K4FDV3_ORYSJ	3842.1	631.26	357.52	52.555	517.78	334.36	199.51	33.869	36.066	9.1993	325.99	211.5	210.4	6.4318	245.09	168.52	133.85	67.653	300.52	-0.0641732	0.849692	0.0707384	0	0	0	-0.522618	0.444722	0.351911	0	0	0	-0.458445	0.47133	0.326674	0	0	0	-3.29919	0.183443	0.736498	0	0	0	-1.11375	0.428291	0.368261	0	0	0
CGEP_ORYSJ	1847.5	383.42	25.362	290.59	148.65	47.135	38.066	2.8811	5.8179	3.546	311.89	36.278	70.233	47.213	120.63	30.242	136.84	84.825	63.876	1.23977	0.401423	0.396398	0	0	0	0.801208	0.225153	0.647522	0	0	0	-0.438561	0.689404	0.161526	0	0	0	-5.48031	0.117348	0.930525	0	0	0	-1.6327	0.257104	0.589891	0	0	0
B8AM24_ORYSI	6274.1	161.98	705.89	235.74	66.317	343.44	461.62	435.57	320.24	417.78	39.462	370.78	265.11	299.8	353.1	736.7	418.57	587.46	54.502	-0.0765849	0.939081	0.0272968	0	0	0	0.584629	0.576829	0.238953	0	0	0	0.661214	0.52219	0.282171	0	0	0	0.698676	0.184549	0.733887	0	0	0	0.675146	0.29812	0.525609	0	0	0
B8ALL8_ORYSI	606.02	0	0	0	0	0	0	1.3709	3.057	0	273.8	0	172.26	25.75	2.1543	0	86.559	41.079	0				0	1	1				0	1	1	-1.75719	0.0701257	1.15412	0	0	0				0	1	1				0	1	1
B7E6Z4_ORYSJ	113550	4216.5	3989.5	5612.1	9228.3	5169.1	10496	8118.3	8582.5	9706.8	1968.8	2129.6	6364	5433.9	4819.9	8698.4	6668.9	6009.1	6335.9	-0.90597	0.280803	0.551599	0	0	0	-0.00151497	0.997319	0.00116572	0	0	0	0.904455	0.120551	0.91883	0	0	0	1.39151	0.00127336	2.89505	1	0	1	0.668251	0.0708508	1.14966	0	0	0
BGAL6_ORYSJ	220.76	54.739	53.631	45.407	0	27.118	0	0	0	0	0	22.124	17.741	0	0	0	0	0	0	0.158904	0.631134	0.199878	0	0	0				0	-1	-1				0	-1	-1				0	-1	-1				0	-1	-1
B9FBE7_ORYSJ	77.006	0	0	45.636	0	0	0	0	0	0	0	0	0	0	0	0	0	0	31.37				0	0	0				0	1	1				0	1	1				0	-1	-1				0	-1	-1
A6N0U4_ORYSI	638.91	0	0	0	338.86	0	0	0	0	0	0	0	0	89.873	210.17	0	0	0	0				0	-1	-1				0	-1	-1				0	0	0				0	0	0				0	1	1
B7EYA8_ORYSJ	88.449	0	0	0	0	0	0	0	0	0	0	0	0	0	0	0	0	88.449	0				0	0	0				0	1	1				0	1	1				0	0	0				0	0	0
B8BN41_ORYSI	0	0	0	0	0	0	0	0	0	0	0	0	0	0	0	0	0	0	0				0	0	0				0	0	0				0	0	0				0	0	0				0	0	0
A2ZMX3_ORYSI	204910	7553.5	14462	9817.9	19430	13754	13933	6564.8	5872.6	7831.1	12892	13133	14219	7692.3	8246.3	8546.1	15481	12858	12621	0.157188	0.428703	0.367843	0	0	0	0.249018	0.192874	0.714727	0	0	0	0.0918295	0.432505	0.364009	0	0	0	-0.126099	0.486221	0.313166	0	0	0	-0.0644066	0.671777	0.172775	0	0	0
A2ZMQ9_ORYSI	4441.1	341.76	0	311.64	56.41	271.34	0	469.62	521.47	268.83	225.95	188.1	0	216.59	0	206.01	393.27	649.91	320.15	0.846726	0.352178	0.453237	0	0	0	2.09229	0.0854357	1.06836	0	0	0	1.24557	0.131119	0.882333	0	0	0	0.692084	0.219476	0.658614	0	0	0	-0.566559	0.147506	0.831191	0	0	0
MCCA_ORYSJ	255.65	62.313	124.33	0	0	5.5872	0	0	0	0	0	0	0	15.292	45.967	0	0	0	2.1636				0	-1	-1	-0.584963			0	0	0				0	1	1				0	-1	-1	-1.13588	0.193045	0.714342	0	0	0
ACLA3_ORYSJ	4652.6	0	364.77	259.95	511.79	545.35	234.74	261.17	208.36	171.98	188.43	164.47	604.06	0	508.93	230.47	65.346	106.83	225.91	0.0440088	0.954301	0.0203145	0	0	0	-1.14538	0.072078	1.1422	0	0	0	-1.18939	0.327491	0.484801	0	0	0	0.0814717	0.771525	0.11265	0	0	0	0.682139	0.507321	0.294717	0	0	0
B8BPH5_ORYSI	0	0	0	0	0	0	0	0	0	0	0	0	0	0	0	0	0	0	0				0	0	0				0	0	0				0	0	0				0	0	0				0	0	0
CLPC2_ORYSJ	40278	3800.5	6717.6	5095.2	515.5	690.98	566.5	1511.1	1212.2	1406.4	1909.1	1189.2	1056.4	2606.2	3750.9	3187	1814.2	1636.2	1612.6	1.57741	0.0140275	1.85302	1	0	1	1.95305	3.5764e-05	4.44655	1	0	1	0.375637	0.127076	0.895937	0	0	0	-1.40075	0.000628945	3.20139	-1	0	-1	-0.398418	0.113637	0.944479	0	0	0
B8BLZ5_ORYSI	476.84	12.209	18.328	14.601	37.85	55.443	125.39	0	11.024	9.2299	13.276	125.17	15.424	0	9.2131	9.4043	9.4754	9.0085	1.781	-0.255194	0.845606	0.0728322	0	0	0	-3.16208	0.145354	0.837573	0	0	0	-2.90689	0.298663	0.524819	0	0	0	-0.0762356	0.506714	0.295237	0	0	0	-0.436411	0.023031	1.63769	0	0	0
A3CE52_ORYSJ	17363	1093	1366	1423.1	1006.4	714.42	394.47	268.08	200.21	85.474	1400.8	1429.3	1502.6	390.35	316.33	356.55	2134.4	1870.5	1410.7	1.48055	0.00137057	2.8631	1	0	1	1.86403	0.00183696	2.7359	1	0	1	0.383477	0.0732686	1.13508	0	0	0	-2.31876	0.0013135	2.88157	-1	0	-1	-1.59499	0.00141291	2.84988	-1	0	-1
Q0IRW9_ORYSJ	317.5	0	123.38	0	0	18.52	11.917	0	0	75.636	0	19.319	0	0	44.704	0	0	24.023	0	0.70044	0.0731864	1.13557	0	0	0	1.05889	0.0423473	1.37317	1	0	1	0.358454			0	0	0	0.0507881			0	0	0	-0.778279			0	0	0
A3CC66_ORYSJ	4781.4	455.28	278.37	109.12	229	153.93	155.73	233.11	278.04	165.09	38.502	6.5802	85.557	423.49	91.026	508.28	559.14	501.47	509.74	-1.63822	0.0333607	1.47676	-1	0	-1	2.00177	3.43508e-05	4.46406	1	0	1	3.63999	4.965e-05	4.30408	1	0	1	0.105262	0.878125	0.0564437	0	0	0	0.437058	0.611482	0.213616	0	0	0
B9GAQ3_ORYSJ	757.31	63.376	0	57.111	192.5	0	0	44.318	61.696	41.717	0	73.092	47.239	0	0	0	0	176.26	0	-1.07474	0.191692	0.717395	0	0	0	0.505299			0	0	0	1.58004	0.108852	0.963162	0	0	0	0.0382885	0.894578	0.048382	0	0	0				0	-1	-1
D7PPK3_ORYSJ	52443	1106.6	3422.6	2023.4	2126.8	4196.7	4190.2	1343.1	1281.7	1131.9	6723.8	5495.8	4431.8	1085.9	2324.2	1238.6	4317.5	4061	1941.3	0.976331	0.0392864	1.40576	1	0	1	0.353315	0.497291	0.30339	0	0	0	-0.623015	0.0853255	1.06892	0	0	0	-0.237576	0.514485	0.288627	0	0	0	-0.113449	0.837189	0.0771767	0	0	0
Q9AY51_ORYSJ	2275.9	339.34	107.06	71.569	0	0	44.309	77.023	156.3	220.8	303.83	332.25	0	51.017	1.9803	48.052	251.56	141.23	129.62	2.84248	0.110146	0.958032	0	0	0	2.06395	0.18566	0.731281	0	0	0	-0.778532	0.0778418	1.10879	0	0	0	0.164787	0.860358	0.0653208	0	0	0	-2.25951	0.244077	0.612473	0	0	0
B9W0A6_ORYSI	290.39	45.552	0	0	113.19	0	0	0	0	0	0	0	131.65	0	0	0	0	0	0	0.849583			0	0	0				0	-1	-1				0	-1	-1				0	-1	-1				0	-1	-1
Q7JAI4_ORYSJ	7552.6	559.76	96.729	229.7	633.73	190.42	650.24	182.2	326.66	376.11	42.645	188.57	501.17	525.44	140.27	740.67	503.26	999.23	665.84	-0.655665	0.517908	0.285747	0	0	0	0.94066	0.165421	0.78141	0	0	0	1.59633	0.075345	1.12295	0	0	0	0.330302	0.683048	0.165549	0	0	0	0.732131	0.439953	0.356593	0	0	0
B8AEU9_ORYSI	142.56	0	0	0	0	0	0	0	0	0	0	0	0	0	0	112.73	29.826	0	0				0	0	0				0	1	1				0	1	1				0	0	0				0	1	1
A3BEJ5_ORYSJ	84191	936.93	3509.7	2425.4	5402.8	4685.4	5596.8	3024.2	3833.2	4708.7	5396	7038.5	6832.2	2667.2	2936.7	4791.8	7788.3	6432.6	6184.2	0.652354	0.076445	1.11665	0	0	0	0.795998	0.0162478	1.7892	1	0	1	0.143643	0.432598	0.363915	0	0	0	1.31542	0.0178578	1.74817	1	0	1	0.919597	0.0550057	1.25959	0	0	0
Q2RA00_ORYSJ	226620	15773	17749	13125	12613	14002	9519.5	17373	15766	14847	6819.1	7146.4	5620.7	14447	17189	20901	8389.4	7539.9	7803.1	-0.488211	0.00632269	2.1991	0	0	0	-0.134598	0.0957913	1.01867	0	0	0	0.353613	0.0166532	1.7785	0	0	0	0.522142	0.0279002	1.55439	0	0	0	0.425998	0.0576813	1.23896	0	0	0
Q0D4P5_ORYSJ	11782	210.08	0	473.64	956.35	2414.6	1814.8	0	0	812.44	302.78	610.49	1378.1	874.42	1656.8	0	0	215.96	61.659	-0.791078	0.31297	0.504497	0	0	0	-3.1979	0.0796476	1.09883	0	0	0	-2.40682	0.25312	0.596673	0	0	0	1.60193	0.172535	0.763124	0	0	0	2.15333	0.143338	0.84364	0	0	0
Q0DFW1_ORYSJ	496.64	37.814	34.407	39.848	70.071	25.292	44.584	4.236	5.0393	18.194	18.355	14.003	23.743	21.702	21.924	30.806	17.639	30.98	37.997	-0.947051	0.158242	0.800678	0	0	0	-0.233672	0.674624	0.170938	0	0	0	0.713379	0.202715	0.693114	0	0	0	-1.5891	0.0345398	1.46168	-1	0	-1	-0.370268	0.176098	0.754246	0	0	0
A1YQJ3_ORYSJ	228650	8974.2	14228	10002	17883	16665	14813	9073.1	12070	8937.4	17754	18054	15692	12488	10979	11236	9984.7	9725.4	10095	0.437667	0.0154403	1.81135	0	0	0	-0.27379	0.0953833	1.02053	0	0	0	-0.711456	0.000768483	3.11437	-1	0	-1	0.366827	0.0937237	1.02815	0	0	0	0.368256	0.0687708	1.1626	0	0	0
Q0ILQ0_ORYSJ	1274.2	89.322	234.37	263.03	2.4038	104.11	1.7441	78.274	0	57.541	123.22	0	0	65.504	0	78.63	92.683	0	83.396	2.21184	0.191149	0.718629	0	0	0	1.89902	0.108482	0.964641	0	0	0	-0.312821	0.0186837	1.72854	0	0	0	-0.991713	0.231874	0.634747	0	0	0	-1.1936	0.183299	0.736839	0	0	0
Q0JQB1_ORYSJ	28792	1175.9	2879.2	2421.1	1390.1	1464.4	1565.4	575.7	342.11	343.84	2451.6	2581.9	2250.2	1118.1	1362	1151.1	1925.5	2221.4	1572.9	1.06848	0.003915	2.40727	1	0	1	0.790484	0.0293589	1.53226	1	0	1	-0.277994	0.101418	0.993885	0	0	0	-1.81929	0.0150974	1.8211	-1	0	-1	-0.500684	0.189357	0.72272	0	0	0
Q43803_ORYSA	29934	1097.3	2703.7	756.02	2118.7	2766.7	2736.2	3343.6	3338.5	2726.5	991.07	1084.8	1025.9	555.47	1049.5	684.34	894.76	1497.4	563.26	-0.949052	0.0573644	1.24136	0	0	0	-0.955892	0.101627	0.992993	0	0	0	-0.00683967	0.98721	0.0055904	0	0	0	1.61834	0.0047308	2.32507	1	0	1	-0.614672	0.351747	0.45377	0	0	0
SUS3_ORYSJ	463.91	0	0	0	0	0	0	0	0	0	0	0	0	0	0	0	0	0	463.91				0	0	0				0	1	1				0	1	1				0	0	0				0	0	0
Q0JNK3_ORYSJ	1442.7	83.199	0	0	54.998	421.77	3.4973	38.878	211.49	84.401	2.2585	191.42	0	0	0	57.553	166.82	126.38	0	-0.156087	0.939533	0.0270878	0	0	0	0.448571	0.754511	0.122334	0	0	0	0.604658	0.652712	0.185279	0	0	0	0.653093	0.730879	0.136154	0	0	0	-0.71792			0	0	0
SPSA5_ORYSJ	59.229	12.962	0	0	0	0	0	0	0	0	22.383	20.169	0	0	0	3.7141	0	0	0				0	1	1				0	0	0				0	-1	-1				0	-1	-1	-1.96963			0	0	0
Q0ITK1_ORYSJ	43667	836.82	2045.4	900.29	2826.8	3300.6	2482.6	1257.7	938.98	389.67	2878	3015.4	2273	938.33	1161.2	2326.7	5033.4	4270.1	6792	0.304073	0.103956	0.983151	0	0	0	1.37155	0.0221902	1.65384	1	0	1	1.06748	0.0374603	1.42643	1	0	1	0.0170255	0.975475	0.010784	0	0	0	0.520529	0.301219	0.521118	0	0	0
Q53PC6_ORYSJ	658.82	0	0	90.453	0	0	0	0	1.1641	79.016	0	1.5198	75.456	0.58207	0	0	202.13	107.66	100.85				0	1	1				0	1	1	1.8153	0.123885	0.906981	0	0	0	-0.753939	0.753182	0.1231	0	0	0	-7.15482			0	0	0
Q0DPC9_ORYSJ	2693.7	53.264	51.188	64.888	377.29	241.31	203.1	47.658	41.869	60.121	297.54	523.83	134.95	140.37	36.99	47.786	141.99	220.28	9.3311	0.621695	0.397922	0.400202	0	0	0	-0.691242	0.321566	0.492729	0	0	0	-1.31294	0.221989	0.653668	0	0	0	0.278976	0.318697	0.496622	0	0	0	0.68834	0.469959	0.32794	0	0	0
B9EW10_ORYSJ	219.08	27.047	0	0	0	0	0	0	0	0	166.23	25.805	0	0	0	0	0	0	0				0	1	1				0	0	0				0	-1	-1				0	-1	-1				0	-1	-1
B8A9T3_ORYSI	153.37	0.72983	0	0	1.4597	2.6274	4.1843	0	0	1.5692	0	0	0	0	49.227	63.532	0	30.044	0				0	-1	-1	3.79586	0.00384219	2.41542	1	0	1				0	1	1	1.22239			0	0	0	6.05889	0.0167879	1.775	1	0	1
B9EVI1_ORYSJ	2039	131.38	11.766	150.01	145.81	127.07	55.811	1.2378	1.3925	1.2634	143.46	207.86	203.13	85.011	67.541	34.88	262.49	171.6	237.33	1.21847	0.0222663	1.65235	1	0	1	1.55575	0.00704243	2.15228	1	0	1	0.33728	0.265619	0.575741	0	0	0	-5.93221	0.0969403	1.0135	0	0	0	-0.456481	0.614934	0.211171	0	0	0
Q0JPA8_ORYSJ	65.072	0	0	0	0	0	0	65.072	0	0	0	0	0	0	0	0	0	0	0				0	0	0				0	0	0				0	0	0				0	1	1				0	0	0
B7E3N1_ORYSJ	4806	114.45	21.379	0	696.42	534.69	114.8	292.59	72.178	8.3227	193	512.08	589.66	507.2	97.182	340.17	286.18	99.489	326.16	0.475993	0.508521	0.293691	0	0	0	-0.334687	0.64425	0.190945	0	0	0	-0.81068	0.285128	0.54496	0	0	0	1.20239	0.588135	0.230523	0	0	0	2.29805	0.228593	0.640938	0	0	0
A2Y963_ORYSI	1375.5	146.77	126.43	252.75	15.384	0	4.0702	42.252	1.17	0	85.567	91.442	151.2	28.611	1.053	8.6976	162.82	153.27	104	3.9364	0.0469802	1.32809	1	0	1	4.3412	0.00598779	2.22273	1	0	1	0.404807	0.282177	0.549479	0	0	0	-2.53491	0.100062	0.99973	0	0	0	-3.52225	0.0253484	1.59605	-1	0	-1
B7EMA5_ORYSJ	113210	5479.6	12834	0	7736.2	10247	9081.2	1274	1765.6	1387.7	16415	3700.1	12417	3378.7	1450.7	1679.9	7303.5	8307.1	8752.4	0.606569	0.375237	0.425694	0	0	0	0.28668	0.289084	0.538975	0	0	0	-0.319888	0.586779	0.231526	0	0	0	-2.04078	0.0234459	1.62993	-1	0	-1	-1.67497	0.0495715	1.30477	-1	0	-1
A2YGS3_ORYSI	1864.2	87.211	127.9	104.14	264.33	98.349	0	119.87	2.3295	0	2.0383	1.1934	1.7471	89.763	233.43	131.94	334.38	96.643	168.96	-6.18933	0.0621824	1.20633	0	0	0	0.752598	0.447038	0.349656	0	0	0	6.94193	0.0380551	1.41959	1	0	1	-0.272363	0.79101	0.101818	0	0	0	0.824817	0.250544	0.601115	0	0	0
B8B2K6_ORYSI	28733	3194.9	5101.3	3376.9	289.83	1556.5	599.51	1444.4	1099.8	1228.8	637.9	502.96	992.55	1839.4	2846.3	2309.7	519.12	606.35	586.81	0.220722	0.751761	0.12392	0	0	0	-0.0294172	0.963407	0.0161903	0	0	0	-0.250139	0.540027	0.267585	0	0	0	-1.11522	0.00115655	2.93684	-1	0	-1	-0.429917	0.115793	0.936316	0	0	0
BGL22_ORYSJ	110.49	27.751	41.548	24.613	0	0	0	0	0	0	0	0	0	0	0	16.581	0	0	0				0	0	0				0	0	0				0	0	0				0	-1	-1	-0.821543	0.123096	0.909756	0	0	0
B9FME2_ORYSJ	77.995	0.77894	5.7904	0	12.48	12.231	8.3892	1.4344	5.842	1.1128	9.884	9.6104	9.329	0	0	1.1128	0	0	0	0.21818	0.00718233	2.14373	0	0	0				0	-1	-1				0	-1	-1	0.4975	0.732962	0.134918	0	0	0	-1.08746	0.719056	0.143238	0	0	0
A3C132_ORYSJ	99356	7114.5	24970	19656	0	0	1708.1	208.9	0	218.06	2696.7	5375.3	606.12	9537.8	4515.9	9379.7	6294.3	3865.5	3210.3	0.785381	0.709533	0.149027	0	0	0	1.47531	0.215417	0.666721	0	0	0	0.689926	0.340912	0.467358	0	0	0	-5.77437	0.0518385	1.28535	0	0	0	-0.817093	0.180283	0.744045	0	0	0
Q0DA62_ORYSJ	1261.3	29.126	183.19	82.56	189.25	176.16	82.112	0	38.973	0	51.858	266.33	64.593	0	34.579	0	28.12	34.489	0	0.235354	0.802482	0.0955647	0	0	0	-1.76843	0.0287394	1.54152	-1	0	-1	-2.00378	0.369103	0.432853	0	0	0	-0.729954	0.645183	0.190317	0	0	0	-0.987751	0.571825	0.242737	0	0	0
A2YG12_ORYSI	39503	3140.9	6800.4	4320.2	1701.8	2650.2	872.13	2335.4	2266.6	2667.9	1225.1	585.78	885.54	2360.1	3142.3	2239.4	724.83	746.37	838.21	-0.514902	0.30527	0.515315	0	0	0	-0.645306	0.188797	0.724004	0	0	0	-0.130404	0.67711	0.169341	0	0	0	-0.435615	0.0963501	1.01615	0	0	0	-0.536592	0.127273	0.895262	0	0	0
B8B1Y6_ORYSI	200.68	0	0	0	0	0	0	0	0	0	0	200.68	0	0	0	0	0	0	0				0	1	1				0	0	0				0	-1	-1				0	0	0				0	0	0
B9FLQ7_ORYSJ	28209	1112.3	1353	1746.1	3219.9	2687.1	2875.4	588.47	1332.2	962.05	893.79	1353.4	177.49	1805.7	2088.8	2547.4	1251	1245.5	969.28	-1.50975	0.0296362	1.52818	-1	0	-1	-0.909416	0.0219114	1.65933	-1	0	-1	0.600331	0.304704	0.516122	0	0	0	-0.0743775	0.853106	0.0689973	0	0	0	0.865492	0.00951814	2.02145	1	0	1
PDI23_ORYSJ	155.47	0	0	0	0	0	0	0	0	0	155.47	0	0	0	0	0	0	0	0				0	1	1				0	0	0				0	-1	-1				0	0	0				0	0	0
Q8VWZ5_ORYSA	17656	0	0	0	5769	5818.9	4672.4	0	0	0	0	704.15	691.27	0	0	0	0	0	0	-2.5243	0.00101233	2.99468	-1	0	-1				0	-1	-1				0	-1	-1				0	0	0				0	0	0
A3BFP4_ORYSJ	510.36	0	184.69	0	0	0	0	82.53	0	90.943	4.5592	0	71.902	75.734	0	0	0	0	0				0	1	1				0	0	0				0	-1	-1	-0.307075	0.147656	0.830748	0	0	0	-0.642678			0	0	0
A3BGY2_ORYSJ	570	43.657	0	51.378	0	0	82.385	0	0	0	38.761	36.225	14.416	79.719	23.229	95.309	52.793	28.263	23.869	-1.45036	0.0696405	1.15714	0	0	0	-1.14511	0.116285	0.934476	0	0	0	0.305249	0.558813	0.252733	0	0	0				0	-1	-1	0.558676	0.471662	0.326369	0	0	0
F5BCS3_ORYSJ	662.11	0	0	0	0	0	368.2	0	0	0	159.64	0	7.9364	0	0	0	126.33	0	0	-2.18989	0.260985	0.583385	0	0	0	-1.51356			0	0	0	0.676331	0.765325	0.116154	0	0	0				0	0	0				0	0	0
B8B5K7_ORYSI	5189.1	458.18	614.22	682.77	87.597	158.99	107.5	27.777	0.53533	73.582	356.99	322.72	215.19	216.38	200.82	113.13	520.65	648.21	383.87	1.70065	0.00587609	2.23091	1	0	1	2.57467	0.00399899	2.39805	1	0	1	0.87402	0.0396703	1.40153	1	0	1	-3.62386	0.00150642	2.82206	-1	0	-1	-1.4127	0.0106541	1.97248	-1	0	-1
Q0D5J7_ORYSJ	29587	2456.6	277.05	3157.9	3010.3	1464.2	1189	3625.1	4017.2	2719.4	200.14	0	398.61	1029.4	4140.1	337.53	465.13	550.13	549.17	-2.20889	0.0823479	1.08435	0	0	0	-1.34631	0.0600372	1.22158	0	0	0	0.862577	0.0974248	1.01133	0	0	0	1.17816	0.0715941	1.14512	0	0	0	0.147358	0.906171	0.0427897	0	0	0
B7E2V4_ORYSJ	2868.4	430.28	123.67	0	209.52	346.51	185.75	94.107	0	0	564.28	433.28	0	0	0	126.72	64.435	132.53	157.28	1.37346	0.00841823	2.07478	1	0	1	-0.565519	0.228895	0.640364	0	0	0	-1.93898	0.00668362	2.17499	-1	0	-1	-1.18745	0.713523	0.146592	0	0	0	-1.2052	0.711141	0.148044	0	0	0
A6MZM9_ORYSI	4568.3	90.544	123.88	212.7	383.25	363.5	350.49	96.943	108.71	113.56	354.41	617.01	16.624	375.87	340.2	259.86	324.18	225.65	210.88	0.198865	0.826009	0.0830153	0	0	0	-0.0968974	0.679376	0.16789	0	0	0	-0.295762	0.752414	0.123543	0	0	0	0.0573906	0.889306	0.0509487	0	0	0	1.48274	0.0270379	1.56803	1	0	1
A2YZJ5_ORYSI	781.72	64.246	0	8.5598	0	0	0	0	0	0	261.43	264.64	0	0	6.8507	9.3418	0	87.19	79.467				0	1	1				0	1	1	-1.51071	0.0056042	2.25149	-1	0	-1				0	-1	-1	-2.18392	0.428365	0.368186	0	0	0
NLTL1_ORYSJ	5857.9	415.07	1217.4	0	0	421.95	0	5.2	0	0	0	46.933	213.94	732.97	0	0	1431.3	789.87	583.33	-1.08216	0.502561	0.298811	0	0	0	1.74808	0.284123	0.546493	0	0	0	2.83024	0.074689	1.12674	0	0	0	-6.6211	0.339206	0.469536	0	0	0	0.332088	0.734296	0.134129	0	0	0
B7EHH7_ORYSJ	0	0	0	0	0	0	0	0	0	0	0	0	0	0	0	0	0	0	0				0	0	0				0	0	0				0	0	0				0	0	0				0	0	0
A2Y033_ORYSI	149.51	0	0	0	0	0	0	0	0	49.266	0	0	0	0	100.24	0	0	0	0				0	0	0				0	0	0				0	0	0				0	1	1				0	1	1
Q10GQ5_ORYSJ	1566.6	129.41	0	140.76	0	0	136.91	98.863	1.1096	121.48	218.23	105.46	137.66	72.142	19.028	216.3	139.02	10.621	19.576	0.186358	0.774894	0.110758	0	0	0	-1.22361	0.448451	0.348285	0	0	0	-1.40997	0.128688	0.890461	0	0	0	-0.532156	0.537969	0.269243	0	0	0	-0.388565	0.675267	0.170524	0	0	0
B8AYC1_ORYSI	4858.9	341.91	672.45	468.44	100.07	77.969	0	7.7526	74.45	72.765	338.12	225.04	147.68	82.009	284.28	458.16	490.02	570.17	447.63	1.94619	0.0639985	1.19383	0	0	0	3.12612	0.00202333	2.69393	1	0	1	1.17993	0.00718412	2.14363	1	0	1	-2.74334	0.00134895	2.87	-1	0	-1	-0.588915	0.247537	0.606359	0	0	0
B8AR23_ORYSI	367.1	34.672	71.896	16.788	0	4.9344	0	19.566	11.001	19.594	0	14.738	18.551	27.909	35.956	37.669	0	37.04	16.78	2.38702	0.175824	0.754923	0	0	0	3.13245	0.382762	0.417071	0	0	0	0.745427	0.378492	0.421943	0	0	0	-0.731587	0.286587	0.542744	0	0	0	0.0632516	0.894978	0.0481876	0	0	0
B7EFL3_ORYSJ	285490	19304	20142	17474	16255	14107	14979	28098	31044	27506	6857.8	6095.9	8370.8	11654	15800	18755	9686.6	9759.1	9598.7	-0.721305	0.0531467	1.27452	0	0	0	-0.205702	0.360603	0.442971	0	0	0	0.515603	0.0259248	1.58629	0	0	0	1.07746	0.000965373	3.0153	1	0	1	-0.0565037	0.794821	0.0997305	0	0	0
B8BF56_ORYSI	25284	1048.8	2017.2	306.34	975.94	1101.3	9.8699	532.46	459.99	185.13	2099.9	2406.8	2515.2	2422.8	1675.8	1235.7	2137.7	2152.9	2000	2.30795	0.00374292	2.42679	1	0	1	2.21659	0.00187568	2.72684	1	0	1	-0.091362	0.523295	0.281254	0	0	0	-0.955239	0.286765	0.542475	0	0	0	1.03744	0.159128	0.798253	0	0	0
B8BF55_ORYSI	6255.7	0	463.96	586.64	518.52	103.62	213.42	59.964	0	228.21	0	386.62	256.23	143.38	1230.4	988.93	467.64	415.38	192.75	0.656207	0.367784	0.434407	0	0	0	0.824885	0.226182	0.645541	0	0	0	0.168678	0.738846	0.131446	0	0	0	-1.2993	0.213315	0.670979	0	0	0	0.9372	0.467654	0.330075	0	0	0
A2X5N7_ORYSI	604.25	0	30.004	30.698	214.26	2.0812	76.455	0	2.3911	59.708	2.3911	0	2.3911	0	0	183.88	0	0	0	-4.94025	0.274748	0.561065	0	0	0				0	-1	-1				0	-1	-1	0.601641	0.748321	0.125912	0	0	0	2.76849	0.0242467	1.61535	1	0	1
B9F1L3_ORYSJ	522.67	0	1.7466	0	0	1.6001	38.578	38.954	22.016	0	85.243	204.8	85.49	0	4.7719	0	0.78596	38.684	0	2.69971	0.148256	0.828988	0	0	0	0.0913403	0.966932	0.0146042	0	0	0	-2.60837	0.153164	0.814844	0	0	0	5.03342	0.304395	0.516563	0	0	0	2.24793			0	0	0
I6QM82_ORYSJ	6401.7	515.65	362.93	728.8	230.27	196.79	150.91	203.31	0	5.4422	987.69	771.2	218.74	100.49	75.773	468.42	112.72	1191.8	80.786	2.14522	0.0777412	1.10935	0	0	0	1.7322	0.427158	0.369412	0	0	0	-0.413026	0.732445	0.135225	0	0	0	-1.8983	0.141181	0.850223	0	0	0	-1.21189	0.163558	0.786328	0	0	0
Q0E040_ORYSJ	2587.5	180.65	215.68	0	0	0	0	410.43	0	128.67	148.77	452.74	0	374.17	184.67	275.66	0	1.064	214.97				0	1	1				0	1	1	-1.31797	0.464214	0.333282	0	0	0	0.967482	0.458312	0.338838	0	0	0	0.784937	0.230123	0.638039	0	0	0
Q10HI6_ORYSJ	1053.4	20.686	5.4632	28.035	48.901	24.619	0.67533	206.77	81.29	69.923	165.3	113.66	28.739	29.105	1.7843	100.72	48.894	0	78.838	2.5656	0.0930928	1.03108	0	0	0	2.01525	0.0733228	1.13476	0	0	0	-0.550349	0.56771	0.245873	0	0	0	3.11736	0.0807351	1.09294	0	0	0	1.31703	0.406727	0.390697	0	0	0
CLPB1_ORYSJ	555.67	105.63	1.4474	14.041	0	2.7077	0	0	0.72371	0	48.421	0	0.36186	18.904	208.03	52.236	39.865	51.548	11.76	3.69249	0.682461	0.165922	0	0	0	4.3322	0.293405	0.532533	0	0	0	0.639705	0.613966	0.211856	0	0	0	-5.57827	0.617613	0.209284	0	0	0	1.31655	0.469012	0.328816	0	0	0
STT3A_ORYSJ	2055.6	0	0	0	0	0	0	0	0	0	0	1.1708	142.25	0	1.4901	5.9606	925	979.77	0				0	1	1				0	1	1	3.6939	0.0102155	1.99074	1	0	1				0	0	0				0	1	1
B8AII1_ORYSI	450.4	0	0	0	7.0861	0	0	0	103.09	0	105.62	0	0	120.35	0	0	53.305	60.939	0	4.3557			0	0	0	3.60694	0.110442	0.956867	0	0	0	-0.748758	0.147807	0.830305	0	0	0				0	1	1				0	1	1
A2X5I8_ORYSI	981.64	60.854	79.265	315.88	0	97.398	0	0	121.85	0	0.43517	0	0	0	0	210.08	0	76.11	19.773	-7.03892			0	0	0	-0.384283	0.808567	0.0922838	0	0	0	6.65464	0.498111	0.302674	0	0	0	0.130623	0.940043	0.0268521	0	0	0	0.507413	0.741898	0.129656	0	0	0
B8AG42_ORYSI	220.34	0	0	220.34	0	0	0	0	0	0	0	0	0	0	0	0	0	0	0				0	0	0				0	0	0				0	0	0				0	-1	-1				0	-1	-1
B7EVI5_ORYSJ	988.07	0	225.95	0	0	0	0	33.984	63.001	94.085	0	0	190.73	0	2.9655	0	0	77.282	300.07				0	1	1				0	1	1	0.0510663	0.979036	0.00920129	0	0	0	-1.05583	0.17863	0.748046	0	0	0	-5.54946			0	0	0
B9F486_ORYSJ	107.09	0	1.061	0.58947	11.039	5.4526	0	1.9731	1.8233	0	14.068	11.995	11.007	0	0	0	15.132	14.648	18.298	1.11301	0.022646	1.64501	1	0	1	1.57424	0.0216266	1.66501	1	0	1	0.461227	0.0530101	1.27564	0	0	0	1.76553	0.0136061	1.86627	1	0	1				0	-1	-1
A3A997_ORYSJ	465.08	96.957	44.096	51.002	77.864	111.54	49.493	0	0	4.8962	0	0	7.1217	18.325	0	0	0	3.7829	0	-2.95936	0.0969175	1.0136	0	0	0	-3.86625	0.0863507	1.06373	0	0	0	-0.906891			0	0	0	-3.30349	0.331681	0.47928	0	0	0	-1.54606	0.450702	0.346111	0	0	0
B9G280_ORYSJ	11262	1179	1591.2	1662	1148.6	747.09	1369.1	446.22	391.41	230.38	328.15	21.346	51.595	27.459	300.11	629.19	338.19	474.72	326.08	-2.7791	0.0448614	1.34813	-1	0	-1	-1.1312	0.127945	0.892978	0	0	0	1.6479	0.0575532	1.23993	0	0	0	-1.56042	0.00358713	2.44525	-1	0	-1	-2.0229	0.00738313	2.13176	-1	0	-1
A2Z0D1_ORYSI	30976	1517.6	2450.4	2944.6	1320.8	1761.2	1728.3	2037.9	792.94	1758.4	2131.9	1292.3	1587	1573.9	1549.6	2512.7	1516.5	1123.5	1376.9	0.39342	0.260557	0.584097	0	0	0	0.15812	0.599922	0.221905	0	0	0	-0.2353	0.332507	0.478199	0	0	0	-0.0896115	0.846157	0.0725489	0	0	0	-0.0382425	0.897987	0.0467299	0	0	0
A1YR13_ORYSA	15984	598.73	579.11	906.24	964.01	1562.6	682.07	200.27	726.87	215.19	1638.7	816.26	1794	1033.3	1094.9	1153.9	762.57	682.82	572.52	0.830764	0.141236	0.850055	0	0	0	-0.174756	0.553655	0.25676	0	0	0	-1.00552	0.0851833	1.06965	0	0	0	-0.413476	0.556199	0.25477	0	0	0	0.901301	0.0149869	1.82429	1	0	1
A3AC84_ORYSJ	19630	2021	3507.9	1765.5	751.78	1343.5	708.64	560.97	631.49	75.369	349.03	451.5	667.16	1022.5	1418.2	1496.8	1292.2	1106	460.63	-0.512161	0.260299	0.584528	0	0	0	0.483035	0.352658	0.452647	0	0	0	0.995196	0.135623	0.867665	0	0	0	-1.99247	0.010253	1.98915	-1	0	-1	-0.582893	0.0816759	1.08791	0	0	0
B8AFL1_ORYSI	718.71	128.07	427.05	145.71	0	0	0	0	0	0	0	0	0	0	0	0	13.773	4.1103	0				0	0	0				0	1	1				0	1	1				0	-1	-1				0	-1	-1
B8AF20_ORYSI	343.95	0	114.4	0	0	0	0	0	0	0	0	0	0	68.57	99.812	61.173	0	0	0				0	0	0				0	0	0				0	0	0				0	-1	-1	0.0151598	0.982246	0.00777972	0	0	0
A2X6Z9_ORYSI	660.25	2.7417	0	0	0	0	0	0	0	380.07	0	0	0	268.52	0	0	0	8.9107	0				0	0	0				0	1	1				0	1	1	7.32193			0	0	0	6.70598			0	0	0
SUS6_ORYSJ	1092.8	0	0	0	76.353	0	50.078	0	0	0	326.5	241.72	398.15	0	0	0	0	0	0	2.68366	0.0251301	1.59981	1	0	1				0	-1	-1				0	-1	-1				0	0	0				0	0	0
S4TZU3_ORYSA	13815	642.34	862.81	908.89	691.71	2037.1	725.59	538.08	442.01	550.81	784.79	526.74	1050.8	335.72	895.41	799.19	722.4	580.47	719.67	-0.114553	0.849415	0.07088	0	0	0	-0.269537	0.632046	0.199251	0	0	0	-0.154984	0.670454	0.173631	0	0	0	-0.168353	0.368127	0.434003	0	0	0	0.019145	0.964681	0.0156164	0	0	0
B8B098_ORYSI	69370	4290.7	5925.7	4621.7	4768.4	4150.3	2975.2	3321.8	3360.4	4469	2661	2811.1	2529	3705.9	5326	4322.9	3239.1	3673.2	3219.2	-0.165335	0.11868	0.925624	0	0	0	0.250091	0.0622285	1.20601	0	0	0	0.415426	0.0137973	1.86021	0	0	0	0.0827321	0.593927	0.226267	0	0	0	0.142699	0.556938	0.254193	0	0	0
A3AAK1_ORYSJ	519.96	0	0	0	0	0	0	0	0	85.259	0	0	248.22	0	88.153	98.335	0	0	0				0	1	1				0	0	0				0	-1	-1				0	1	1				0	1	1
Q0E2Q7_ORYSJ	12455	966.01	1042	1599.6	1425.7	907.64	344.12	1.2975	209.16	438.4	1367.5	410.85	999.61	293.92	252	157.62	585.96	607.3	846.47	0.513927	0.43352	0.362991	0	0	0	0.170812	0.725631	0.139284	0	0	0	-0.343115	0.527662	0.277644	0	0	0	-2.02339	0.035132	1.4543	-1	0	-1	-2.06889	0.0191491	1.71785	-1	0	-1
B7E8F4_ORYSJ	211.92	0	0	0	0	0	0	0	29.507	0	0	0	171.63	0	0	0	0	10.781	0				0	1	1				0	1	1	-3.98388			0	0	0				0	1	1				0	0	0
B8B936_ORYSI	3913.4	206.83	0	25.464	1.898	0	72.507	335.51	204.83	230.86	0	0	75.812	1073.9	638.6	932.18	0	0	114.99	1.14487	0.600706	0.221338	0	0	0	1.83039	0.368582	0.433466	0	0	0	0.685519			0	0	0	1.40805	0.139114	0.85663	0	0	0	2.96532	0.0249942	1.60216	1	0	1
ACOC_ORYSJ	48060	1967.3	3267	3145.6	2728.4	2171.7	2503.8	884.14	1030.5	1056.7	4830	5139.6	4253.6	2189.9	2038.6	1725.8	3199.7	3389.9	2537.3	1.29805	0.00164542	2.78372	1	0	1	0.728744	0.0226846	1.64427	1	0	1	-0.569303	0.00890126	2.05055	0	0	0	-0.991539	0.00786368	2.10437	-1	0	-1	-0.182703	0.471925	0.326127	0	0	0
FABI1_ORYSJ	5476.5	252.06	342.96	292.26	971.48	547.89	532.12	262.27	221.77	265.76	361.67	34.233	251.59	332.19	421.09	20.19	198.25	31.868	136.86	-1.28543	0.0678843	1.16823	0	0	0	-2.01705	0.0151974	1.81823	-1	0	-1	-0.731619	0.46068	0.336601	0	0	0	0.251259	0.0640858	1.19324	0	0	0	0.178612	0.82098	0.0856674	0	0	0
B7EWY7_ORYSJ	883.28	0	0	93.344	0	24.879	117.67	64.853	0	65.808	88.569	157.44	203.3	0	67.409	0	0	0	0	1.20805	0.252396	0.597917	0	0	0				0	-1	-1				0	-1	-1	-0.0778667	0.173427	0.760884	0	0	0	-0.127756			0	0	0
U5LY03_ORYSJ	365.71	0	43.868	0	0	0	0	100.75	0	0	0	0	0	0	85.488	135.6	0	0	0				0	0	0				0	0	0				0	0	0	2.0066			0	0	0	1.82801	0.17402	0.759401	0	0	0
B9F2Z4_ORYSJ	684.67	57.099	0	69.069	0	0	0	1.2218	0	0	46.763	0	3.0574	26.072	6.6972	23.459	197.79	168	85.438				0	1	1				0	1	1	2.73775	0.0532876	1.27337	0	0	0	-5.40599	0.0319343	1.49574	-1	0	-1	-1.64755	0.0146288	1.83479	-1	0	-1
B9FW22_ORYSJ	1310.7	79.454	0	85.988	85.931	47.423	40.014	0.77049	24.009	0	259.34	189.47	100.11	110.48	14.826	112.8	105.99	0	54.141	2.05731	0.0285548	1.54432	1	0	1	0.940314	0.136277	0.865577	0	0	0	-1.117	0.172685	0.762744	0	0	0	-2.40988	0.0456769	1.3403	-1	0	-1	0.0205369	0.980007	0.00877091	0	0	0
ODPA1_ORYSJ	855.45	110.03	221.47	0	0	0	0	0	69.91	80.484	0	0	0	0	161.34	212.22	0	0	0				0	0	0				0	0	0				0	0	0	-0.579651	0.186845	0.728519	0	0	0	0.47715	0.14004	0.853748	0	0	0
A2X2G9_ORYSI	15631	654.9	1463.5	2854.1	1175.2	1073.9	835.49	571.21	238.68	292.5	1342.4	1078.6	805.24	108.8	165.81	218.53	859.41	930.05	963.07	0.446243	0.079559	1.09931	0	0	0	0.308751	0.0502219	1.29911	0	0	0	-0.137492	0.510357	0.292126	0	0	0	-1.66823	0.175426	0.755907	0	0	0	-3.07393	0.0963117	1.01632	0	0	0
A2YVX7_ORYSI	93.403	0	0	0	62.894	12.039	0	0	0	0	0	0	0	0	0	18.469	0	0	0				0	-1	-1				0	-1	-1				0	0	0				0	0	0				0	1	1
A2YVX9_ORYSI	2538800	147650	254830	207550	158380	179170	157070	131100	120960	117780	113100	95218	154610	97366	189890	100310	48170	129820	135820	-0.0701959	0.817517	0.0875034	0	0	0	-0.190874	0.674154	0.171241	0	0	0	-0.120678	0.811118	0.0909161	0	0	0	-0.208044	0.134091	0.8726	0	0	0	-0.321971	0.44285	0.353743	0	0	0
OMT1_ORYSJ	7160.2	141.63	15.317	53.522	95.666	226.95	158.42	152.46	347.46	114.12	613.34	977.79	235.29	215.27	235.35	591.39	822.25	1094.6	1069.3	2.27651	0.092771	1.03259	0	0	0	3.07709	0.00157429	2.80291	1	0	1	0.800576	0.142496	0.846198	0	0	0	1.8622	0.13291	0.876444	0	0	0	2.34896	0.0535196	1.27149	0	0	0
Q0D8R4_ORYSJ	13660	624.34	1812.3	1463.8	1347.1	1121.4	480.63	459.04	1.3989	99.641	1060.5	1341.8	1255.5	168.43	250.48	376.74	743.21	910.88	142.69	0.773875	0.0445595	1.35106	1	0	1	-0.210985	0.73807	0.131902	0	0	0	-0.98486	0.0848774	1.07121	0	0	0	-2.2338	0.0379757	1.42049	-1	0	-1	-1.9938	0.0224255	1.64926	-1	0	-1
B8AHL2_ORYSI	2726.4	263.53	477.77	216.97	395.75	86.128	32.015	0	22.294	17.185	61.426	55.325	34.628	147.93	54.203	261.68	224.29	45.215	330.05	-1.25611	0.40804	0.389298	0	0	0	0.834214	0.476091	0.32231	0	0	0	2.09033	0.153927	0.812684	0	0	0	-3.50454	0.0196016	1.70771	-1	0	-1	-0.797434	0.157632	0.802354	0	0	0
B7ED21_ORYSJ	2392.8	0	228.41	204.56	0	96.678	105.14	77.173	76.769	169.03	217.74	355.01	0.85361	128.74	127.78	171.62	149.72	108.88	174.72	1.15978	0.497289	0.303391	0	0	0	0.856636	0.128854	0.889901	0	0	0	-0.303145	0.754693	0.12223	0	0	0	-0.40845	0.43613	0.360384	0	0	0	-0.22411	0.0837226	1.07716	0	0	0
C8TEV8_ORYSI	55.683	0	0	0	27.072	0	0	0	0	0	0	0	0	0	0	0	0	0	28.611				0	-1	-1	0.807355			0	0	0				0	1	1				0	0	0				0	0	0
Q01LD0_ORYSA	68.557	3.4417	8.4268	0	19.728	15.096	0	11.354	0	6.0855	0	0	4.4251	0	0	0	0	0	0	-1.38466	0.21906	0.659437	0	0	0				0	-1	-1				0	-1	-1	1.18442	0.231135	0.636134	0	0	0				0	-1	-1
Q0J3W2_ORYSJ	7375.3	325.75	899.29	677.81	201.49	0	327.81	982.12	838.86	810.3	242.88	377.08	193.34	347.15	415.3	183.2	213.12	0	339.84	0.248012	0.697391	0.156523	0	0	0	0.371969	0.641853	0.192564	0	0	0	0.123957	0.815842	0.088394	0	0	0	1.01602	0.0115809	1.93626	1	0	1	-0.627276	0.233292	0.6321	0	0	0
B8B8E2_ORYSI	2277.8	89.72	0	161.98	147.43	38.41	0	0	0	0	2.0457	137.24	391.85	31.782	1.169	112.67	554.6	147.24	461.64	1.5449	0.49829	0.302518	0	0	0	2.68726	0.129714	0.887014	0	0	0	1.14236	0.271488	0.566249	0	0	0				0	-1	-1	-1.35986	0.190664	0.719731	0	0	0
B8B5I4_ORYSI	1241.8	89.032	357.28	134.28	93.688	51.67	15.859	15.852	19.447	0	22.567	27.071	3.5358	84.865	43.248	63.891	74.051	105.22	40.209	-1.1235	0.258846	0.586959	0	0	0	1.0032	0.179935	0.744884	0	0	0	2.12669	0.0439552	1.35699	1	0	1	-2.85083	0.128262	0.891901	0	0	0	-1.20863	0.162381	0.789464	0	0	0
Q0JP03_ORYSJ	1221.5	0	263.55	0	0	176.39	0	35.732	29.185	0	0	0	183.82	48.716	230.93	132.83	57.106	63.225	0	0.680721			0	0	0	-0.96704	0.0871891	1.05954	0	0	0	-1.64776	0.0392172	1.40652	-1	0	-1	-2.23123	0.0331247	1.47985	-1	0	-1	-0.355351	0.772885	0.111885	0	0	0
B8AK67_ORYSI	3266	0	207.65	191.44	0	307.05	0.73366	115.09	91.386	263.08	324.52	116.47	319.9	172.58	267.34	141.99	162.48	262.7	321.56	1.26226	0.297757	0.526138	0	0	0	1.3338	0.231846	0.634801	0	0	0	0.0715377	0.891704	0.0497793	0	0	0	0.247928	0.742053	0.129565	0	0	0	0.384445	0.519655	0.284285	0	0	0
B9F950_ORYSJ	3263.5	67.278	1160.8	278.01	10.421	22.18	86.977	193.92	96.098	128.83	105.98	113.97	156.84	92.782	230.4	320	105.28	30.455	63.317	1.82527	0.0453214	1.3437	1	0	1	0.951443	0.362163	0.441096	0	0	0	-0.873828	0.117405	0.930315	0	0	0	-1.1614	0.411974	0.38513	0	0	0	-0.798648	0.528123	0.277265	0	0	0
Q10BJ6_ORYSJ	4661.4	116.66	275.89	555.95	0	351.53	511.03	0	90.554	0	421.8	176.64	203.31	28.899	583.33	374.09	404.96	164.42	402.33	-0.493926	0.467516	0.330203	0	0	0	-0.114022	0.860115	0.0654436	0	0	0	0.379904	0.505452	0.29632	0	0	0	-1.31715	0.555893	0.255009	0	0	0	0.345221	0.751256	0.124212	0	0	0
B9F6K1_ORYSJ	2641.8	120.57	517.23	109	0	356.23	218.08	99.64	65.25	0	288.37	110.74	56.041	195.62	215.88	221.18	0	68.009	0	-0.635503	0.396315	0.401959	0	0	0	-1.67503	0.106844	0.971248	0	0	0	-1.03953	0.611081	0.213901	0	0	0	-0.95802	0.456081	0.340958	0	0	0	0.17349	0.786222	0.104455	0	0	0
A3ALU8_ORYSJ	1099.4	0	117.56	0	0	203.32	0	0	0	0	0	0	72.756	159.85	0	206.36	116.71	124.16	98.731	-0.859627			0	0	0	-0.223563	0.242187	0.615849	0	0	0	0.636064	0.0730558	1.13635	0	0	0				0	-1	-1	1.1321	0.0568822	1.24502	0	0	0
IVD_ORYSJ	3898.6	407.24	2.1276	467.72	196.84	712.3	357.39	0	244.28	0	0	222.4	0	28.191	398.36	119.46	226.37	269.87	246.06	-0.513765	0.684095	0.164884	0	0	0	-0.307386	0.584387	0.233299	0	0	0	0.206379	0.435373	0.361139	0	0	0	0.0710173	0.964162	0.0158498	0	0	0	-0.502826	0.687378	0.162804	0	0	0
O82032_ORYSI	614.09	0	0	97.325	0	0	0	0	0	0	193.11	174.29	0	15.547	22.477	94.612	0	16.732	0				0	1	1				0	1	1	-3.35398	0.0112593	1.94849	-1	0	-1				0	-1	-1	-1.02688	0.412644	0.384424	0	0	0
J7LG00_ORYSA	11500	654.24	652.52	8.5151	698.5	856.24	617.21	777.71	1056.6	1294	1023.6	598.38	1274.1	655.61	273.79	630.86	203.86	196.51	28.138	0.805499	0.126181	0.899005	0	0	0	-1.91312	0.00447588	2.34912	-1	0	-1	-2.71862	0.0199202	1.70071	-1	0	-1	1.72842	0.0275104	1.5605	1	0	1	0.494486	0.536426	0.27049	0	0	0
Q0J732_ORYSJ	227.06	0	0	0	118.42	0	108.64	0	0	0	0	0	0	0	0	0	0	0	0				0	-1	-1				0	-1	-1				0	0	0				0	0	0				0	0	0
Q10FN6_ORYSJ	1230	76.701	9.2369	0	3.6948	0	0	21.348	0	0	183.77	93.231	181.07	149.23	135.95	61.306	101.85	105.57	107.01	5.90929	0.124701	0.904132	0	0	0	5.44736	0.00863347	2.06381	1	0	1	-0.461934	0.23255	0.633484	0	0	0	-0.68966	0.838586	0.0764525	0	0	0	1.55145	0.214653	0.668262	0	0	0
Q0DI63_ORYSJ	1770.5	30.848	20.654	146.36	36.111	173.87	92.365	51.703	13.2	85.546	116.32	51.599	64.68	5.2123	177.31	81.223	132.49	361.63	129.36	-0.028444	0.964993	0.0154759	0	0	0	1.49011	0.174442	0.758349	0	0	0	1.51856	0.159263	0.797885	0	0	0	0.0364682	0.974256	0.0113268	0	0	0	0.660655	0.639499	0.19416	0	0	0
A2WRY9_ORYSI	4384.1	470.34	10.905	340.12	430.02	334.49	7.398	254.05	155.74	163.56	377.84	265.06	591.41	2.7742	232.24	116.23	175.1	453.33	3.5368	1.23775	0.155661	0.807821	0	0	0	0.312194	0.806988	0.0931329	0	0	0	-0.925559	0.322652	0.491266	0	0	0	-0.191468	0.830792	0.0805076	0	0	0	-1.09586	0.422413	0.374262	0	0	0
B7E6P6_ORYSJ	8555.3	351.13	1043.6	564.91	75.727	545.24	47.982	1106.2	1634.4	1311.1	0	662.38	653.06	0	246.49	230.43	0	0	82.605	2.11533	0.032966	1.48193	1	0	1	-0.770747	0.791619	0.101484	0	0	0	-2.88607	0.0121157	1.91665	-1	0	-1	1.61104	0.00613888	2.21191	1	0	1	-1.12986	0.137054	0.863108	0	0	0
B8BC40_ORYSI	220.67	0	0	0	0	0	0	0	0	0	1.3623	0	0	0	0	175.25	0	0	44.055				0	1	1				0	1	1	5.27798			0	0	0				0	0	0				0	1	1
CLPC1_ORYSJ	5623.7	366.73	339.62	157.94	42.508	246.37	83.871	95.495	164.07	166.62	649.15	421.37	506.85	505.73	433.15	585.6	279.88	253.46	325.25	2.49043	0.00282298	2.54929	1	0	1	1.70195	0.0143288	1.84379	1	0	1	-0.788475	0.0211643	1.6744	-1	0	-1	-0.558176	0.33084	0.480382	0	0	0	1.06088	0.0179448	1.74606	1	0	1
G3PC2_ORYSJ	17937	871.53	708.08	915.69	626.32	1539.9	790.82	675.46	453.84	416.4	1652.6	1283.3	1690	1200.4	1026.1	1172.1	1511.1	971.55	431.91	1.04015	0.0250548	1.60111	1	0	1	0.419338	0.506576	0.295355	0	0	0	-0.620814	0.173166	0.761536	0	0	0	-0.239227	0.520038	0.283965	0	0	0	0.681005	0.0361032	1.44245	1	0	1
Q9ZR36_ORYSA	160.97	0	0	0	59.997	0	0	0	0	0	0	0	0	0	0	0	0	100.98	0				0	-1	-1	1.37989			0	0	0				0	1	1				0	0	0				0	0	0
B9G759_ORYSJ	33571	1831.7	5400.4	2949.9	2236.9	1321.7	1603.1	2382.8	2718.2	2255.4	220.27	1120	601.4	2385.4	2473.3	1673.7	1037.5	1359.6	0	-1.01142	0.123325	0.908948	0	0	0	-0.109641	0.775753	0.110277	0	0	0	0.901778	0.227312	0.643377	0	0	0	0.0950799	0.762735	0.117626	0	0	0	-0.260854	0.543309	0.264953	0	0	0
CHI8_ORYSJ	651.32	0	0	0	367.62	0	283.71	0	0	0	0	0	0	0	0	0	0	0	0				0	-1	-1				0	-1	-1				0	0	0				0	0	0				0	0	0
A1YQK1_ORYSJ	101460	3833	7047.4	3373.5	8139.2	6924.7	6598.4	5829.6	6777.2	5360.3	6609.8	6873.2	7971.8	4200.6	6325.4	5592.2	3795.6	4084.6	2122.7	0.367913	0.117106	0.931419	0	0	0	-0.677402	0.0515987	1.28736	0	0	0	-1.04531	0.0128068	1.89256	-1	0	-1	0.86598	0.0123456	1.90849	1	0	1	0.500682	0.163723	0.78589	0	0	0
Q259H4_ORYSA	127.58	0	32.511	0	0	0	0	0	0	0	0	0	0	0	0	67.643	0	27.423	0				0	0	0				0	1	1				0	1	1				0	-1	-1	1.41504			0	0	0
Q259H6_ORYSA	3009.6	0	0	430.01	0	1045.4	0	0	0	577.86	0	646.37	0	203.62	94.794	0	6.0068	5.533	0	-0.120005			0	0	0	-6.90638	0.00019722	3.70505	-1	0	-1	-6.78637	0.000214483	3.66861	-1	0	-1	0.842316			0	0	0	-1.21268	0.276361	0.558523	0	0	0
Q259D4_ORYSA	2566.9	276.61	0	200.45	397.16	409.16	0	4.0611	0	0	0	191.87	0	255.58	0	298.76	233.89	35.508	263.8	-0.492103	0.0701718	1.15384	0	0	0	-0.544894	0.451705	0.345145	0	0	0	-0.0527913	0.968011	0.0141198	0	0	0	-5.50338	0.241159	0.617697	0	0	0	0.252987	0.486039	0.313329	0	0	0
Q01KB2_ORYSA	591.28	0	80.781	88.014	0	115.7	0	0	0	0	0	0	86.842	114.11	0	0	52.518	0	53.304	0.206451			0	0	0	-0.500767	0.159278	0.797843	0	0	0	-0.707218	0.105726	0.975818	0	0	0				0	-1	-1	0.890534	0.20067	0.697518	0	0	0
A2XPH8_ORYSI	72437	1587.8	578.35	2292.7	5690.6	3753.9	3377.7	2308.3	15946	1620.1	7775.3	6681.9	7609.9	3367.2	1499.9	554.88	4147.8	2050.8	1594	1.18185	0.00131633	2.88063	1	0	1	-0.269909	0.537704	0.269457	0	0	0	-1.45176	0.00452066	2.3448	-1	0	-1	2.54928	0.304134	0.516935	0	0	0	0.533338	0.595625	0.225027	0	0	0
B8AR85_ORYSI	1163.8	0	5.8682	0	0	86.815	7.4051	52.94	64.707	0	189.72	245.43	439.51	9.4026	0	0	0	62.028	0	3.15214	0.10058	0.997488	0	0	0	0.966706	0.60826	0.21591	0	0	0	-2.18543	0.308953	0.510107	0	0	0	4.07039	0.101488	0.993586	0	0	0	1.30256			0	0	0
Q01JS5_ORYSA	1962.8	136.98	142.67	216.22	82.425	286.23	86.549	205.44	24.438	106.54	73.416	116.35	32.72	0	239.83	60.163	152.8	0	0	-0.601376	0.48002	0.318741	0	0	0	0.443319	0.682914	0.165634	0	0	0	1.04469	0.24842	0.604814	0	0	0	-0.0853456	0.911265	0.0403553	0	0	0	0.172434	0.848169	0.0715177	0	0	0
Q0J9F5_ORYSJ	51644	3329.3	6773.2	5266.6	2682	1050.1	1354.4	640.07	550.85	580.62	4493.9	4670	3125.6	1625.7	1932.9	1933.3	3349.1	3970.2	4316.4	1.66439	0.00633368	2.19834	1	0	1	1.67434	0.00608308	2.21588	1	0	1	0.00994699	0.964923	0.0155075	0	0	0	-2.58969	0.00129558	2.88754	-1	0	-1	-1.17035	0.00685173	2.1642	-1	0	-1
Q259H1_ORYSA	0	0	0	0	0	0	0	0	0	0	0	0	0	0	0	0	0	0	0				0	0	0				0	0	0				0	0	0				0	0	0				0	0	0
DRE21_ORYSJ	0	0	0	0	0	0	0	0	0	0	0	0	0	0	0	0	0	0	0				0	0	0				0	0	0				0	0	0				0	0	0				0	0	0
Q01J89_ORYSA	299.84	17.568	7.6862	20.097	75.581	31.385	38.966	0	0	4.5548	24.055	28.333	4.2701	18.042	5.6935	15.79	7.8163	0	0	-0.983587	0.180278	0.744058	0	0	0	-2.23233	0.232342	0.633873	0	0	0	-1.24874	0.535426	0.2713	0	0	0	-1.35693	0.422723	0.373945	0	0	0	-0.0299532	0.962777	0.0164744	0	0	0
Q259N8_ORYSA	998.57	184.18	12.95	100.77	0	19.269	132.68	0	0	38.541	193.23	46.541	33.132	11.893	44.523	27.508	42.37	50.857	60.12	0.294855	0.841314	0.0750421	0	0	0	-0.395524	0.72521	0.139536	0	0	0	-0.690379	0.519141	0.284715	0	0	0	-1.06387	0.677472	0.169109	0	0	0	-1.70328	0.278711	0.554845	0	0	0
Q259N9_ORYSA	302.53	0	0	0	0	222.44	0	80.085	0	0	0	0	0	0	0	0	0	0	0				0	-1	-1				0	-1	-1				0	0	0				0	1	1				0	0	0
B8AT34_ORYSI	0	0	0	0	0	0	0	0	0	0	0	0	0	0	0	0	0	0	0				0	0	0				0	0	0				0	0	0				0	0	0				0	0	0
Q01H94_ORYSA	111330	6584.7	11042	10835	11931	7868.1	6295.3	1650	2615.8	1338.1	7042.5	9948.3	10635	3153.7	3889.1	2945.3	6310.3	4756.5	2490.8	0.506945	0.162119	0.790167	0	0	0	-0.480311	0.229344	0.639512	0	0	0	-0.987256	0.0561089	1.25097	0	0	0	-1.83945	0.00399803	2.39815	-1	0	-1	-1.1996	0.0103434	1.98534	-1	0	-1
Q0JCM0_ORYSJ	22242	1039.9	1771	699.28	1325.9	1473	1195	1315.2	1119.8	1410.6	1209.8	1209.1	1053	1434.9	2264.5	1566.6	348.7	1020.2	785.31	0.173965	0.202649	0.693256	0	0	0	-0.421477	0.32199	0.492158	0	0	0	-0.595441	0.149743	0.824655	0	0	0	0.660979	0.0549537	1.26	0	0	0	0.920783	0.0964157	1.01585	0	0	0
Q01MR6_ORYSA	405.48	0	0	15.857	72.409	17.04	27.747	2.2982	17.045	0	21.612	4.3505	67.524	36.035	21.965	42.328	1.5321	29.635	28.106	0.119629	0.917031	0.0376161	0	0	0	-0.455798	0.618429	0.20871	0	0	0	-0.575427	0.664526	0.177488	0	0	0	-0.286304	0.894274	0.0485294	0	0	0	1.27501	0.165322	0.78167	0	0	0
A2XUR5_ORYSI	798.4	74.133	129.82	217.69	0	0	108.89	0	0	0	0	2.364	105.55	119.23	40.705	0	0	0	0	-0.910114	0.690284	0.160972	0	0	0				0	-1	-1				0	-1	-1				0	-1	-1	-0.442388	0.618807	0.208445	0	0	0
S5AHJ5_ORYSJ	1448.4	0	0	479.42	0	0	0	0	0	276.66	0	0	501.39	0	0	0	190.91	0	0				0	1	1				0	1	1	-1.4697			0	0	0	-0.377082			0	0	0				0	-1	-1
TR164_ORYSJ	396.76	0	18.17	0	139.8	0	0	0	0	0	0	109.48	0	0	129.31	0	0	0	0	0.231183			0	0	0				0	-1	-1				0	-1	-1				0	-1	-1	3.52217			0	0	0
NRX11_ORYSJ	5162	34.469	649.3	317.71	472.37	494.86	646.99	123.04	110.08	0	1211.7	340.35	579.47	181.64	0	0	0	0	0	0.693887	0.351323	0.454294	0	0	0				0	-1	-1				0	-1	-1	-0.870266	0.512253	0.290516	0	0	0	-0.372526	0.832236	0.0797538	0	0	0
Q0J4Z1_ORYSJ	5739.1	256.74	957.65	310.16	201.81	195.69	223.37	682.66	511.74	395.93	166.94	320.31	150.48	0	302.55	81.541	498.97	307.95	174.63	0.387859	0.467335	0.330372	0	0	0	1.05467	0.128788	0.890123	0	0	0	0.666811	0.295344	0.529672	0	0	0	0.66523	0.240535	0.618822	0	0	0	-0.959526	0.399805	0.398152	0	0	0
A2YL83_ORYSI	948.64	0	0	0	134.64	0	0	46.468	51.026	260.52	0	33.204	2.0807	0	420.71	0	0	0	0	-2.34211	0.226491	0.64495	0	0	0				0	-1	-1				0	-1	-1				0	1	1				0	1	1
B8AQH5_ORYSI	18030	707.57	1514.9	706.71	961.04	1509	784.48	979.96	569.47	518.47	1162	770.9	1096.2	1488.4	1501.4	820.74	707.01	1510.4	721.61	0.303297	0.297294	0.526814	0	0	0	0.33808	0.513415	0.289532	0	0	0	0.0347827	0.938901	0.0273802	0	0	0	0.0492413	0.908143	0.0418458	0	0	0	0.752299	0.176548	0.753137	0	0	0
Q0D5I3_ORYSJ	7114.1	549.55	904.24	612.78	12.463	283.25	668	672.7	882.87	494.56	34.691	104.44	221.82	346.7	235.67	395.7	22.237	245.35	427.03	-1.20031	0.466714	0.330949	0	0	0	-0.176896	0.894179	0.0485758	0	0	0	1.02341	0.42289	0.373772	0	0	0	0.502927	0.153542	0.813774	0	0	0	-0.796405	0.00510575	2.29194	-1	0	-1
A2XEW1_ORYSI	724.67	0	56.321	0	131.6	220.65	124.71	54.889	0	16.684	0	0	62.048	0	57.769	0	0	0	0	-0.888183	0.25958	0.585728	0	0	0				0	-1	-1				0	-1	-1	0.137504	0.938929	0.0273671	0	0	0	0.722466			0	0	0
B9F795_ORYSJ	1233.8	115.65	181.47	0	0	108.27	70.887	0	0	0	104.64	80.214	144.81	0	0	120.26	63.281	75.058	169.28	0.62718	0.253551	0.595935	0	0	0	0.621659	0.504307	0.297305	0	0	0	-0.00552123	0.992942	0.00307624	0	0	0				0	-1	-1	-0.182012	0.322524	0.491438	0	0	0
B8B9W8_ORYSI	0	0	0	0	0	0	0	0	0	0	0	0	0	0	0	0	0	0	0				0	0	0				0	0	0				0	0	0				0	0	0				0	0	0
A2XNE7_ORYSI	956.51	89.845	98.023	33.743	77.768	54.712	16.421	0	13.041	0	53.237	19.081	54.833	34.801	141.71	122.83	43.1	15.648	87.724	0.254978	0.686267	0.163507	0	0	0	0.565318	0.552663	0.25754	0	0	0	0.31034	0.722685	0.141051	0	0	0	-2.03242	0.315028	0.501651	0	0	0	0.696653	0.377383	0.423218	0	0	0
B7E3A0_ORYSJ	11105	630.42	1531	295.09	876.08	1983.2	1014.1	0	315.3	279.31	1091.5	0	390.31	311.33	693.49	865.41	427.52	389.69	11.303	-0.454628	0.518855	0.284954	0	0	0	-1.79318	0.0539512	1.268	0	0	0	-1.33856	0.228325	0.641447	0	0	0	-0.897424	0.387402	0.411838	0	0	0	-0.0574721	0.930168	0.0314388	0	0	0
A3AP45_ORYSJ	0	0	0	0	0	0	0	0	0	0	0	0	0	0	0	0	0	0	0				0	0	0				0	0	0				0	0	0				0	0	0				0	0	0
B9G1Q6_ORYSJ	0	0	0	0	0	0	0	0	0	0	0	0	0	0	0	0	0	0	0				0	0	0				0	0	0				0	0	0				0	0	0				0	0	0
A3BUP8_ORYSJ	5366.2	236.49	473.99	644.79	60.812	189.35	138.53	72.739	28.813	38.097	637.99	624.69	693.84	157.36	62.408	369.43	361.16	460.4	115.28	2.67915	0.000380724	3.41939	1	0	1	1.66698	0.110108	0.958179	0	0	0	-1.01217	0.0416052	1.38085	-1	0	-1	-2.7661	0.0316859	1.49913	-1	0	-1	-0.995751	0.202299	0.694007	0	0	0
B7EDV8_ORYSJ	3423.4	63.929	394.43	132.96	0	255.8	73.715	86.394	132.6	103.23	282.44	361.69	460.77	149.14	0.91487	50.097	175.68	301.27	398.32	1.59153	0.071362	1.14653	0	0	0	1.33706	0.177264	0.75138	0	0	0	-0.254475	0.581305	0.235596	0	0	0	-0.251412	0.726454	0.138792	0	0	0	-1.13327	0.355201	0.449525	0	0	0
A2XKX4_ORYSI	4544.1	515.29	1518	1836.5	0	329.19	0	0	167.37	0	0	3.2365	0	0	0	0	0	0	174.41	-6.09398			0	0	0	-0.211333			0	0	0	5.88264			0	0	0	-2.42631	0.305285	0.515295	0	0	0				0	-1	-1
A6N1L1_ORYSI	253.49	0	0	0	0	0	0	0	253.49	0	0	0	0	0	0	0	0	0	0				0	0	0				0	0	0				0	0	0				0	1	1				0	0	0
Q10C90_ORYSJ	1387.5	161.94	81.828	223.64	0	106.47	93.972	0	0	48.583	136.67	52.087	202.67	98.341	0	0	181.3	0	0	0.674734	0.474647	0.32363	0	0	0	1.13568	0.105459	0.976917	0	0	0	0.46095	0.646737	0.189273	0	0	0	-1.28052	0.435766	0.360747	0	0	0	-0.382573	0.738825	0.131458	0	0	0
Q0D5C7_ORYSJ	160.69	0	0	0	0	0	0	0	0	0	160.69	0	0	0	0	0	0	0	0				0	1	1				0	0	0				0	-1	-1				0	0	0				0	0	0
B7EKW3_ORYSJ	38029	2354.9	2503.3	3204.1	2549.2	3464.5	1515.6	501.63	1111.9	572.95	2094	3552	5097.9	1301.7	893.48	1120.5	2506.6	2529.1	1155.5	0.970559	0.154407	0.811332	0	0	0	0.208473	0.599205	0.222425	0	0	0	-0.762086	0.236193	0.626732	0	0	0	-1.41789	0.020201	1.69463	-1	0	-1	-1.02548	0.0268362	1.57128	-1	0	-1
A2XCK8_ORYSI	62.384	0	6.2625	0	8.2665	7.9533	0	2.004	2.7555	0	2.2545	0	6.1372	0	4.0611	0	0	1.503	21.186	-0.381871	0.616518	0.210055	0	0	0	1.20309	0.585764	0.232277	0	0	0	1.58496	0.534147	0.272339	0	0	0	-0.607683	0.280944	0.55138	0	0	0	0			0	0	0
Q10T06_ORYSJ	103.19	0	0	53.741	0	0	0	0	0	0	0	0	0	0	0	0	0	23.432	26.013				0	0	0				0	1	1				0	1	1				0	-1	-1				0	-1	-1
COPG1_ORYSJ	153.11	0	0	0	0	0	0	0	0	0	52.894	0	0	0	0	52.947	0	0	47.266				0	1	1				0	1	1	0.0931094			0	0	0				0	0	0				0	1	1
H2KX87_ORYSJ	222.86	12.387	0	11.55	0	27.986	0	4.9886	6.4575	0	37.223	19.011	40.064	1.3211	8.6052	1.7352	1.3014	21.745	28.486	0.752273	0.435272	0.361239	0	0	0	-0.0324215	0.983464	0.00724165	0	0	0	-0.784694	0.298714	0.524745	0	0	0	-0.72514	0.0897918	1.04676	0	0	0	-1.43296	0.138697	0.857934	0	0	0
B7ELL0_ORYSJ	16740	237.62	602.7	336.48	1072	2097.8	1946.6	453.39	443.11	1081.6	717.97	1949.1	644.26	1226.6	1100.9	1288.2	461.3	612.49	467.61	-0.28632	0.682515	0.165888	0	0	0	-1.32211	0.0782936	1.10627	0	0	0	-1.03579	0.265255	0.576336	0	0	0	1.29681	0.137977	0.860192	0	0	0	1.9575	0.000257132	3.58984	1	0	1
Q9ZR35_ORYSA	26836	706.39	1033.2	1189.5	2305.2	2216.9	2536.6	965.68	1478.7	586.15	1197	1475.8	1250	1361.6	1746.9	1509.2	1504.4	2455.5	1317.7	-0.498158	0.17839	0.74863	0	0	0	-0.00197566	0.99605	0.00171865	0	0	0	0.496182	0.231739	0.635	0	0	0	0.541909	0.311768	0.506169	0	0	0	0.945262	0.023707	1.62512	1	0	1
B8A7P8_ORYSI	102440	5410.3	9125.9	6400.4	5896.6	4764.8	4848.1	2214.8	3044.7	2433.9	8921.9	10105	5970.1	5486.8	4775.3	3864	6265.7	4877.2	8031.8	1.05368	0.0250798	1.60068	1	0	1	0.76091	0.0838367	1.07657	0	0	0	-0.292768	0.399933	0.398013	0	0	0	-0.930588	0.00202504	2.69357	-1	0	-1	-0.243484	0.323653	0.489921	0	0	0
Q0DIZ8_ORYSJ	10678	473.15	148.97	1529.1	117.03	6.8011	443.51	636.17	807.34	425.36	431.91	344.21	326.49	645.18	6.9945	517.93	1058.7	1142.4	1616.8	1.0848	0.221492	0.654642	0	0	0	2.97215	0.0110514	1.95658	1	0	1	1.88735	0.0125771	1.90042	1	0	1	0.207244	0.812252	0.0903094	0	0	0	-0.722142	0.579841	0.236691	0	0	0
Q0JJF0_ORYSJ	17828	1042.7	1446.7	1865.7	1258.1	1332.7	524.87	445.8	678.2	839.76	912.49	1639.7	1237	444.69	207.51	758.19	968.58	1063	1162.5	0.746728	0.125664	0.90079	0	0	0	0.568922	0.0792137	1.1012	0	0	0	-0.177806	0.592456	0.227344	0	0	0	-0.667553	0.133223	0.875422	0	0	0	-1.41348	0.0335678	1.47408	-1	0	-1
A2XC41_ORYSI	75.26	0	0	0	0	0	0	0	0	0	0	0	0	60.614	0	14.646	0	0	0				0	0	0				0	0	0				0	0	0				0	0	0				0	1	1
Q0JLN5_ORYSJ	1283.6	0	0	206.16	0	0	150.68	67.622	0	138.45	0	0	0	0	0	133.34	2.7742	111.92	472.62				0	-1	-1	0.550621	0.849553	0.0708097	0	0	0				0	1	1	-0.570081	0.551858	0.258172	0	0	0	-0.615195			0	0	0
A2WW27_ORYSI	155.94	0	0	0	0	0	0	18.011	66.548	53.514	0	0	0	0	0	17.864	0	0	0				0	0	0				0	0	0				0	0	0				0	1	1				0	1	1
Q10B71_ORYSJ	120.97	0	0	0	0	0	0	0	120.97	0	0	0	0	0	0	0	0	0	0				0	0	0				0	0	0				0	0	0				0	1	1				0	0	0
S4U008_ORYSA	11883	1457.6	1412.8	1526.4	371.91	1088.2	766.18	39.827	57.739	95.354	1383.2	897.24	847.95	156.46	554.06	91.161	354.19	306.9	476	0.828108	0.0982002	1.00789	0	0	0	-0.532473	0.367456	0.434795	0	0	0	-1.36058	0.0123397	1.90869	-1	0	-1	-4.0536	0.00131313	2.88169	-1	0	-1	-2.1263	0.0117535	1.92983	-1	0	-1
B9G6G3_ORYSJ	5795.8	188.98	872.02	479.77	168.6	7.9417	0	75.466	148.51	257.53	429.25	243.39	525.66	551.99	441.28	523.45	471.48	213.85	196.67	2.74337	0.0666572	1.17615	0	0	0	2.34858	0.121315	0.916086	0	0	0	-0.394792	0.47171	0.326325	0	0	0	-1.09671	0.183739	0.735799	0	0	0	0.354025	0.422918	0.373744	0	0	0
Q6K5H9_ORYSJ	1084.3	55.42	0	19.854	60.679	72.426	36.236	132.63	96.471	142.3	22.872	25.435	42.974	154.67	22.276	38.344	47.671	45.125	68.887	-0.449307	0.249595	0.602764	0	0	0	0.44591	0.224864	0.648079	0	0	0	0.895217	0.0964749	1.01559	0	0	0	2.00456	0.0237174	1.62493	1	0	1	1.04145	0.571278	0.243153	0	0	0
A2WNV6_ORYSI	13102	618.06	1507.3	487.37	980.42	1136.4	499.27	739.84	419	331.84	623.55	984.41	518.38	726.44	576.27	691.41	613.46	684.85	964.04	0.141924	0.713665	0.146506	0	0	0	0.317943	0.38602	0.41339	0	0	0	0.176019	0.672565	0.172266	0	0	0	-0.235854	0.681399	0.166598	0	0	0	-0.0361373	0.931711	0.0307186	0	0	0
B7E6S1_ORYSJ	980	0	0	0	323.49	346.69	309.82	0	0	0	0	0	0	0	0	0	0	0	0				0	-1	-1				0	-1	-1				0	0	0				0	0	0				0	0	0
Q0JFY5_ORYSJ	387.55	0	0	24.69	39.471	42.205	87.063	0	0	35.785	0	40.069	0	0	41.065	0	25.716	30.214	21.273	-0.200465	0.887633	0.0517667	0	0	0	-0.794416	0.358774	0.44518	0	0	0	-0.593951	0.101529	0.993408	0	0	0	0.953003			0	0	0	1.07215			0	0	0
A2WPH9_ORYSI	1121.6	0	0	0	0	652.52	0	0	0	270.71	0	0	0	0	1.1927	197.17	0	0	0				0	-1	-1				0	-1	-1				0	0	0				0	1	1				0	1	1
Q0J7H9_ORYSJ	102530	2338.3	7466.3	7212	11077	11391	9772.8	3820.2	4828.5	5980.5	4424.7	5222.1	3258	3035.2	5416.5	3007.4	4541.3	6055.9	3686.1	-0.948688	0.00898438	2.04651	-1	0	-1	-0.728054	0.0251585	1.59932	-1	0	-1	0.220634	0.46806	0.329698	0	0	0	0.321992	0.446487	0.350191	0	0	0	-0.209366	0.711404	0.147884	0	0	0
B8AKU1_ORYSI	156	0	0	33.54	0	0	0	0	0	0	45.154	40.474	0	0	0	36.834	0	0	0				0	1	1				0	0	0				0	-1	-1				0	-1	-1	0.142444			0	0	0
A6MZH0_ORYSI	4786.7	0	0	0	0	0	0	0	2658.3	2128.3	0	0	0	0	0	0	0	0	0				0	0	0				0	0	0				0	0	0				0	1	1				0	0	0
Q0JMN0_ORYSJ	0	0	0	0	0	0	0	0	0	0	0	0	0	0	0	0	0	0	0				0	0	0				0	0	0				0	0	0				0	0	0				0	0	0
B8AQC7_ORYSI	994.15	0	124.72	117.85	60.074	96.9	39.248	0	0	0.44194	61.466	196.17	0	0.90221	65.65	0	50.147	123.51	57.075	1.40841	0.235532	0.62795	0	0	0	0.744499	0.280251	0.552453	0	0	0	-0.663914	0.498513	0.302323	0	0	0	-7.41363	0.100002	0.99999	0	0	0	-1.35293	0.259489	0.585881	0	0	0
B8AK72_ORYSI	11555	428.66	366.31	604.75	817.13	975.66	327.35	236.74	35.176	329.25	705.07	1144.1	528.68	963.35	1495.1	619.23	823.29	480.68	674.68	0.626132	0.261786	0.582054	0	0	0	0.430849	0.271021	0.566997	0	0	0	-0.195283	0.65878	0.18126	0	0	0	-0.7698	0.268627	0.57085	0	0	0	1.4208	0.110399	0.957035	0	0	0
Q6Z105_ORYSJ	31057	828.09	2461.5	2160.7	1477.7	995.03	1273.1	3517.1	4674.1	2418.7	1370.2	1406.9	594.02	335.14	1313	1558.9	1407.1	874.13	2392.2	0.189236	0.668733	0.174747	0	0	0	0.769147	0.276535	0.55825	0	0	0	0.579912	0.393978	0.404528	0	0	0	1.50606	0.0315849	1.50052	1	0	1	-0.467376	0.443984	0.352633	0	0	0
Q0D3B8_ORYSJ	40090	2006.2	1787.2	2156.9	2791.5	829.45	2176.6	3270.7	3092.8	2746.2	1240.3	824.41	1727.9	3031.5	3212.8	3527	2458.5	1496.8	1713	-0.266003	0.67204	0.172605	0	0	0	0.371146	0.459565	0.337653	0	0	0	0.637149	0.140633	0.851913	0	0	0	1.07075	0.00426775	2.3698	1	0	1	0.955343	0.00428591	2.36796	1	0	1
B7E2W9_ORYSJ	12579	627.3	656.37	154.17	883.61	0	963.61	1205.7	687.31	948.11	370.18	1820.1	652.39	319.93	9.355	1714.5	197.56	481.14	888.1	0.319235	0.772102	0.112325	0	0	0	-0.449575	0.56943	0.24456	0	0	0	-0.768811	0.480464	0.318339	0	0	0	1.46846	0.0384987	1.41455	1	0	1	0.620798	0.672329	0.172418	0	0	0
A3B973_ORYSJ	646.79	0	0	0	5.1144	129.71	0	1.5232	0	3.1173	174.49	0	96.943	0	38.689	0	154.42	21.143	21.633	1.52149	0.241324	0.6174	0	0	0	0.532952	0.770464	0.113247	0	0	0	-0.988541	0.358151	0.445934	0	0	0				0	1	1				0	1	1
A2YSY8_ORYSI	99.683	2.4227	0	0	14.937	19.382	0	12.77	0	0	0	0	1.4133	0	26.482	14.486	3.0482	0	4.7417	-2.9386	0.161821	0.790965	0	0	0	-1.47917	0.0589765	1.22932	0	0	0	1.45943	0.40652	0.390918	0	0	0	2.61143			0	0	0	3.078	0.419947	0.376806	0	0	0
Q7FZ76_ORYSA	386.66	43.577	20.821	14.255	0	44.327	32.008	0	1.0638	14.938	2.5531	1.4893	58.988	11.968	0	0	119.2	21.47	0	-0.487407	0.755737	0.121629	0	0	0	1.19931	0.494326	0.305987	0	0	0	1.68672	0.351215	0.454426	0	0	0	-1.32193	0.398299	0.399791	0	0	0	-0.854802	0.655039	0.183733	0	0	0
H2B6_ORYSJ	39.098	0	39.098	0	0	0	0	0	0	0	0	0	0	0	0	0	0	0	0				0	0	0				0	0	0				0	0	0				0	-1	-1				0	-1	-1
6PGD1_ORYSJ	43021	704.5	2597.5	2311.8	3255.2	3419.7	3447.4	2009.6	1898.8	2890.4	2578.2	2880.6	2797.1	1452.9	1686.5	1699.4	2744.8	3182.6	1464	0.0655904	0.777705	0.109185	0	0	0	-0.036885	0.919815	0.0362995	0	0	0	-0.102475	0.739746	0.130917	0	0	0	0.828154	0.0959376	1.01801	0	0	0	0.127889	0.756971	0.120921	0	0	0
Q10ER6_ORYSJ	1782.5	0	0	0	0	0	0	178.74	484.54	254.17	133.35	2.7742	128.19	0	0	0	273.85	28.816	298.08				0	1	1				0	1	1	1.27633	0.287978	0.54064	0	0	0				0	1	1				0	0	0
Q0DAN3_ORYSJ	2132.6	0	603.33	0	0	5.4835	350.64	159.43	0	0	0	463.35	462.14	0	0	0	88.193	0	0	1.4669	0.213301	0.671007	0	0	0	-0.97695	0.820072	0.0861479	0	0	0	-2.44385	0.0207435	1.68312	-1	0	-1	-1.11404			0	0	0				0	-1	-1
Q0JIC6_ORYSJ	2779.8	273.4	4.5475	216.63	257.12	490.17	471.88	1.8165	1.3258	136.33	0	134.61	72.983	233.22	198.96	211.03	20.283	55.527	0	-1.59802	0.141897	0.848027	0	0	0	-3.04129	0.0781678	1.10697	0	0	0	-1.44326	0.197772	0.703835	0	0	0	-1.51715	0.349769	0.456219	0	0	0	0.4975	0.479402	0.3193	0	0	0
Q0IRM4_ORYSJ	2036.8	0	34.871	220.86	401.77	123.83	457.03	0	5.3046	53.346	3.8579	66.353	8.4695	0	0	0	324.06	0	337.06	-3.33151	0.0859837	1.06558	0	0	0	0.382601	0.592485	0.227323	0	0	0	3.71411	0.00225755	2.64636	1	0	1	-1.66634	0.491443	0.308527	0	0	0				0	-1	-1
Q10QW9_ORYSJ	4869.8	705.38	17.372	7.0326	23.352	769.04	535.8	497.7	183.62	536.63	4.6636	13.271	329.3	206.93	250	40.143	21.126	341.04	387.4	-1.54868	0.314797	0.50197	0	0	0	-0.392661	0.709626	0.14897	0	0	0	1.15602	0.428241	0.368312	0	0	0	0.991701	0.422817	0.373848	0	0	0	-0.435969	0.808856	0.0921287	0	0	0
B7E2T3_ORYSJ	9106.5	658.77	0	0	899.24	1075.2	524.45	1045.6	856.56	543.42	486.5	552.64	458.46	250.48	520.86	531.87	392.46	0	310.02	-0.309088	0.172732	0.762628	0	0	0	-0.749225	0.0597815	1.22343	0	0	0	-0.440137	0.0614074	1.21178	0	0	0	0.549261	0.487914	0.311657	0	0	0	-0.588601	0.344351	0.462999	0	0	0
Q0JNP0_ORYSJ	9804.1	274.98	0	275.29	1856.9	490.99	582.42	10.112	222.74	107.42	773.99	515.03	704.69	459.71	6.7413	879.44	1525.3	298.32	820.06	-0.122478	0.847428	0.0718973	0	0	0	0.344226	0.685021	0.164296	0	0	0	0.466703	0.515485	0.287784	0	0	0	-0.957524	0.274462	0.561518	0	0	0	0.724366	0.602766	0.219851	0	0	0
B8ACN1_ORYSI	492.3	0	241.4	0	0	0	0	0	0	0	50.254	50.997	149.65	0	0	0	0	0	0				0	1	1				0	0	0				0	-1	-1				0	-1	-1				0	-1	-1
B8AY77_ORYSI	4254.2	223.4	0	439.39	0	388.07	154.79	332.66	78.833	167.6	315.7	488.96	291.54	38.125	326.12	359.48	265.81	258.53	125.19	0.815615	0.193701	0.712868	0	0	0	0.114801	0.821211	0.0855452	0	0	0	-0.700814	0.146831	0.833181	0	0	0	-0.405938	0.609511	0.215018	0	0	0	-0.341782	0.683336	0.165366	0	0	0
B9FWE4_ORYSJ	3739.1	0	185.23	284.12	598.92	210.68	206.21	204.71	208.71	265.34	374.27	1.8457	495.81	321.89	282.86	61.918	36.599	0	0	0.216053	0.825886	0.0830798	0	0	0	-2.77893	0.311197	0.506965	0	0	0	-2.99498	0.492731	0.30739	0	0	0	0.505686	0.232118	0.634291	0	0	0	0.341988	0.719609	0.142903	0	0	0
Q0D721_ORYSJ	8182	197.39	698.82	462.55	853.17	633.74	674.86	109.18	169.04	257.63	109.85	199.55	379.88	127.35	547.89	619.89	702.66	770.41	668.1	-1.24481	0.0422501	1.37417	-1	0	-1	0.43206	0.0569096	1.24481	0	0	0	1.67687	0.00510235	2.29223	1	0	1	-0.781671	0.197658	0.704085	0	0	0	0.253721	0.704276	0.152257	0	0	0
B9FEC7_ORYSJ	174.92	0	63.639	0	81.651	0	0	0	1.8335	1.7462	0	15.287	0	7.3126	0	0	0	3.4457	0	-1.84405			0	0	0	-3.96743			0	0	0	-2.12338			0	0	0	-4.39689	0.00366327	2.43613	-1	0	-1	-2.49643			0	0	0
B7ESS8_ORYSJ	2414.3	374.45	266	453.83	373.35	410.49	223.09	72.532	0	0	240.59	0	0	0	0	0	0	0	0	-0.156064	0.553466	0.256909	0	0	0				0	-1	-1				0	-1	-1	-1.86696	0.230903	0.63657	0	0	0				0	-1	-1
Q0DC43_ORYSJ	16591	1367.6	835.23	913.38	1514.7	2052	752.17	128.18	642.98	69.121	1054	1323.5	761.81	403.23	848.09	503.79	1472.2	1068.2	881.25	-0.0149828	0.967445	0.0143735	0	0	0	0.174667	0.603441	0.219365	0	0	0	0.18965	0.533417	0.272933	0	0	0	-1.47154	0.140328	0.852854	0	0	0	-0.592851	0.34697	0.459708	0	0	0
CYSK1_ORYSJ	45719	2791.2	2837.8	3159.9	2093.9	3306.6	2614.3	2146.6	2640	2059.5	2898.2	2516.4	3102.8	2630.1	1396	4679	2039.7	1638.8	1168	0.452514	0.128849	0.889917	0	0	0	-0.301773	0.382348	0.417541	0	0	0	-0.754287	0.0183719	1.73585	-1	0	-1	0.105478	0.611091	0.213894	0	0	0	0.180062	0.696994	0.156771	0	0	0
Q10CX6_ORYSJ	2343	138.07	0	0	150.04	0	0	293.65	153.81	81.915	156.54	317.02	346.3	0	0	123.81	250.04	131.34	200.44	1.4461	0.318885	0.496366	0	0	0	0.998204	0.268931	0.57036	0	0	0	-0.447898	0.3776	0.422968	0	0	0	0.601889	0.683732	0.165114	0	0	0	-0.337187			0	0	0
A2YWN1_ORYSI	13289	396.93	411.89	248.48	555.87	188.69	0	984.78	950.26	959.73	204.71	1636	1392.5	458.52	150.55	585.03	1684	2111.6	369.21	2.12826	0.251648	0.599206	0	0	0	2.50484	0.188526	0.72463	0	0	0	0.376578	0.664932	0.177223	0	0	0	1.92829	0.000126184	3.899	1	0	1	0.390134	0.497272	0.303406	0	0	0
Q0DYM2_ORYSJ	2130	0	0	0	0	0	557.28	0	13.483	340.4	308.7	0	0	113.2	412.1	384.82	0	0	0	-0.915822			0	0	0				0	-1	-1				0	-1	-1				0	1	1				0	1	1
B8BNI2_ORYSI	97960	7163.5	11117	7108.3	6673.7	7146.3	4955.7	7515.1	7766.5	8076.2	924.49	3408.6	4710.5	3203.9	6395.3	5570	2437.5	989.03	2798.4	-0.618367	0.239728	0.620281	0	0	0	-1.11341	0.0147146	1.83225	-1	0	-1	-0.495046	0.539714	0.267836	0	0	0	0.389847	0.007733	2.11165	0	0	0	-0.445372	0.176847	0.752403	0	0	0
Q0E2Q6_ORYSJ	3302.7	276.72	0	73.862	142.83	0	446.73	161.04	0	98.145	918.03	102.92	0	163	0	305.69	88.658	238.15	286.95	0.852791	0.654903	0.183823	0	0	0	-0.28001	0.78054	0.107605	0	0	0	-1.1328	0.439233	0.357305	0	0	0	-0.147719	0.896938	0.0472374	0	0	0	0.383095	0.698637	0.155748	0	0	0
Q10SE8_ORYSJ	254.89	0	0	0	0	0	0	0	71.303	0	0	44.346	0	0	53.184	86.059	0	0	0				0	1	1				0	0	0				0	-1	-1				0	1	1				0	1	1
Q10R77_ORYSJ	50942	2482.6	2056.6	1764.6	3865.2	1929.9	1155.7	6627.8	4865	9324.6	1451.5	683.45	2355.2	3825.4	1188.3	4019.4	1932.9	1315.9	97.724	-0.163153	0.809128	0.0919826	0	0	0	-0.568612	0.483999	0.315156	0	0	0	-0.405459	0.647188	0.18897	0	0	0	2.17316	0.0142167	1.8472	1	0	1	0.722642	0.268641	0.570828	0	0	0
Q0DBY0_ORYSJ	309.82	7.5417	0	9.9678	17.624	9.1295	1.1855	4.0308	0	7.6476	32.74	27.856	25.818	128.18	8.071	0.82986	14.09	0	15.108	2.1426	0.00237992	2.62344	1	0	1	1.23704	0.120475	0.919103	0	0	0	-0.905565	0.00423333	2.37332	-1	0	-1	-0.214125	0.637857	0.195277	0	0	0	2.61505	0.52463	0.280147	0	0	0
Q8GVI0_ORYSJ	782.1	26.961	13.304	36.712	63.554	85.106	1.3842	27.699	13.425	27.324	146.26	41.464	32.788	62.071	0	23.419	2.8514	88.03	89.744	1.05775	0.374676	0.426344	0	0	0	0.932376	0.432595	0.363918	0	0	0	-0.125375	0.902526	0.04454	0	0	0	0.24731	0.659122	0.181034	0	0	0	0.946229	0.356121	0.448403	0	0	0
Q7F2P0_ORYSJ	529.78	0	0	0	0	0	407.7	122.08	0	0	0	0	0	0	0	0	0	0	0				0	-1	-1				0	-1	-1				0	0	0				0	1	1				0	0	0
A0N0C3_ORYSI	4037.4	0	181.56	33.204	392.7	596.47	395.39	4.7158	85.558	0	518.58	27.116	311.84	418.96	182.03	755.8	0	0	133.44	-0.335184	0.631033	0.199948	0	0	0	-1.2478	0.145236	0.837925	0	0	0	-0.912614	0.672844	0.172086	0	0	0	-0.541512	0.754817	0.122158	0	0	0	2.51466	0.133085	0.875871	0	0	0
Q8HCQ9_ORYSJ	4495.6	435.67	590.64	0	0	456.81	6.0069	0	211.27	408.34	0	4.5051	672.65	0	295.29	286.81	609.25	518.34	0	1.16186	0.658687	0.181321	0	0	0	1.85691	0.116493	0.933702	0	0	0	0.695055	0.596028	0.224733	0	0	0	-0.219235	0.657062	0.182393	0	0	0	-0.538544	0.0810311	1.09135	0	0	0
A3BUS4_ORYSJ	958.02	0	0	155.23	0	0	0	0	0	0	436.24	257.49	0	0	109.05	0	0	0	0				0	1	1				0	0	0				0	-1	-1				0	-1	-1	-0.168454			0	0	0
Q9FTY4_ORYSJ	2698.5	0	437.5	156.24	622.78	535.56	78.817	7.4888	12.604	48.812	126.38	79.113	92.383	80.943	77.564	153.29	0	113.44	75.553	-1.55032	0.152	0.818156	0	0	0	-1.50525	0.270671	0.567559	0	0	0	0.0450689	0.881051	0.0549988	0	0	0	-3.02176	0.0586489	1.23174	0	0	0	-1.09005	0.171687	0.765262	0	0	0
Q657T1_ORYSJ	106.62	0	0	0	0	0	0	0	106.62	0	0	0	0	0	0	0	0	0	0				0	0	0				0	0	0				0	0	0				0	1	1				0	0	0
A2ZNR1_ORYSJ	4693.8	0	0	0	1277.3	1336.4	1165.5	0	0	0	0	0	0	0	0	914.49	0	0	0				0	-1	-1				0	-1	-1				0	0	0				0	0	0				0	1	1
A6MZH2_ORYSI	553.1	0	20.137	0	49.168	48.798	51.763	0	0	0	0	0	0	0	0	283.15	0	0	100.09				0	-1	-1	1.51145	0.0235867	1.62733	1	0	1				0	1	1				0	-1	-1	4.17473			0	0	0
A2WKG3_ORYSI	470.14	16.116	21.7	21.113	0	0	14.648	8.9389	8.761	7.2335	163.96	25.835	27.8	20.422	33.914	21.429	29.403	27.116	21.747	2.29418	0.576132	0.239478	0	0	0	0.947533	0.0510359	1.29212	0	0	0	-1.34665	0.370392	0.431338	0	0	0	-0.755895	0.00668934	2.17462	-1	0	-1	0.660842	0.180909	0.74254	0	0	0
Q9AWS9_ORYSJ	7789.8	365.22	0	0	0	1072.4	201.08	373.74	473.36	987.62	1164.6	1065.3	1257.3	11.857	376.6	0	412.3	0	28.495	1.32536	0.0524423	1.28032	0	0	0	-1.07055	0.535856	0.270952	0	0	0	-2.39591	0.0123115	1.90969	-1	0	-1	0.975567	0.503884	0.29767	0	0	0	-0.766409	0.741339	0.129983	0	0	0
Q7F7Z7_ORYSJ	75.506	0	0	0	0	0	0	0	0	0	0	0	75.506	0	0	0	0	0	0				0	1	1				0	0	0				0	-1	-1				0	0	0				0	0	0
A2WL83_ORYSI	282.65	0	87.064	0	41.539	40.897	0	0	0	0	0	50.182	59.76	0	0	3.2112	0	0	0	1.02267	0.0399809	1.39815	1	0	1				0	-1	-1				0	-1	-1				0	-1	-1	-4.43296			0	0	0
Q949E2_ORYSA	388.11	27.193	59.653	2.925	49.837	0	29.999	0	0	0	39.432	37.115	60.728	31.023	22.781	0	24.823	2.6	0	0.547793	0.296909	0.527376	0	0	0	-1.19182	0.255024	0.593419	0	0	0	-1.73961	0.105785	0.975577	0	0	0				0	-1	-1	0.31853	0.721654	0.141671	0	0	0
Q5VR43_ORYSJ	978.15	105.94	0	92.733	49.169	51.137	0	27.022	101.31	31.838	32.245	27.767	64.413	34.333	93.904	70.68	98.491	52.922	44.244	0.295324	0.671638	0.172865	0	0	0	0.982078	0.191091	0.718759	0	0	0	0.686754	0.270338	0.568094	0	0	0	-0.576451	0.469981	0.32792	0	0	0	-0.466206	0.408644	0.388655	0	0	0
A2WLE4_ORYSI	14886	718.29	926.39	887.23	709.33	783.68	405.47	109.71	427.86	164.72	1279.3	1522	987.72	757.43	557.84	965.2	1237.6	1288.9	1156.9	1.42066	0.00718122	2.1438	1	0	1	1.45656	0.000106087	3.97434	1	0	1	0.0359021	0.847344	0.0719401	0	0	0	-1.36809	0.0229733	1.63878	-1	0	-1	0.10006	0.571877	0.242697	0	0	0
A2WLL0_ORYSI	42739	3145.8	3993.3	3952.6	2990	3880.7	3668.5	3266.1	3404	2232.3	877.31	527.79	1050.3	2956.9	1904.9	1407.6	976.12	1318.4	1186.3	-1.74742	0.0157674	1.80224	-1	0	-1	-1.16682	0.0312294	1.50544	-1	0	-1	0.580598	0.122536	0.911735	0	0	0	0.170077	0.476138	0.322268	0	0	0	-0.516967	0.191127	0.718679	0	0	0
Q5SNJ4_ORYSJ	13043	580.89	626.24	815.14	801.89	1055.1	803.17	281.5	631.08	500.84	750.75	720.65	366.13	843.25	646.33	1340.7	662.17	852.86	764.79	-0.171643	0.593583	0.226518	0	0	0	0.232957	0.306103	0.514132	0	0	0	0.4046	0.213152	0.671312	0	0	0	-0.0533082	0.890531	0.0503508	0	0	0	0.702327	0.0847325	1.07195	0	0	0
A2ZQ69_ORYSJ	331.2	0	0	0	170.82	0	0	0	0	0	44.922	85.233	0	0	0	0	0	0	30.226	-0.847366	0.410008	0.387208	0	0	0	-1.78077			0	0	0	-0.933402	0.572838	0.241968	0	0	0				0	0	0				0	0	0
Q8L650_ORYSJ	24.791	0	0	0	0	0	0	0	0	0	0	0	24.23	0	0.56024	0	0	0	0				0	1	1				0	0	0				0	-1	-1				0	0	0				0	1	1
Q5QNA5_ORYSJ	700.5	81.127	208.14	46.347	0	0	0	46.591	48.715	16.857	1.2095	0	6.1227	19.218	9.8001	35.702	28.242	41.153	111.28				0	1	1				0	1	1	4.14764	0.208029	0.681875	0	0	0	-0.996985	0.244469	0.611777	0	0	0	-2.06798	0.0920643	1.03591	0	0	0
Q9LD82_ORYSJ	15753	1413.3	2018.7	1314.5	2180.2	2090.7	746.48	1346	283.18	626.69	378.6	717.7	0	298.85	377.38	1266	453.91	240.46	0	-1.16186	0.145282	0.837788	0	0	0	-1.78199	0.0753433	1.12296	0	0	0	-0.620139	0.467732	0.330003	0	0	0	-0.559869	0.337933	0.471169	0	0	0	-1.08995	0.0575476	1.23997	0	0	0
Q9LHY3_ORYSJ	518.35	0	0	0	0	0	0	0	371.62	146.73	0	0	0	0	0	0	0	0	0				0	0	0				0	0	0				0	0	0				0	1	1				0	0	0
Q9XHW8_ORYSJ	35476	1557.9	1431.4	1958.9	862.97	4625	4497.5	2384.9	1682.7	2399.2	2169	1574.3	1979	703.34	2437.6	2073	1368.9	1440.1	330.21	-0.511515	0.513773	0.289229	0	0	0	-1.32605	0.238353	0.62278	0	0	0	-0.81453	0.10322	0.986236	0	0	0	0.843548	0.0359388	1.44444	1	0	1	0.312551	0.600049	0.221813	0	0	0
Q9SDD1_ORYSJ	512.48	0	0	0	0	0	0	1.7503	145.14	0	0	0	168.44	0	0	0	0	197.15	0				0	1	1				0	1	1	0.226808			0	0	0				0	1	1				0	0	0
Q0JNL1_ORYSJ	203.83	0	0	0	59.184	0	0	0	0	0	0	95.11	0	49.54	0	0	0	0	0	1.27365			0	0	0				0	-1	-1				0	-1	-1				0	0	0				0	1	1
A2ZS73_ORYSJ	471.54	39.345	7.5657	38.044	63.477	14.971	19.056	3.7278	0	3.7667	17.266	23.598	19.903	7.2301	6.2269	42.222	95.692	54.275	15.175	-0.225795	0.750061	0.124903	0	0	0	1.23905	0.257901	0.588546	0	0	0	1.46484	0.188434	0.72484	0	0	0	-2.54946	0.210357	0.677043	0	0	0	-0.579837	0.585745	0.232292	0	0	0
A3C0A7_ORYSJ	52.599	3.8356	0	0	0	0	0	0	0	0	0	0	0	0	3.5959	0	0	28.168	16.999				0	0	0				0	1	1				0	1	1				0	-1	-1	0			0	0	0
Q5U1S9_ORYSJ	134.83	0	0	0	0	0	0	56.349	0	0	0	0	78.484	0	0	0	0	0	0				0	1	1				0	0	0				0	-1	-1				0	1	1				0	0	0
A2WPA9_ORYSI	701.39	243.23	232.2	225.96	0	0	0	0	0	0	0	0	0	0	0	0	0	0	0				0	0	0				0	0	0				0	0	0				0	-1	-1				0	-1	-1
A2ZSP3_ORYSJ	2466.5	108.64	248.65	86.716	138.18	144.49	130	128.09	124.6	58.347	42.736	71.707	248.73	376.06	36.37	157.16	18.784	178.2	169.1	0.229078	0.805724	0.0938137	0	0	0	0.303274	0.685984	0.163686	0	0	0	0.0741958	0.944589	0.0247572	0	0	0	0.0496579	0.920585	0.0359362	0	0	0	0.714107	0.536336	0.270563	0	0	0
Q94CM9_ORYSJ	6820.3	607.28	0	408.55	0	0	509.38	0	0	0	0	0	624.16	3748.8	556.42	365.65	0	0	0	0.40007			0	0	0				0	-1	-1				0	-1	-1				0	-1	-1	1.78149	0.501048	0.30012	0	0	0
A2WQ40_ORYSI	9083.4	529.47	504.65	572.84	626.26	966.02	572.73	189.75	274.76	192.55	743.66	933.47	635.9	299.92	413.67	504.39	397.58	422.24	303.55	0.491986	0.118783	0.925246	0	0	0	-0.481386	0.105654	0.976113	0	0	0	-0.973373	0.0161473	1.7919	-1	0	-1	-0.83088	0.0363409	1.4396	-1	0	-1	-0.168295	0.516334	0.287069	0	0	0
A2WQX8_ORYSI	0	0	0	0	0	0	0	0	0	0	0	0	0	0	0	0	0	0	0				0	0	0				0	0	0				0	0	0				0	0	0				0	0	0
Q5ZBJ1_ORYSJ	10536	530.32	0	422.98	101.26	22.081	164.9	0	174.18	0	1249.2	1290.8	896.51	586.7	955.69	2485.1	291.51	511.83	852.54	3.80533	0.000792887	3.10079	1	0	1	2.86076	0.0603551	1.21929	0	0	0	-0.944567	0.0677347	1.16919	0	0	0	-1.13963	0.328657	0.483257	0	0	0	1.52364	0.256976	0.590108	0	0	0
Q9FTH0_ORYSJ	3851	211.45	1.8029	217.51	0	503.34	181.64	0	202.16	0	621.97	469.22	475.42	294.54	0	95.774	286.83	289.31	0	0.994613	0.0399031	1.39899	1	0	1	0.178549	0.721536	0.141742	0	0	0	-0.816064	0.0122427	1.91212	-1	0	-1	0.820618	0.522211	0.282154	0	0	0	0.580988	0.624211	0.204669	0	0	0
Q94JA2_ORYSJ	9231.4	0	226.18	1169.3	504.14	0	1245	278.2	0	1107.1	1044.9	782.25	1090.8	602.44	606.15	493.7	81.266	0	0	0.320723	0.619029	0.208289	0	0	0	-3.26374	0.525688	0.279272	0	0	0	-3.58446	0.0480362	1.31843	-1	0	-1	0.465125	0.761557	0.118298	0	0	0	-0.00873298	0.992251	0.00337839	0	0	0
Q5VPB9_ORYSJ	3014.6	217.4	275.32	276.17	353.34	188.11	246.16	159.12	87.373	98.033	64.843	0	1.3316	39.726	252.34	220.22	169.44	257.36	108.36	-2.70782	0.0473465	1.32471	-1	0	-1	-0.120242	0.79261	0.10094	0	0	0	2.58758	0.084212	1.07463	0	0	0	-0.668005	0.0646299	1.18957	0	0	0	-0.328565	0.568035	0.245625	0	0	0
Q9XGU8_ORYSA	13755	255.06	1511.3	381.12	1451	1354.4	827.81	587.97	532.24	1063.2	542.78	82.564	273.17	104.87	582.09	610.23	1097.3	1250.6	1247.5	-1.63005	0.00987405	2.0055	-1	0	-1	0.482541	0.0249275	1.60332	0	0	0	2.11259	0.00299093	2.52419	1	0	1	0.658595	0.37582	0.425021	0	0	0	-0.32949	0.728689	0.137458	0	0	0
Q8SA35_ORYSJ	12294	792.96	1145	667.43	340.34	1225.8	539.27	248.32	327.45	888.32	378.29	549.79	720.5	608.74	265.53	837.71	1277	390.27	1091.7	0.0663013	0.911141	0.0404145	0	0	0	0.862038	0.256943	0.590164	0	0	0	0.795737	0.246355	0.608439	0	0	0	-0.333457	0.572793	0.242003	0	0	0	-0.35878	0.357965	0.446159	0	0	0
Q5N9S2_ORYSJ	116.36	0	0	0	16.006	0	0	8.9466	5.3658	5.3121	22.495	21.318	16.565	6.71	0	0	0	13.641	0	0.883591	0.0740407	1.13053	0	0	0	0.406625			0	0	0	-0.476965	0.166721	0.77801	0	0	0				0	1	1				0	1	1
A2WUC5_ORYSI	789.03	236.16	0	207.16	0	0	0	116.28	0	0	229.43	0	0	0	0	0	0	0	0				0	1	1				0	0	0				0	-1	-1	-0.578281	0.386918	0.412382	0	0	0				0	-1	-1
O22620_ORYSA	824.33	66.096	0	52.62	196.33	0	199.27	0	0	3.0574	4.3677	0	0	109.09	2.6206	0	38.823	74.508	77.547	-5.33762	0.204147	0.690057	0	0	0	-1.27333	0.0480541	1.31827	-1	0	-1	4.06429	0.162578	0.788937	0	0	0	-3.96134	0.204994	0.68826	0	0	0	0.0997731	0.951279	0.0216922	0	0	0
Q8W0E8_ORYSJ	3725.5	44.693	557.19	438.51	786.07	251.19	225.87	0	186.28	177.92	92.815	0	349.47	0	285.63	0	131.93	31.218	166.69	-0.441759	0.681704	0.166404	0	0	0	-1.40258	0.190569	0.719947	0	0	0	-0.96082	0.423913	0.372723	0	0	0	-0.345375	0.719107	0.143206	0	0	0	0.226395	0.857447	0.0667929	0	0	0
Q8W0E6_ORYSJ	1900.9	4.457	1140.3	0	0	0	0	0	0	0	0	41.777	0	0	0	0	218.16	306.46	189.74				0	1	1				0	1	1	2.55556	0.101809	0.992214	0	0	0				0	-1	-1				0	-1	-1
A2ZXC9_ORYSJ	1214.5	0	15.483	0	67.671	0	0	0	12.968	107.99	89.801	0	224.36	143.36	121.71	196.1	54.703	97.257	83.08	1.80165	0.545629	0.263103	0	0	0	0.856239	0.329592	0.482023	0	0	0	-0.945411	0.288193	0.540317	0	0	0	2.74643	0.643733	0.191294	0	0	0	3.87188	0.0228234	1.64162	1	0	1
A2ZXD8_ORYSJ	45793	513.71	5365.4	220.35	4997.6	4548.8	7729.1	3034.1	7207.5	166.32	460.2	192.44	5445.2	449.86	887.39	3460	384.97	460.26	269.55	-1.14527	0.328273	0.483764	0	0	0	-3.58827	0.0403346	1.39432	-1	0	-1	-2.443	0.39296	0.405652	0	0	0	1.48235	0.375636	0.425233	0	0	0	0.0391382	0.977866	0.00972079	0	0	0
A2WUU6_ORYSI	3384.6	257.89	222.92	0	443.97	338.8	0	0	0	0	0	341.76	395.57	0	630.2	258.44	238.12	256.96	0	0.518752	0.14169	0.848662	0	0	0	-0.0710069	0.771427	0.112705	0	0	0	-0.589759	0.0773347	1.11163	0	0	0				0	-1	-1	1.17057	0.396901	0.401318	0	0	0
A2WUX6_ORYSI	1716.7	140.25	0	0	108.41	0	0	0	0	0	359.36	549.39	475.52	0	0	0	83.807	0	0	2.66113	0.0992789	1.00314	0	0	0	0.186413			0	0	0	-2.47472	0.103824	0.983703	0	0	0				0	-1	-1				0	-1	-1
B9EZL8_ORYSJ	151.78	0	151.78	0	0	0	0	0	0	0	0	0	0	0	0	0	0	0	0				0	0	0				0	0	0				0	0	0				0	-1	-1				0	-1	-1
Q5JKV1_ORYSJ	0	0	0	0	0	0	0	0	0	0	0	0	0	0	0	0	0	0	0				0	0	0				0	0	0				0	0	0				0	0	0				0	0	0
Q94J17_ORYSJ	1592.8	150.29	152.31	88.196	1.9462	40.968	0	94.537	152.52	119.25	44.956	0	64.517	42.23	82.597	131.85	198.57	55.968	172.09	1.91606	0.161162	0.792737	0	0	0	3.35908	0.107893	0.967006	0	0	0	1.44302	0.209724	0.678351	0	0	0	0.377587	0.310575	0.507834	0	0	0	-0.392768	0.425788	0.370806	0	0	0
Q8RVD1_ORYSJ	6114.7	186.67	170.35	326.12	284.02	249.46	0	198.92	0	581.67	815.4	1247.6	526.2	266.65	205.31	191.7	379.98	251.4	233.24	2.24593	0.089542	1.04797	0	0	0	0.728686	0.100678	0.997068	0	0	0	-1.51724	0.0604223	1.2188	0	0	0	1.2236	0.231272	0.635877	0	0	0	0.214429	0.623894	0.204889	0	0	0
A3AQF6_ORYSJ	2097.9	96.05	190.2	130.26	283.68	257	60.868	38.732	38.109	0	181.62	192.37	221.88	0	14.961	15.997	186.24	79.004	110.96	0.485549	0.279547	0.553546	0	0	0	-0.124055	0.830121	0.0808584	0	0	0	-0.609603	0.120842	0.917782	0	0	0	-1.31871	0.0136228	1.86573	-1	0	-1	-2.88624	0.00484195	2.31498	-1	0	-1
Q5VR66_ORYSJ	109.36	0	109.36	0	0	0	0	0	0	0	0	0	0	0	0	0	0	0	0				0	0	0				0	0	0				0	0	0				0	-1	-1				0	-1	-1
Q5VR53_ORYSJ	0	0	0	0	0	0	0	0	0	0	0	0	0	0	0	0	0	0	0				0	0	0				0	0	0				0	0	0				0	0	0				0	0	0
Q8RUP8_ORYSJ	376.16	0	0	0	183.59	0	0	0	102.38	0	0	0	0	0	0	90.189	0	0	0				0	-1	-1				0	-1	-1				0	0	0				0	1	1				0	1	1
Q5QLS8_ORYSJ	906.02	1.3844	114.29	0	54.892	261.95	45.483	0	0	88.584	0	55	0	80.838	9.8586	65.285	28.611	79.558	20.279	-0.632759	0.769803	0.11362	0	0	0	-0.950342	0.449278	0.347484	0	0	0	-0.317583	0.802543	0.0955319	0	0	0	1.36811	0.517763	0.285869	0	0	0	0.371969	0.790805	0.101931	0	0	0
B9F6Z5_ORYSJ	7965.1	697.69	228.91	0	287.07	313.6	298.68	345.23	349.56	418.34	849.8	507.53	828.18	405.95	620.12	434.09	686.54	0	693.84	1.63737	0.0115188	1.93859	1	0	1	1.64072	0.00225588	2.64668	1	0	1	0.00334926	0.991305	0.00379274	0	0	0	0.0324595	0.964952	0.0154941	0	0	0	0.231101	0.772384	0.112167	0	0	0
Q7XUC9_ORYSJ	307860	16372	26668	17102	26389	24971	22731	19872	21154	20783	11106	13076	14061	14321	14239	14992	6537.3	13452	10035	-0.571799	0.0382817	1.41701	0	0	0	-0.844557	0.0364331	1.4385	-1	0	-1	-0.272759	0.438416	0.358114	0	0	0	0.553632	0.00163021	2.78776	0	0	0	-0.161822	0.238046	0.62334	0	0	0
Q8LR75_ORYSJ	29.638	0	0	0	0	0	0	0	0	29.638	0	0	0	0	0	0	0	0	0				0	0	0				0	0	0				0	0	0				0	1	1				0	0	0
Q94CU3_ORYSJ	3266.4	0	0	0	0	1218.5	1574.8	0	0	0	252.35	220.83	0	0	0	0	0	0	0	-2.36466	0.113467	0.945131	0	0	0				0	-1	-1				0	-1	-1				0	0	0				0	0	0
Q943K1_ORYSJ	246730	19013	26000	17941	20104	13954	11410	17995	15211	11878	8173.3	6866.1	6584.5	10966	18434	14072	11461	8497.2	8172.4	-0.671734	0.0248359	1.60492	-1	0	-1	-0.22027	0.323268	0.490437	0	0	0	0.451463	0.0341822	1.4662	0	0	0	0.0195934	0.92694	0.0329484	0	0	0	-0.236907	0.417942	0.378884	0	0	0
Q5N9Z8_ORYSJ	415.33	0	78.115	82.742	0	0	0	0.84269	72.998	0.84269	1.0534	53.512	0	0	57.543	0	0	67.679	0				0	1	1				0	1	1	1.35964	0.520178	0.283848	0	0	0	-1.10635	0.429062	0.36748	0	0	0	0.0157673	0.972588	0.0120712	0	0	0
A3A032_ORYSJ	132.42	1.2448	1.396	17.827	4.2579	13.515	0	4.8883	0	3.9122	14.982	0	44.125	0	10.201	13.015	3.0602	0	0	2.34023	0.280647	0.551839	0	0	0	-0.969626	0.689161	0.16168	0	0	0	-3.30986	0.511253	0.291364	0	0	0	-0.205584	0.907622	0.0420952	0	0	0	0.942515	0.444405	0.352222	0	0	0
A2WXH7_ORYSI	3719.1	144.95	202.59	219.24	111.35	246.76	118.54	115.52	85.893	69.183	613.56	293.29	715.49	237.15	234.27	21.404	91.602	84.29	113.98	2.17376	0.0352839	1.45242	1	0	1	-0.229692	0.583318	0.234094	0	0	0	-2.40345	0.0296326	1.52823	-1	0	-1	-0.57202	0.0942847	1.02556	0	0	0	0.163948	0.825577	0.0832424	0	0	0
Q5N821_ORYSJ	3353.8	180.45	845.18	143.23	218.13	193.13	54.773	41.755	41.895	24.408	275.17	308.39	50.298	102.47	176.42	65.506	278.8	172.24	181.6	0.903671	0.315419	0.501112	0	0	0	0.986784	0.0579072	1.23727	0	0	0	0.0831131	0.890983	0.0501304	0	0	0	-2.79749	0.153503	0.813883	0	0	0	-1.28746	0.307214	0.512559	0	0	0
Q8LJ85_ORYSJ	1041.1	55.199	0	57.738	204.6	0	0	67.373	74.962	25.345	160.44	26.295	40.856	15.492	118.3	104.96	0	0	89.512	-0.923106	0.485431	0.313872	0	0	0	-0.479647			0	0	0	0.44346	0.765732	0.115923	0	0	0	0.323438	0.615445	0.210811	0	0	0	0.59916	0.57519	0.240188	0	0	0
Q9AVA6_ORYSA	6410.4	215.55	388.81	58.229	568.25	147.8	160.54	230.17	187.63	167.88	595.62	225.35	167.14	376.99	503.2	1137.6	614.29	259.9	405.42	0.579079	0.512231	0.290534	0	0	0	1.05518	0.152303	0.817292	0	0	0	0.476105	0.462021	0.335339	0	0	0	0.374481	0.490509	0.309353	0	0	0	1.88023	0.0667586	1.17549	0	0	0
Q8RV12_ORYSJ	51.745	0	51.745	0	0	0	0	0	0	0	0	0	0	0	0	0	0	0	0				0	0	0				0	0	0				0	0	0				0	-1	-1				0	-1	-1
Q5JKK9_ORYSJ	5810.6	0	0	0	2618.7	2251.5	0	0	0	0	0	940.43	0	0	0	0	0	0	0	-0.793307	0.182005	0.739918	0	0	0				0	-1	-1				0	-1	-1				0	0	0				0	0	0
Q8W4V0_ORYSA	13150	163.66	385.7	0	1961.2	2361	1978.8	497.55	228.82	0	575.84	535.72	976.3	812.74	1119.2	1240.9	0	165.96	146.37	-1.20901	0.0177512	1.75077	-1	0	-1	-3.26864	0.0074201	2.12959	-1	0	-1	-2.05963	0.0831935	1.07991	0	0	0	1.01296	0.33301	0.477543	0	0	0	2.3169	0.00917881	2.03721	1	0	1
Q8GT15_ORYSJ	304.37	1.4752	0	0	0	119.27	0	0	0	0	67.636	0	53.555	62.441	0	0	0	0	0	-0.451334	0.168074	0.774499	0	0	0				0	-1	-1				0	-1	-1				0	-1	-1	5.60288			0	0	0
Q5U1S3_ORYSJ	62248	2155.9	2476.8	3148	7375.5	6321.7	5840.9	1828.3	2415	1356.9	3307	2825	3394.1	5038.6	4763.7	4986.7	1595.3	1800.8	1617.7	-0.656833	0.0150803	1.82159	-1	0	-1	-1.50772	0.00136386	2.86523	-1	0	-1	-0.850892	0.00320922	2.4936	-1	0	-1	-0.00036241	0.999118	0.000383161	0	0	0	1.19103	0.00301006	2.52142	1	0	1
Q94DM2_ORYSJ	1347.7	0	0	0	236.52	0	515.69	75.442	0	154.9	138.03	0	221.6	0	5.5465	0	0	0	0	-0.875571	0.488167	0.311432	0	0	0				0	-1	-1				0	-1	-1				0	1	1				0	1	1
A2WZT1_ORYSI	787.09	26.752	46.388	58.135	25.854	46.461	36.252	46.958	28.548	109.55	41.775	52.794	45.543	18.795	55.874	71.984	19.378	21.647	34.409	0.73264	0.0547753	1.26142	0	0	0	-0.0753653	0.866289	0.062337	0	0	0	-0.808005	0.049825	1.30255	-1	0	-1	0.992677	0.284839	0.545401	0	0	0	0.410465	0.491993	0.308041	0	0	0
A2WZV9_ORYSI	113.38	12.71	0	0	0	0	0	0	0	0	16.994	29.341	0	0	0	39.214	9.009	0	6.1147				0	1	1				0	1	1	-1.54565	0.165585	0.780979	0	0	0				0	-1	-1	1.44222			0	0	0
Q6Z7B0_ORYSJ	64019	3591.5	5772.3	5390.2	3143.4	5575.4	3621.1	2778.7	2664.3	2895.3	3253.8	1973	3991.6	3026.4	4776.1	4424.6	2396.3	2892	1853.4	-0.036249	0.928297	0.032313	0	0	0	-0.339148	0.327112	0.485303	0	0	0	-0.302899	0.448022	0.3487	0	0	0	-0.319157	0.0734467	1.13403	0	0	0	0.0202872	0.936434	0.0285229	0	0	0
Q6ZG90_ORYSJ	14726	465.89	1463.1	445.37	780.53	1369	694.11	790.84	1483	2101.4	859.99	376.27	655.63	382.97	995.47	275.31	640.73	315.66	631.13	-0.192255	0.633256	0.198421	0	0	0	-0.356854	0.396243	0.402038	0	0	0	-0.164599	0.71202	0.147508	0	0	0	1.46447	0.0827423	1.08227	0	0	0	-0.0834339	0.920151	0.0361411	0	0	0
Q0E483_ORYSJ	11321	943.58	1296.3	576.33	707.96	1206.6	1.1934	593.36	231.52	806.64	843.67	618.5	555.89	505.22	478.28	463.73	186.41	808.39	497.48	0.615977	0.400368	0.397541	0	0	0	0.283463	0.773099	0.111765	0	0	0	-0.332514	0.533438	0.272916	0	0	0	-0.281413	0.596515	0.224379	0	0	0	-0.658577	0.120799	0.917937	0	0	0
A3A2Y3_ORYSJ	641.75	1.4475	59.794	0	0	37.106	38.568	0.74352	50.838	0	156.01	84.753	47.805	0	30.359	0	35.701	39.722	58.906	1.57527	0.183414	0.736568	0	0	0	0.594587	0.295271	0.529779	0	0	0	-0.980687	0.189018	0.723498	0	0	0	0.501398	0.826108	0.0829634	0	0	0	0.652077	0.784065	0.105648	0	0	0
Q6H748_ORYSJ	233620	12654	18361	16609	13536	10232	10191	14211	15734	23072	12040	10976	6116.1	5234.2	18031	17330	10305	10107	8879.2	0.142696	0.645383	0.190182	0	0	0	0.236694	0.163528	0.786407	0	0	0	0.0939973	0.707595	0.150215	0	0	0	0.648964	0.0736639	1.13275	0	0	0	0.0385924	0.93683	0.0283393	0	0	0
Q6Z6F0_ORYSJ	441.45	0	0	208.58	0	0	1.0967	1.645	0	0	0	0	32.353	2.3947	45.408	124.43	0	25.54	0	5.06609			0	0	0	4.72792			0	0	0	-0.338169			0	0	0	-6.55459			0	0	0	-1.74723	0.175786	0.755015	0	0	0
Q6H8E4_ORYSJ	4726.3	194.03	490.76	327.42	179.81	231.1	0	16.58	16.342	50.6	532.2	187.07	100.57	60.053	20.018	25.362	315.53	661.77	1317.1	0.91846	0.478311	0.32029	0	0	0	2.56139	0.215354	0.666846	0	0	0	1.64293	0.193317	0.71373	0	0	0	-3.06085	0.00550648	2.25913	-1	0	-1	-2.9064	0.00595811	2.22489	-1	0	-1
A2X2N8_ORYSI	230.1	0	0	0	0	0	0	0	0	38.084	0	8.81	44.321	6.8508	2.1634	4.6456	125.23	0	0				0	1	1				0	1	1	2.16773	0.207133	0.68375	0	0	0				0	1	1				0	1	1
A2X345_ORYSI	530.24	0	527.38	0	0	0	0	0	0	0	0	0	0	0	0	0	0	2.8663	0				0	0	0				0	1	1				0	1	1				0	-1	-1				0	-1	-1
Q6K241_ORYSJ	1877.8	199.4	5.2699	197.71	0	0	76.707	3.8081	191.44	0	79.598	171.21	200.87	0	0	407.42	70.359	86.635	187.34	1.02975	0.439983	0.356564	0	0	0	0.717337	0.631986	0.199292	0	0	0	-0.312411	0.642265	0.192286	0	0	0	-0.128818	0.931077	0.0310144	0	0	0	1.52088	0.196394	0.706872	0	0	0
Q6ES23_ORYSJ	27377	2766.8	2712.8	3828	2632.2	1772.2	894.95	1967.6	2216.9	1500.5	73.824	276.44	175.35	413.79	2502.5	2985.3	563.01	89.501	4.8502	-2.85713	0.015214	1.81776	-1	0	-1	-2.55117	0.0279442	1.55371	-1	0	-1	0.305962	0.829425	0.081223	0	0	0	-0.249417	0.44516	0.351484	0	0	0	-0.447887	0.459094	0.338099	0	0	0
Q6K4T1_ORYSJ	7023.8	358.75	484.31	279.56	0	0	64.538	214.02	0	267.02	131.04	591.73	2216.1	102.38	0	210.85	709.78	612.93	780.86	4.0119	0.550172	0.259502	0	0	0	3.55274	0.0372492	1.42888	1	0	1	-0.459162	0.701516	0.153962	0	0	0	-0.134904	0.610656	0.214203	0	0	0	-1.07573	0.0536914	1.2701	0	0	0
A2X3I3_ORYSI	1330.5	0	0	0	0	0	97.726	217.34	248.69	344.2	0	86.097	62.147	0	3.277	0	86.112	83.581	101.29	-0.320016	0.505095	0.296627	0	0	0	0	1	0	0	0	0	0.320016	0.265111	0.576572	0	0	0				0	1	1				0	1	1
Q6K8B8_ORYSJ	0	0	0	0	0	0	0	0	0	0	0	0	0	0	0	0	0	0	0				0	0	0				0	0	0				0	0	0				0	0	0				0	0	0
Q6K880_ORYSJ	32.5	0	0	0	0	0	0	0	0	0	14.905	17.595	0	0	0	0	0	0	0				0	1	1				0	0	0				0	-1	-1				0	0	0				0	0	0
Q6K2Y8_ORYSJ	262.66	0	0	0	0	0	0	0	0	0	0	0	0	0	0	0	262.66	0	0				0	0	0				0	1	1				0	1	1				0	0	0				0	0	0
B8AHR1_ORYSI	272.06	15.521	6.7959	19.735	0	0	10.446	0	0	0	28.903	28.82	30.253	19.107	8.4256	13.949	0	50.735	39.372	1.53605	0.0181895	1.74018	1	0	1	2.25927	0.132692	0.877154	0	0	0	0.72322	0.0160549	1.79439	1	0	1				0	-1	-1	0.171112	0.77503	0.110681	0	0	0
A3A6X7_ORYSJ	1127.2	0	0	199.18	0	0	0	472.31	3.6934	250.95	0	0	0	0	0	0	89.749	0	111.3				0	0	0				0	1	1				0	1	1	0.727762	0.759094	0.119704	0	0	0				0	-1	-1
Q6H4L2_ORYSJ	95124	4430.1	6443.4	5851.7	4988	6030.8	4106.8	2179.2	1577.3	2334.5	8779.9	9160.4	8188.3	4703.3	4425.6	5000.5	5727.8	6218.1	4978.3	1.18208	0.000255774	3.59214	1	0	1	0.627521	0.00544808	2.26376	1	0	1	-0.554556	0.00339525	2.46913	0	0	0	-0.959218	0.00315356	2.5012	-1	0	-1	0.040115	0.682912	0.165635	0	0	0
A2X5H4_ORYSI	5215.8	181.96	324.04	328.46	198.07	82.748	169.09	58.876	176.65	187.7	712.6	581.95	750.58	183.77	351.34	297.95	223.36	299.54	107.11	2.5241	0.00103285	2.98596	1	0	1	0.883966	0.197864	0.703632	0	0	0	-1.64013	0.00454431	2.34253	-1	0	-1	-0.479325	0.31197	0.505888	0	0	0	0.295734	0.457018	0.340067	0	0	0
A2X5Y2_ORYSI	0	0	0	0	0	0	0	0	0	0	0	0	0	0	0	0	0	0	0				0	0	0				0	0	0				0	0	0				0	0	0				0	0	0
Q6YY17_ORYSJ	287.74	0	0	0	0	0	0	0	0	0	151.19	136.55	0	0	0	0	0	0	0				0	1	1				0	0	0				0	-1	-1				0	0	0				0	0	0
Q6YY64_ORYSJ	18610	368.11	1033.7	510.44	948.48	883.64	389.36	160.18	144.99	102.25	2548.1	1603.7	1907.7	355.57	531.27	450.93	2343.7	2520.2	1807.4	1.88647	0.00320391	2.49432	1	0	1	2.10425	0.000876859	3.05707	1	0	1	0.217785	0.313512	0.503745	0	0	0	-1.66266	0.0305015	1.51568	-1	0	-1	-0.156897	0.692274	0.159722	0	0	0
A2X724_ORYSI	1146.7	0	515.74	0	0	146.08	0	0	0	0	0	0	0	0	176.99	307.92	0	0	0				0	-1	-1				0	-1	-1				0	0	0				0	-1	-1	-0.602227	0.315409	0.501126	0	0	0
Q6K623_ORYSJ	3795.8	533.4	0	966.18	679.69	725.8	0	0	0	0	0	0	0	623	0	267.75	0	0	0				0	-1	-1				0	-1	-1				0	0	0				0	-1	-1	-0.603781	0.47054	0.327404	0	0	0
Q7X752_ORYSJ	2928.6	0	75.586	0	372.24	958.15	530.33	0	171.8	0	702.97	11.469	5.9429	0	83.012	0	0	0	17.086	-1.07854	0.366964	0.435376	0	0	0	-4.6436	0.193106	0.714205	0	0	0	-3.56506	0.680513	0.167163	0	0	0	1.95122			0	0	0	0.820451			0	0	0
A2X7G8_ORYSI	10086	1158.6	832.6	1608.7	816.06	934.74	355.6	162.49	138.52	355.75	326.73	494.72	376.3	434.73	272.03	501.43	373.78	523.51	419.69	-0.354891	0.341374	0.46677	0	0	0	-0.147367	0.646494	0.189435	0	0	0	0.207523	0.464185	0.333309	0	0	0	-2.02206	0.0383671	1.41604	-1	0	-1	-1.37323	0.0636062	1.1965	0	0	0
Q6H7I9_ORYSJ	6751.9	784.96	768.65	328.64	50.394	116.56	103.64	240.53	408.32	785.28	418.08	198.79	129.49	237.84	289.54	518.47	571.75	581.84	219.14	1.76193	0.0951661	1.02152	0	0	0	2.72946	0.0266674	1.57402	1	0	1	0.967533	0.170048	0.769428	0	0	0	0.0717423	0.913265	0.0394031	0	0	0	-0.631072	0.291271	0.535703	0	0	0
Q6H5V4_ORYSJ	671.24	0	0	0	0	0	0	0	0	0	0	0	0	0	0	667.23	0	0	4.0099				0	0	0				0	1	1				0	1	1				0	0	0				0	1	1
A2X7Q5_ORYSI	633.07	0	0	0	0	0	0	179.66	453.41	0	0	0	0	0	0	0	0	0	0				0	0	0				0	0	0				0	0	0				0	1	1				0	0	0
A2X7X9_ORYSI	354.48	0	0	0	41.395	39.797	21.349	22.605	13.563	19.992	12.303	49.872	31.241	49.239	15.258	0	0	6.8317	31.035	0.321928	0.613613	0.212105	0	0	0	-0.286304	0.696605	0.157013	0	0	0	-0.608232	0.584895	0.232922	0	0	0				0	1	1				0	1	1
Q6ESJ0_ORYSJ	136.06	0	134.05	0	2.0176	0	0	0	0	0	0	0	0	0	0	0	0	0	0				0	-1	-1				0	-1	-1				0	0	0				0	-1	-1				0	-1	-1
A3A9Z4_ORYSJ	1041.2	0	173.27	0	0	0	73.731	0	0	0	114.97	96.315	109.13	0	118.69	355.07	0	0	0	0.569071	0.0694059	1.1586	0	0	0				0	-1	-1				0	-1	-1				0	-1	-1	0.89861	0.630977	0.199986	0	0	0
Q8S3Q8_ORYSJ	53.91	0	0	0	0	0	0	0	0	0	0	0	0	0	0	0	24.233	0	29.677				0	0	0				0	1	1				0	1	1				0	0	0				0	0	0
Q6Z8E0_ORYSJ	51540	748.81	1697.2	1817.9	5162.5	5334.3	4329.1	3478.1	4465.8	1582.3	2857.8	2573	3216.4	1260.9	3819.7	1660.4	1968.1	2856.3	2711.3	-0.392004	0.0528527	1.27693	0	0	0	-0.51068	0.0525268	1.27962	0	0	0	-0.118676	0.622241	0.206042	0	0	0	1.68366	0.0661805	1.17927	0	0	0	1.00824	0.290309	0.537139	0	0	0
Q8S3R2_ORYSJ	209.43	0	75.663	0	18.885	0	0	31.073	0	39.481	0	0	44.325	0	0	0	0	0	0	1.85114			0	0	0				0	-1	-1				0	-1	-1	-0.320969	0.395549	0.4028	0	0	0				0	-1	-1
A3AAL6_ORYSJ	108.73	0	28.503	0	4.1107	0.8093	5.3857	0	0.83209	0	15.28	8.5452	12.832	0	0	11.129	7.2306	0	14.071	2.07241	0.0145446	1.8373	1	0	1	1.98935	0.103166	0.986464	0	0	0	-0.0830557	0.874194	0.058392	0	0	0	-4.14975			0	0	0	-1.02046			0	0	0
A2X8U7_ORYSI	125.81	0	0	0	0	0	0	0	0	0	0	0.9399	72.59	0	0	0	0	52.276	0				0	1	1				0	1	1	0.508886	0.843581	0.073873	0	0	0				0	0	0				0	0	0
Q6Z5K5_ORYSJ	763.24	63.385	74.523	73.508	209.84	53.058	0	14.722	0	17.753	30.653	8.0445	25.659	36.335	31.784	2.4966	22.816	50.695	47.976	-2.0749	0.190884	0.719231	0	0	0	-1.04926	0.349026	0.457142	0	0	0	1.02564	0.144029	0.841551	0	0	0	-1.63149	0.00535269	2.27143	-1	0	-1	-1.22687	0.0513645	1.28934	0	0	0
Q6Z329_ORYSJ	79.655	12.723	5.6428	0	0	10.766	5.6969	1.3474	10.668	2.1161	0	2.56	0	9.8806	8.8124	8.0946	0	1.3474	0	-1.3505	0.237343	0.624623	0	0	0	-2.08746	0.191883	0.716963	0	0	0	-0.736966			0	0	0	-0.584963	0.65296	0.185113	0	0	0	0.137504	0.829804	0.0810247	0	0	0
Q6Z6A7_ORYSJ	3058.5	36.063	110.58	437.42	259.97	78.424	59.818	275.29	193.03	97.837	134.15	130.49	276.52	167.46	88.899	52.481	104.99	233.58	321.51	0.929801	0.265659	0.575676	0	0	0	1.29762	0.169194	0.771614	0	0	0	0.367815	0.590588	0.228716	0	0	0	0.441253	0.664271	0.177655	0	0	0	-0.6053	0.652131	0.185665	0	0	0
Q6K8D4_ORYSJ	9023.8	236.66	586.16	987.56	0	1591.5	1365.2	185.95	325.47	0	987.42	764.82	706.96	607.82	597.53	0	4.8236	0	75.972	-0.571283	0.0418565	1.37824	0	0	0	-4.75806	0.0120252	1.91991	-1	0	-1	-4.18678	0.00212562	2.67251	-1	0	-1	-0.727696	0.483141	0.315926	0	0	0	0.392849	0.562621	0.249784	0	0	0
B9F342_ORYSJ	4944.7	1001.9	1246.9	1206.9	45.08	107.53	0	184.4	89.824	24.92	132.84	144.23	27.256	78.82	352.59	84.465	117.97	99.076	0	0.939057	0.404703	0.392864	0	0	0	1.09014	0.120031	0.920707	0	0	0	0.151087	0.829642	0.0811093	0	0	0	-3.03368	0.000463354	3.33409	-1	0	-1	-2.40743	0.00269885	2.56882	-1	0	-1
Q6Z6G8_ORYSJ	1946.3	35.932	56.261	75.941	129.98	107.43	0	52.378	57.884	116.56	66.051	32.018	129.46	74.158	52.114	56.452	18.184	854.43	31.064	-0.0742386	0.926004	0.0333873	0	0	0	1.97107	0.573707	0.24131	0	0	0	2.04531	0.457208	0.339887	0	0	0	0.918536	0.175132	0.756635	0	0	0	0.406526	0.311036	0.507189	0	0	0
Q6ZGJ8_ORYSJ	4004.8	397.9	73.32	373.52	509.23	249.9	256.96	232.45	284.59	453.27	73.766	35.88	44.886	277.41	533.54	0	125.31	45.945	36.92	-2.33005	0.0162826	1.78828	-1	0	-1	-1.83916	0.0321601	1.49268	-1	0	-1	0.490894	0.509134	0.293168	0	0	0	0.559133	0.400798	0.397075	0	0	0	0.783972	0.364463	0.438347	0	0	0
Q9LST9_ORYSJ	6234.7	256.77	47.233	255.12	494.06	592.59	539.52	184.08	326.53	138.55	53.172	297.03	575.41	838.31	0	446.13	404.86	351.88	433.42	-0.405451	0.575571	0.239901	0	0	0	-0.0127519	0.957303	0.0189506	0	0	0	0.3927	0.575751	0.239766	0	0	0	0.580276	0.429158	0.367382	0	0	0	1.92425	0.107559	0.968352	0	0	0
A2XA53_ORYSI	19067	1295	2408.7	2062.9	909.61	1511.2	1111.8	450.66	333.62	1104.1	1161	842.49	896.53	995.13	653.38	1210.8	590.34	885.39	643.84	0.0764046	0.775242	0.110563	0	0	0	-0.290755	0.404227	0.393375	0	0	0	-0.367159	0.146028	0.835564	0	0	0	-1.09914	0.0551143	1.25874	0	0	0	-0.732299	0.0291793	1.53493	-1	0	-1
A2XA86_ORYSI	7126.5	814.97	1468.8	901.7	372.6	490.93	22.015	485.33	340.73	310.34	265.18	162.23	132.5	508.44	267.06	408.59	0	82.639	92.452	-0.14297	0.856551	0.067247	0	0	0	-1.09864	0.438036	0.35849	0	0	0	-0.955666	0.127864	0.893253	0	0	0	-0.959036	0.0125087	1.90279	-1	0	-1	-1.11938	0.0103098	1.98675	-1	0	-1
A2XAH0_ORYSI	4729.1	612.79	1234.8	807.94	254.94	257.79	185.63	18.254	21.422	233.04	59.048	153.64	203.04	238.86	246.44	40.658	0	24.178	136.63	-0.319	0.491117	0.308815	0	0	0	-0.992434	0.160863	0.793545	0	0	0	-0.673434	0.537769	0.269404	0	0	0	-2.76705	0.0045874	2.33843	-1	0	-1	-1.93783	0.00655577	2.18338	-1	0	-1
Q6K680_ORYSJ	1988.2	0	180.5	341.77	503.46	0	449	110.09	0	0	3.3081	0	0	213.09	0	186.99	0	0	0	-7.00282	0.135823	0.867025	0	0	0				0	-1	-1				0	-1	-1	-0.676562	0.692629	0.159499	0	0	0	-0.101695	0.891114	0.0500669	0	0	0
A2XAL2_ORYSI	640.96	0	0	0	0	0	0	0	0	0	140.33	118.44	0	0	0	0	256.39	125.81	0				0	1	1				0	1	1	0.62512	0.385038	0.414496	0	0	0				0	0	0				0	0	0
Q69IK9_ORYSJ	4770.2	220.87	513.03	104.89	122.63	464.43	5.1088	33.045	32.29	8.6456	2.7509	283.9	813.24	1293.5	98.103	415.39	77.743	24.07	256.59	1.49889	0.408217	0.389109	0	0	0	-0.0607734	0.966023	0.0150124	0	0	0	-1.55966	0.39114	0.407668	0	0	0	-2.92288	0.0645204	1.1903	0	0	0	1.48838	0.372447	0.428935	0	0	0
Q6K850_ORYSJ	835.69	0	70.824	92.509	0	0	154.21	74.568	147.23	0	274.65	0	0	0	0	0	0	13.845	7.8521	0.770099			0	0	0	-3.69076	0.0221247	1.65512	-1	0	-1	-4.46086	0.0125415	1.90165	-1	0	-1	1.01686	0.273871	0.562453	0	0	0				0	-1	-1
A2XAX5_ORYSI	32.453	0	0	0	8.6701	18.851	0	0	1.2954	0	0	0	1.3298	0	0	1.3568	0.94982	0	0	-2.62449	0.42259	0.374081	0	0	0	-3.20945	0.403431	0.394231	0	0	0	-0.584963			0	0	0				0	1	1				0	1	1
Q6K6C3_ORYSJ	1318.7	0	0	0	0	0	0	0	0	0	0	0	0	0	0	1318.7	0	0	0				0	0	0				0	0	0				0	0	0				0	0	0				0	1	1
Q84P96_ORYSJ	9285.8	1535.9	1900.7	2434.9	0	340.11	68.191	66.253	58.88	58.853	179.54	157.19	432.76	257.2	359.07	802.77	256.3	266.28	110.89	0.802923	0.483665	0.315455	0	0	0	0.554207	0.484408	0.314789	0	0	0	-0.248716	0.722825	0.140967	0	0	0	-4.51619	0.00290048	2.53753	-1	0	-1	-1.84647	0.0122738	1.91102	-1	0	-1
A2XB46_ORYSI	16642	943.81	1442.4	1670.9	1153.1	1248	749.64	1096.2	260.12	560.32	1515.7	113	607.36	947.17	967.57	2000.4	752.53	533.55	80.593	-0.125812	0.870649	0.0601568	0	0	0	-0.757187	0.181434	0.741282	0	0	0	-0.631375	0.579823	0.236705	0	0	0	-0.577809	0.333044	0.477498	0	0	0	0.182721	0.62726	0.202553	0	0	0
B7EUQ4_ORYSJ	1741.1	73.103	80.507	82.461	349.04	166.62	102.6	63.564	0	116.01	66.711	68.818	103.67	99.238	74.133	104.46	92.413	97.749	0	-0.901222	0.202067	0.694504	0	0	0	-0.626115	0.416218	0.380679	0	0	0	0.275107	0.440778	0.35578	0	0	0	0.662545	0.190273	0.720622	0	0	0	0.488839	0.042418	1.37245	0	0	0
B7E2T1_ORYSJ	537.24	0	31.669	0	96.783	60.852	36.807	48.264	0	11.521	0	69.637	44.092	66.235	28.845	0	4.7158	37.817	0	0.294604	0.518898	0.284918	0	0	0	-1.09771	0.243125	0.61417	0	0	0	-1.39232	0.230994	0.6364	0	0	0	0.713028	0.77878	0.108585	0	0	0	1.23925	0.544895	0.263687	0	0	0
B9FHB1_ORYSJ	22926	1493.9	1391.6	1437.9	2026.5	1091.6	4747.2	2152	386.56	377.11	3148.2	2316	850.88	1222.1	0	0	29.915	0	254.15	-0.125856	0.895919	0.047731	0	0	0	-3.84702	0.271474	0.566272	0	0	0	-3.72117	0.0949996	1.02228	0	0	0	-0.0917964	0.921926	0.0353038	0	0	0	0.0894439	0.822957	0.0846227	0	0	0
Q84VF8_ORYSJ	1191.1	0	0	349.48	0	0	0	0	0	372.02	0	0	0	205.15	0	0	0	0	264.47				0	0	0				0	1	1				0	1	1	0.505651			0	0	0	-0.466972			0	0	0
Q8GTB0_ORYSJ	739.3	49.738	0	241.64	79.072	33.865	82.703	42.147	0	0.94217	57.448	0	0	4.0822	0	105.66	42	0	0	0.0321122	0.974956	0.0110151	0	0	0	-0.329486	0.778392	0.108802	0	0	0	-0.361598			0	0	0	-2.33422	0.340836	0.467455	0	0	0	-1.41759	0.468869	0.328948	0	0	0
Q9SNK3_ORYSJ	164130	13100	15892	13259	4212.1	2710.6	2389.2	10638	9531.8	11463	8305.1	8190.8	5299	8492	12733	12702	8168	7975.7	9066.5	1.62087	0.00541198	2.26664	1	0	1	1.91847	0.000666001	3.17653	1	0	1	0.297597	0.188003	0.725834	0	0	0	0.0670785	0.571797	0.242758	0	0	0	-0.0487875	0.814458	0.0891315	0	0	0
Q6QN20_ORYSJ	45615	1715.6	1894.1	1088.9	2081.5	2485.4	1704.9	3074.3	1956.2	2493.9	3927	4165.3	1335.4	3019	3871	2444.9	3059.3	3052.3	2246.4	0.963125	0.157351	0.803132	0	0	0	0.875276	0.00460179	2.33707	1	0	1	-0.0878483	0.847086	0.0720728	0	0	0	1.16348	0.0238371	1.62275	1	0	1	1.28712	0.0432753	1.36376	1	0	1
Q8H8D8_ORYSJ	68664	2393.9	3156.6	2734.1	5316.8	6825.8	2671.1	5025.5	6972.5	3950.4	3062.3	3985.3	1755.1	3623.1	3331.3	6442.4	3259.1	2918	1240.2	-0.312791	0.462855	0.334555	0	0	0	-0.49942	0.275095	0.560518	0	0	0	-0.186629	0.705293	0.15163	0	0	0	1.43583	0.0190053	1.72113	1	0	1	0.931972	0.029835	1.52527	1	0	1
A2XC68_ORYSI	15900	355.65	1557.4	410.66	480.36	784.29	617.56	1461.2	1788.7	2726.5	827.86	703.32	841.72	378.52	478.03	702.15	691.38	705.53	388.63	0.696364	0.0356267	1.44822	1	0	1	0.347263	0.353516	0.451591	0	0	0	-0.3491	0.189121	0.72326	0	0	0	1.97673	0.0234369	1.6301	1	0	1	-0.19911	0.770532	0.113209	0	0	0
B8AMV2_ORYSI	10275	631.02	510.89	632.43	0	685.48	0	1185.8	0	1168.4	0	2162.4	2331.4	507.99	0	420.41	0	38.993	0	2.31166	0.0743842	1.12852	0	0	0	-3.5119			0	0	0	-5.82356	0.0605622	1.2178	0	0	0	1.44539	0.0040663	2.3908	1	0	1	-0.157736	0.702138	0.153577	0	0	0
Q10RZ3_ORYSJ	20991	670.52	2246.4	2120.3	235.22	851.26	788.85	506.4	958.87	1192.8	2692.6	1322.9	2163.2	806.28	513.4	1500.6	679.8	731.54	1009.7	2.02119	0.0182187	1.73948	1	0	1	0.766559	0.193515	0.713285	0	0	0	-1.25463	0.035858	1.44541	-1	0	-1	-0.381764	0.496178	0.304363	0	0	0	-0.55996	0.354003	0.450993	0	0	0
Q947Y2_ORYSJ	1224.3	113.93	381.96	428.52	0	70.344	0	0	80.54	0	0	0	0	0	0	33.644	62.523	52.793	0				0	-1	-1	0.291231	0.320208	0.494567	0	0	0				0	1	1	-1.40761	0.409408	0.387844	0	0	0	-3.07978	0.280607	0.551901	0	0	0
Q10RP0_ORYSJ	17934	966.29	1765.3	1390.1	395.13	665.03	637.61	191.64	266.05	115.56	1135.6	1101	1398.3	629.58	1058.4	1391.2	2060.1	1596.4	1170.9	1.44033	0.00933182	2.03003	1	0	1	1.90421	0.00677572	2.16904	1	0	1	0.463877	0.139802	0.854487	0	0	0	-2.32652	0.000735127	3.13364	-1	0	-1	-0.14238	0.611324	0.213729	0	0	0
A2XCQ4_ORYSI	565.03	0	0	3.7444	0	0	0	0	0	0	74.437	0	0	201.13	0	0	0	218.78	66.936				0	1	1				0	1	1	1.13199	0.648972	0.187774	0	0	0				0	-1	-1	6.02606			0	0	0
Q8S5T1_ORYSJ	4472.2	392.92	491.74	705.56	315.33	357.96	69.415	433	318.02	326.71	130.96	157.83	3.594	154.93	221.03	209.78	45.627	60.264	77.541	-0.876208	0.330493	0.480838	0	0	0	-1.43088	0.119452	0.922807	0	0	0	-0.554669	0.564674	0.248202	0	0	0	-0.0810339	0.813894	0.089432	0	0	0	-1.17623	0.0468858	1.32896	-1	0	-1
A2XD19_ORYSI	927.81	32.916	36.615	35.433	104.45	61.131	31.062	20.023	20.872	22.373	15.243	44.099	53.127	31.286	37.787	42.65	177.46	93.702	67.587	-0.31874	0.614254	0.211652	0	0	0	1.29252	0.104217	0.982062	0	0	0	1.61126	0.0766622	1.11542	0	0	0	-0.259455	0.111899	0.951172	0	0	0	0.34504	0.0709629	1.14897	0	0	0
Q10QU8_ORYSJ	38200	1692.5	1344.4	962.3	4228.3	3328.9	1946.6	1817.3	2382.9	2211.4	1981	3264.1	1323.1	2583.6	2095	3040.2	1705	1697.2	596.73	-0.102478	0.815535	0.0885574	0	0	0	-0.764139	0.102178	0.990641	0	0	0	-0.661661	0.304658	0.516187	0	0	0	1.12699	0.0136159	1.86595	1	0	1	1.16964	0.00918841	2.03676	1	0	1
Q6F4N5_ORYSJ	183.59	0	0	0	0	0	0	0	0	121.05	0	54.752	0	0	7.7877	0	0	0	0				0	1	1				0	0	0				0	-1	-1				0	1	1				0	1	1
Q8H7W7_ORYSJ	41.258	0	0	0	0	0	0	0	0	0	0	0	38.792	0	0	0	0	2.466	0				0	1	1				0	1	1	-4.00899			0	0	0				0	0	0				0	0	0
Q0DU33_ORYSJ	1560.5	88.097	56.283	43.181	0	0	0	90.374	317.81	408.72	69.948	90.296	83.81	0	30.373	40.135	93.283	53.599	94.638				0	1	1				0	1	1	0.0541165	0.862378	0.0643023	0	0	0	2.54224	0.0752104	1.12372	0	0	0	-0.669355	0.412995	0.384056	0	0	0
A2XDW2_ORYSI	26007	1254.7	2016.6	1103.2	2019.8	2721.5	1819.5	1120.3	1232	984.81	754.51	2253.9	1955.8	1096.8	1269.3	1234.9	1451.4	710.14	1007.7	0.0133745	0.977457	0.00990212	0	0	0	-0.594708	0.0893697	1.04881	0	0	0	-0.608082	0.339139	0.469622	0	0	0	0.127089	0.508191	0.293973	0	0	0	0.0269814	0.891689	0.0497866	0	0	0
A3BXT8_ORYSJ	3808.6	213.36	165.77	243.64	322.2	315.07	141	67.513	60.102	95.591	143.79	342.47	299.31	180.73	128.15	126.87	317.45	326.19	319.39	0.479752	0.352461	0.452889	0	0	0	0.828035	0.00695956	2.15742	1	0	1	0.348284	0.342501	0.465338	0	0	0	-1.03895	0.0586975	1.23138	0	0	0	-0.268959	0.495891	0.304614	0	0	0
Q10PV6_ORYSJ	2889.3	149.13	0	154.24	3.5669	5.109	20.406	147.37	156.61	299.67	147.41	3.2534	15.372	24.075	1044.7	468.16	4.5548	225.7	19.927	2.58962	0.368767	0.433248	0	0	0	3.33864	0.349762	0.456228	0	0	0	0.749015	0.70022	0.154766	0	0	0	0.736966	0.285201	0.544849	0	0	0	1.90533	0.429804	0.366729	0	0	0
O82143_ORYSJ	693.34	0	0	178.94	0	0	0	193.11	142.33	0	0	0	170.81	8.1552	0	0	0	0	0				0	1	1				0	0	0				0	-1	-1	0.351748	0.584959	0.232874	0	0	0	-4.14211			0	0	0
Q10NX2_ORYSJ	6030.9	157.12	1644	719.39	303.67	220.77	61.438	168.23	124.69	79.649	123.61	173.18	0	622.96	604.57	557.64	152.31	90.114	227.58	0.0697628	0.915038	0.0385608	0	0	0	0.262303	0.682583	0.165845	0	0	0	0.192541	0.766311	0.115595	0	0	0	-2.11937	0.157144	0.803703	0	0	0	-0.0658451	0.925758	0.0335027	0	0	0
B9F767_ORYSJ	0	0	0	0	0	0	0	0	0	0	0	0	0	0	0	0	0	0	0				0	0	0				0	0	0				0	0	0				0	0	0				0	0	0
Q10NH5_ORYSJ	0	0	0	0	0	0	0	0	0	0	0	0	0	0	0	0	0	0	0				0	0	0				0	0	0				0	0	0				0	0	0				0	0	0
Q10NC7_ORYSJ	48.657	0	0	0	0	0	0	0	0	0	0	0	0	0	1.2848	0	47.373	0	0				0	0	0				0	1	1				0	1	1				0	0	0				0	1	1
B9F7A9_ORYSJ	137.5	0	18.634	18.863	33.083	0	0	0	8.7149	0	19.551	0	20.87	17.788	0	0	0	0	0	-0.16285	0.598018	0.223286	0	0	0				0	-1	-1				0	-1	-1	-0.518467	0.41282	0.384239	0	0	0	0.380604	0.41282	0.384239	0	0	0
Q10N98_ORYSJ	1642.5	0	0	0	146.04	0	207.69	82.075	0	0	185.63	0	650.24	306.53	64.334	0	0	0	0	1.50528	0.39802	0.400095	0	0	0				0	-1	-1				0	-1	-1				0	1	1				0	1	1
B9F7B7_ORYSJ	10571	22.847	66.194	37.762	1669.7	1822.6	619.1	184.11	182.79	380.09	1399.1	1419.7	1154.7	430.13	395.78	584.48	96.589	78.906	26.451	0.410587	0.191665	0.717457	0	0	0	-3.83808	0.00962924	2.01641	-1	0	-1	-4.24867	5.67778e-05	4.24582	-1	0	-1	3.11245	0.0263377	1.57942	1	0	1	3.80173	5.10236e-05	4.29223	1	0	1
Q10N89_ORYSJ	409.32	0	5.4413	0	37.275	28.279	0	6.7469	56.109	32.829	0	16.676	0	102.1	60.858	38.285	0	0	24.72	-0.393342	0.496718	0.30389	0	0	0	0.308753	0.496718	0.30389	0	0	0	0.702095			0	0	0	3.26946	0.421705	0.374991	0	0	0	4.18133	0.270576	0.56771	0	0	0
Q84PA4_ORYSJ	52334	2697.4	1321.2	2737.7	2677.2	2659.7	1841.4	5915.2	7739.1	4369.5	1926.4	3246	1887.8	2636	1895	1959	2839	2208.1	1778.7	0.383479	0.308309	0.511014	0	0	0	0.392789	0.0830108	1.08087	0	0	0	0.00930957	0.978489	0.00944421	0	0	0	1.82611	0.0161925	1.79069	1	0	1	0.151184	0.747855	0.126182	0	0	0
Q0DSY0_ORYSJ	628.19	108.94	0	0	0	0	0	0.66053	0	0	0	0	107.01	59.12	0.85206	105.26	0	12.642	233.71				0	1	1				0	1	1	0.281063	0.928302	0.0323107	0	0	0	-7.03709			0	0	0	-1.05473	0.407497	0.389875	0	0	0
Q2WEA7_ORYSI	1125.8	115.73	0	159.3	0	182.52	180.45	0	0	0	0	145.72	0	0	0	0	45.461	126.13	170.47	-0.0208114	0.969244	0.013567	0	0	0	-0.295235	0.661509	0.179464	0	0	0	-0.274424	0.788688	0.103095	0	0	0				0	-1	-1				0	-1	-1
Q10MS5_ORYSJ	11240	1055.8	511.45	1668.8	1082.3	485.48	4.457	0	6.8154	6.8154	436.19	5.9635	1237.4	368.09	995.25	838.91	0	1140.5	1395.9	0.679822	0.648895	0.187826	0	0	0	1.94844	0.0435579	1.36093	1	0	1	1.26862	0.213453	0.670698	0	0	0	-6.89524	0.107842	0.967212	0	0	0	-0.356969	0.612725	0.212735	0	0	0
Q10MF8_ORYSJ	434.52	0	0	0	0	0	0	0	0	0	0	0	0	434.52	0	0	0	0	0				0	0	0				0	0	0				0	0	0				0	0	0				0	1	1
Q10MD5_ORYSJ	10744	972.93	432.57	1102.2	619.42	1257.9	127.5	370.23	359.06	423.61	393	1494.9	1455.9	850.75	455.73	321.12	0	0	107.64	1.28335	0.202811	0.692909	0	0	0	-1.96527	0.500606	0.300504	0	0	0	-3.24862	0.317577	0.498151	0	0	0	-0.716437	0.26418	0.5781	0	0	0	-0.390989	0.575489	0.239963	0	0	0
Q10MD0_ORYSJ	1864.8	372.72	93.923	198.94	168.38	0	0	97.483	1.4233	0.85398	0	0	66.768	111.98	86.434	368.68	30.451	67.212	199.54	-0.703241			0	0	0	-0.0845335	0.960653	0.0174334	0	0	0	0.618708	0.778103	0.108963	0	0	0	-2.3503	0.170539	0.768177	0	0	0	-0.174834	0.85081	0.0701674	0	0	0
Q0DSD6_ORYSJ	3226	0	58.589	366.74	130.92	0	227.85	244.02	156.94	84.586	129.61	248.87	2.0161	269.08	476.34	400.79	231.16	175.96	22.499	-0.31081	0.794696	0.0997989	0	0	0	-0.083845	0.931853	0.0306528	0	0	0	0.226965	0.834031	0.0788179	0	0	0	0.0904774	0.932668	0.030273	0	0	0	1.11318	0.228099	0.641877	0	0	0
Q40705_ORYSA	43119	459.84	623.01	450.91	3738.8	7998.9	3175	1387.9	1367.1	1433.9	1208.6	1628.9	2152	1670.9	1930.7	1545.9	4125	4774.1	3448	-1.13704	0.102205	0.990528	0	0	0	0.224235	0.554294	0.25626	0	0	0	1.36128	0.00546571	2.26235	1	0	1	1.94608	2.06351e-06	5.68539	1	0	1	2.04679	0.00398637	2.39942	1	0	1
A2XGF5_ORYSI	279.26	0	3.7309	0	16.441	1.0737	5.1365	4.3523	0	1.0277	10.831	14.821	16.093	1.148	35.72	45.807	69.539	45.999	7.5412	1.30895	0.0827838	1.08205	0	0	0	2.89101	0.115232	0.938425	0	0	0	1.58206	0.194569	0.710926	0	0	0	0.353637	0.878962	0.0560298	0	0	0	3.43987	0.443816	0.352797	0	0	0
Q10LR6_ORYSJ	1837.1	65.031	51.724	78.608	98.675	182.47	52.701	7.1594	4.773	3.9775	97.642	94.077	7.1594	57.331	303.84	5.5685	268.08	246.22	212.01	-0.320425	0.679782	0.16763	0	0	0	1.64872	0.00200209	2.69852	1	0	1	1.96915	0.00328274	2.48376	1	0	1	-3.16993	0.00876824	2.05709	-1	0	-1	1.25041	0.491056	0.308869	0	0	0
A6MZU8_ORYSI	23994	1163.9	1160.6	855.39	1951.9	1697.7	1488.5	624.3	856.89	844.74	986.96	1548.7	2081.9	2685.7	1721.5	1388.3	1039.7	1383.6	513.45	0.250944	0.542787	0.265371	0	0	0	-0.362822	0.3382	0.470826	0	0	0	-0.613767	0.291347	0.535589	0	0	0	0.0152404	0.953493	0.0206825	0	0	0	1.15139	0.0923767	1.03444	0	0	0
Q850L8_ORYSJ	7838	0	0	247.32	0	0	0	2335	1266.1	1104.1	1044.5	197.72	2.0189	0	419.59	603.53	92.949	525.04	0				0	1	1				0	1	1	-0.286357	0.876932	0.0570341	0	0	0	3.10457	0.227425	0.643162	0	0	0	1.2054	0.131083	0.882453	0	0	0
Q10KJ6_ORYSJ	739.22	0	0	0	0	0	0	0	0	0	356.09	0	0	0	0	0	383.12	0	0				0	1	1				0	1	1	0.198813			0	0	0				0	0	0				0	0	0
A2XHG1_ORYSI	120980	6886.1	10827	8633.6	5122.4	6814.1	4820.2	12109	7258.8	5685.8	7272.2	7940.6	11116	3447.8	2914.2	3229.2	4430.9	6795.7	5674.2	1.0486	0.0395035	1.40336	1	0	1	0.477848	0.136028	0.866371	0	0	0	-0.570749	0.158757	0.799267	0	0	0	0.440356	0.339323	0.469387	0	0	0	-1.16105	0.000233541	3.63164	-1	0	-1
Q75LR5_ORYSJ	293.51	0	0	2.8946	0	0	0	0	0	0	0	0	0	0	0	0	148.95	77.516	64.143				0	0	0				0	1	1				0	1	1				0	-1	-1				0	-1	-1
A2XHR1_ORYSI	27208	170.92	81.008	209.27	1267.1	814.32	749.85	467.68	99.597	194.99	854.98	1180.6	643.61	893.12	1140.4	1188	6678.9	6521.9	4051.5	0.316984	0.386163	0.413229	0	0	0	3.06865	0.00217663	2.66222	1	0	1	2.75167	0.00261224	2.58299	1	0	1	1.14687	0.302066	0.519899	0	0	0	2.99866	0.00063269	3.19881	1	0	1
Q8H3I3_ORYSJ	0	0	0	0	0	0	0	0	0	0	0	0	0	0	0	0	0	0	0				0	0	0				0	0	0				0	0	0				0	0	0				0	0	0
Q84MQ4_ORYSJ	2013.9	0	0	298.54	544.46	0	0	0	0	0	961.94	0	0	0	0	208.96	0	0	0	1.28261			0	0	0				0	-1	-1				0	-1	-1				0	-1	-1	-0.500205			0	0	0
Q8L6H4_ORYSA	4354.1	0	329.08	295.21	0	0	612.79	0	2.1413	101.18	0	791.48	174.43	454.34	0	0	859.69	477.34	256.43	-0.275924	0.878288	0.0563631	0	0	0	-0.126587	0.893881	0.0487201	0	0	0	0.149337	0.875419	0.0577839	0	0	0	-2.00827	0.0932102	1.03054	0	0	0	1.01313	0.0702538	1.15333	0	0	0
A2XIG6_ORYSI	4043.8	107.42	321.5	532	0	24.953	0	392.49	305.83	265.86	25.207	2.5326	102.87	328.21	782.81	682.85	64.957	53.955	50.315	1.3988	0.708927	0.149399	0	0	0	1.80016	0.0166509	1.77856	1	0	1	0.401363	0.680637	0.167084	0	0	0	0.523256	0.374751	0.426257	0	0	0	1.19993	0.132367	0.87822	0	0	0
Q10HT7_ORYSJ	45121	1879.7	3181.8	2004.4	3661.2	4476.2	2303.7	1182	1099.4	684.85	3237.6	3137.6	3414.9	1228.2	1923	2893	2878.9	3709.1	2225	0.331711	0.0838507	1.07649	0	0	0	0.246865	0.375845	0.424991	0	0	0	-0.084846	0.702819	0.153157	0	0	0	-0.730646	0.0284252	1.5463	-1	0	-1	0.0443796	0.882119	0.0544727	0	0	0
Q10HT1_ORYSJ	671.7	0	0	0	0	0	0	0	0	0	305.75	0	0	0	0	0	0	0	365.95				0	1	1				0	1	1	0.513677			0	0	0				0	0	0				0	0	0
A2XIU4_ORYSI	1396.9	0	682.04	341.24	0	0	0	174.31	0	0	0	3.9567	0	3.8594	0	191.52	0	0	0				0	1	1				0	0	0				0	-1	-1	-0.873082	0.449078	0.347678	0	0	0	-2.14952	0.129463	0.887854	0	0	0
Q84NX8_ORYSJ	0	0	0	0	0	0	0	0	0	0	0	0	0	0	0	0	0	0	0				0	0	0				0	0	0				0	0	0				0	0	0				0	0	0
Q6F2U7_ORYSJ	1915.2	81.19	46.844	35.374	270.13	108.13	68.756	51.585	34.171	28.074	89.079	231.73	128.39	73.861	92.894	0	0	276.03	298.93	0.484622	0.501348	0.299861	0	0	0	1.52689	0.0283483	1.54747	1	0	1	1.04227	0.0755214	1.12193	0	0	0	-0.100128	0.871953	0.0595069	0	0	0	0.921191	0.160175	0.795405	0	0	0
A2XJ75_ORYSI	360.71	0	0	114	101.97	0	0	0	0	0	11.362	0	14.91	28.9	11.413	0	78.154	0	0	-2.39232	0.0497922	1.30284	-1	0	-1	0.169338			0	0	0	2.56166	0.0431752	1.36477	1	0	1				0	-1	-1	-2.18807	0.127751	0.893637	0	0	0
A2XJ84_ORYSI	11303	1636.7	1375.7	932.11	1431.5	881.69	522.09	0	0	0	0	1056.2	1425.2	0	1305.9	690.27	0	45.179	0	0.889199	0.0911892	1.04006	0	0	0	-3.87324	0.148547	0.828136	0	0	0	-4.76244	0.183432	0.736526	0	0	0				0	-1	-1	-0.140962	0.831191	0.0802993	0	0	0
B9FA12_ORYSJ	0	0	0	0	0	0	0	0	0	0	0	0	0	0	0	0	0	0	0				0	0	0				0	0	0				0	0	0				0	0	0				0	0	0
Q0DPW7_ORYSJ	7141.2	313.72	279.39	412.79	410.35	968.04	938.64	445.92	651.81	4.459	461.01	51.479	233.56	150.52	443.6	456.32	465.72	283.4	170.53	-1.34877	0.155605	0.807977	0	0	0	-0.963632	0.209421	0.678979	0	0	0	0.385133	0.611707	0.213457	0	0	0	0.59048	0.560163	0.251685	0	0	0	0.283842	0.599623	0.222121	0	0	0
Q10FT7_ORYSJ	3494.4	0	0	0	2.3015	329.13	226.57	0	1.6439	237.54	0	542.57	960.77	2.2844	604.91	406.98	169.99	0	9.7675	2.38706	0.0482578	1.31643	1	0	1	-0.728418	0.634339	0.197679	0	0	0	-3.11548	0.104253	0.981912	0	0	0				0	1	1				0	1	1
A3AL33_ORYSJ	756.24	0	335.63	0	0	0	420.61	0	0	0	0	0	0	0	0	0	0	0	0				0	-1	-1				0	-1	-1				0	0	0				0	-1	-1				0	-1	-1
Q6AVU9_ORYSJ	0	0	0	0	0	0	0	0	0	0	0	0	0	0	0	0	0	0	0				0	0	0				0	0	0				0	0	0				0	0	0				0	0	0
A2XL53_ORYSI	3694.3	467.01	292.09	407.83	0	0	245.26	122.41	626.38	190.34	141.73	116.94	253.72	178.98	0	215.28	201.13	4.8044	230.38	-0.471954	0.551916	0.258127	0	0	0	-0.636243	0.631845	0.199389	0	0	0	-0.164289	0.845897	0.0726827	0	0	0	0.106665	0.902069	0.0447604	0	0	0	-0.836195	0.228997	0.64017	0	0	0
Q10DN0_ORYSJ	321.72	0	0	0	0	0	0	0	0	0	0	2.7015	0	0	0	0	234.43	0	84.59				0	1	1				0	1	1	5.87819	0.409226	0.388037	0	0	0				0	0	0				0	0	0
Q851F6_ORYSJ	683.78	0	0	36.131	46.043	0	41.712	48.799	110.94	274.2	26.212	0	0	0	63.772	0	35.968	0	0	-0.549834	0.401982	0.395793	0	0	0	-0.0101958	0.980661	0.00848106	0	0	0	0.539639			0	0	0	2.42528	0.469283	0.328565	0	0	0	1.16146			0	0	0
A2XLQ3_ORYSI	2104.2	0	173.41	224.5	0	71.826	1.4445	8.5314	5.9615	8.0862	8.3607	224.03	256.21	82.531	2.4481	97.88	496.39	214.9	227.69	2.73191	0.270968	0.567082	0	0	0	3.67957	0.0749179	1.12541	0	0	0	0.947667	0.254995	0.593469	0	0	0	-4.15482	0.0139099	1.85667	-1	0	-1	-1.41111	0.124165	0.906002	0	0	0
A6N1B9_ORYSI	39126	336.08	715.3	1529.5	2658.9	4616.8	2726.1	2047.2	2978.1	1777.9	4097.5	4061.7	2640.5	943.76	1698.4	2445.5	1602.5	1237.3	1012.8	0.494378	0.142438	0.846375	0	0	0	-0.92066	0.045553	1.34148	-1	0	-1	-1.41504	0.00666942	2.17591	-1	0	-1	1.89031	0.0204524	1.68925	1	0	1	1.22329	0.106234	0.973735	0	0	0
Q84MP2_ORYSJ	741.49	0	0	361.58	0	0	5.7891	0	0	0	0	0	0	374.12	0	0	0	0	0				0	-1	-1				0	-1	-1				0	0	0				0	-1	-1	0.35072			0	0	0
Q10CU9_ORYSJ	70363	4266.1	5970.9	6728.8	7818.8	6219	3430.4	2476.7	1903.5	2086.7	4831.2	4304.1	3407.2	2291.8	2219.7	2419.1	3697.9	3462.3	2828.5	-0.0489604	0.832374	0.0796815	0	0	0	-0.300847	0.242131	0.61595	0	0	0	-0.251886	0.119361	0.923137	0	0	0	-0.899703	0.0221706	1.65422	-1	0	-1	-1.01413	0.0140448	1.85248	-1	0	-1
Q75J18_ORYSJ	20665	1262	581.01	782.03	1349.6	951.81	330.93	694.27	1303.3	552.52	2829.2	2832.2	842.28	912.56	1244.4	642.95	1431.8	1392.5	729.76	1.76234	0.0819973	1.0862	0	0	0	0.970972	0.0901479	1.04504	0	0	0	-0.791372	0.245674	0.609641	0	0	0	0.358175	0.58313	0.234234	0	0	0	0.319543	0.604579	0.218547	0	0	0
A2XM89_ORYSI	0	0	0	0	0	0	0	0	0	0	0	0	0	0	0	0	0	0	0				0	0	0				0	0	0				0	0	0				0	0	0				0	0	0
B9F5W8_ORYSJ	160.26	0	0	0	0	0	0	0	48.494	0	111.77	0	0	0	0	0	0	0	0				0	1	1				0	0	0				0	-1	-1				0	1	1				0	0	0
Q7XZW5_ORYSJ	79230	6018.2	10007	7512.7	2428.3	2868.2	1917.5	6152.1	5957.5	5446.1	2893.8	2285	1650.6	5206.1	5845.6	7937.4	1942.5	2375	787.03	0.303516	0.222931	0.65183	0	0	0	-0.0457542	0.911856	0.0400738	0	0	0	-0.349271	0.429513	0.367023	0	0	0	0.0901891	0.349854	0.456113	0	0	0	-0.0294829	0.797861	0.0980725	0	0	0
Q9ZSU5_ORYSA	250470	10534	18732	18968	11151	14431	9337.5	19468	21552	27694	5462.6	5446.9	7921.1	19180	10868	19198	11512	12101	6911.8	-0.484603	0.106359	0.973227	0	0	0	0.264755	0.341697	0.466359	0	0	0	0.749359	0.0766116	1.11571	0	0	0	1.01692	0.0132947	1.87632	1	0	1	0.310629	0.352655	0.45265	0	0	0
Q6F3B0_ORYSJ	97.624	0	0	0	0	0	0	0	0	0	0	0	0	72.566	2.1624	22.896	0	0	0				0	0	0				0	0	0				0	0	0				0	0	0				0	1	1
Q10C79_ORYSJ	749.3	0	0	0	0	0	0	0	0	749.3	0	0	0	0	0	0	0	0	0				0	0	0				0	0	0				0	0	0				0	1	1				0	0	0
A2XMW9_ORYSI	12737	238.04	940.9	385.82	448.58	732.11	580.32	557.33	346.06	755.87	908.78	1281.4	1232.7	534.24	885.87	1072.3	1030	494.1	312.31	1.33028	0.0150414	1.82271	1	0	1	0.465599	0.469934	0.327963	0	0	0	-0.864677	0.109933	0.958873	0	0	0	0.678113	0.256008	0.591746	0	0	0	1.03261	0.075928	1.1196	0	0	0
Q84SZ6_ORYSJ	407.35	48.834	0	77.843	0	0	33.02	0	0	0	55.307	64.237	68.953	15.155	0	5.9453	19.783	18.27	0	0.973247	0.126153	0.899101	0	0	0	-0.721898	0.0220443	1.6567	-1	0	-1	-1.69515	0.0115615	1.93699	-1	0	-1				0	-1	-1	-2.43911	0.0495074	1.30533	-1	0	-1
Q84M34_ORYSJ	846.47	0	0	0	0	0	0	380.85	0	0	0	465.62	0	0	0	0	0	0	0				0	1	1				0	0	0				0	-1	-1				0	1	1				0	0	0
Q84M35_ORYSJ	44130	1377	2260.8	3121	3996.5	2059.3	1652.2	1902.8	1233.1	1465.4	3853.4	3184.5	3272.4	2328.9	3008.1	1903.1	2663.6	2255.3	2592.4	0.842686	0.0222476	1.65272	1	0	1	0.465202	0.167377	0.776306	0	0	0	-0.377484	0.0124547	1.90467	0	0	0	-0.0569871	0.888854	0.0511696	0	0	0	0.409081	0.386729	0.412593	0	0	0
A3ANX5_ORYSJ	3196.5	453.47	608.93	207.02	178.28	109.57	88.034	4.1845	11.329	101.46	171.53	239.16	128.39	119.29	444.41	20.641	75.688	65.923	169.19	0.935604	0.0734903	1.13377	0	0	0	0.243204	0.697152	0.156672	0	0	0	-0.6924	0.248652	0.604408	0	0	0	-2.94862	0.0305127	1.51552	-1	0	-1	-0.721632	0.454175	0.342777	0	0	0
Q851M7_ORYSJ	206.26	36.59	0	0	0	0	0	0	0	0	69.88	20.1	20.875	0	13.452	45.364	0	0	0				0	1	1				0	0	0				0	-1	-1				0	-1	-1	-0.407769	0.75099	0.124366	0	0	0
A2XNV4_ORYSI	1252.9	46.471	23.933	35.137	88.73	217	367.73	0	0	4.8215	55.953	2.7644	10.328	36.843	161.08	199.63	0	0	2.4392	-3.10692	0.136524	0.864792	0	0	0	-6.08489	0.403329	0.39434	0	0	0	-2.97797	0.594902	0.225555	0	0	0	-2.49399	0.278882	0.554579	0	0	0	2.07384	0.0985852	1.00619	0	0	0
A3APM6_ORYSJ	1676.5	0	0	0	0	300.11	0	249.78	648.84	0	0	0	0	0	148.3	329.43	0	0	0				0	-1	-1				0	-1	-1				0	0	0				0	1	1				0	1	1
H2KWL8_ORYSJ	796.32	0	0	0	385.75	0	0	0	0	0	0	410.57	0	0	0	0	0	0	0	0.673876			0	0	0				0	-1	-1				0	-1	-1				0	0	0				0	0	0
Q8W2C4_ORYSA	3967	231.23	247.61	81.186	756.65	69.856	66.191	43.426	37.997	125.24	92.843	138.04	260.19	78.674	78.335	380.34	516.46	331.17	431.52	-0.322074	0.809774	0.0916362	0	0	0	1.10234	0.210974	0.675771	0	0	0	1.42441	0.0202765	1.69301	1	0	1	-0.961659	0.249802	0.602404	0	0	0	0.100324	0.911152	0.0404091	0	0	0
Q7X9A7_ORYSJ	135.09	18.422	0	13.081	22.165	38.518	0	0	0	0	0	8.8714	0	10.501	0	23.536	0	0	0	-1.1788	0.450893	0.345927	0	0	0				0	-1	-1				0	-1	-1				0	-1	-1	0.103093	0.868976	0.0609924	0	0	0
Q7XNV4_ORYSJ	8283	228.22	574.66	671.54	914.47	568.9	604.52	394.94	727.42	302.83	1581.2	34.573	59.721	544.53	415.79	589.98	0	39.471	30.184	-0.02165	0.987638	0.00540223	0	0	0	-3.82437	0.0132743	1.87699	-1	0	-1	-3.80272	0.485691	0.31364	0	0	0	0.473311	0.439136	0.357401	0	0	0	0.372434	0.339416	0.469267	0	0	0
Q7XR98_ORYSJ	534.99	11.353	0	55.721	138.61	0	0	1.1243	0	0.92718	0	11.07	0	0	316.18	0	0	0	0	-3.07584			0	0	0				0	-1	-1				0	-1	-1	-4.59163	0.2633	0.579549	0	0	0	3.54337	0.0641396	1.19287	0	0	0
Q7XT14_ORYSJ	0	0	0	0	0	0	0	0	0	0	0	0	0	0	0	0	0	0	0				0	0	0				0	0	0				0	0	0				0	0	0				0	0	0
Q01ML1_ORYSA	6000.5	755.68	697.34	555.96	381.9	1473.6	730.75	362.74	198.58	0	298.73	198.08	168.2	0	167.68	0	0	0	11.232	-1.59033	0.115428	0.93769	0	0	0	-5.73162	0.275259	0.560259	0	0	0	-4.14129	0.078382	1.10578	0	0	0	-0.778967	0.185603	0.731414	0	0	0	-1.6278	0.166874	0.777611	0	0	0
B9FD44_ORYSJ	477.54	0	0	0	0	0	0	130.74	115.51	100.13	3.0994	2.8609	121.89	0	3.3086	0	0	0	0				0	1	1				0	0	0				0	-1	-1				0	1	1				0	1	1
Q7XW32_ORYSJ	11132	220.62	153.11	225.47	1125	935.15	812.33	748.37	751.66	223.41	463.88	1778.9	1050.8	1204.6	871.75	490.82	72.497	3.4194	0	0.608307	0.391584	0.407175	0	0	0	-4.27185	0.0018417	2.73478	-1	0	-1	-4.88016	0.126648	0.8974	0	0	0	1.96349	0.0763546	1.11716	0	0	0	2.36403	0.0464218	1.33328	1	0	1
Q7XVZ0_ORYSJ	17015	0	15.07	11.386	142.28	252.85	1165.7	0	16.577	0	1506.3	4034.6	1067.4	2769.2	2667.6	1952.4	0	0	1413.3	2.23648	0.15878	0.799205	0	0	0	1.74673	0.240964	0.618048	0	0	0	-0.489755	0.769451	0.113819	0	0	0	0.939458	0.0164539	1.78373	1	0	1	7.98073	0.017743	1.75097	1	0	1
Q7XVK0_ORYSJ	51.853	0	0	0	0	0	0	0	21.81	27.742	0	0	0	0	2.3015	0	0	0	0				0	0	0				0	0	0				0	0	0				0	1	1				0	1	1
A2XSG1_ORYSI	599.58	0	0	0	0	0	0	0	0	0	40.662	230.73	35.889	0	47.545	238.85	0	3.3745	2.5308				0	1	1				0	1	1	-5.02975	0.32148	0.492846	0	0	0				0	0	0				0	1	1
Q7XLP7_ORYSJ	20879	169.75	1237.7	677.97	1842.1	1941.9	1874.2	586.5	282.93	251.6	1698.1	1308.8	1078.8	2311.4	1711.4	2317.8	531.67	624.72	431.95	-0.121103	0.625765	0.203589	0	0	0	-1.40171	0.00850654	2.07025	-1	0	-1	-1.28061	0.00488646	2.31101	-1	0	-1	-0.279207	0.711374	0.147902	0	0	0	1.99361	0.00384314	2.41531	1	0	1
A3ATF3_ORYSJ	1314.8	0	0	0	590.63	0	0	0	0	0	110.32	254.09	0	0	0	0	0	0	359.73	-1.14785	0.34961	0.456416	0	0	0	0			0	0	0	1.14785	0.34961	0.456416	0	0	0				0	0	0				0	0	0
A2XT12_ORYSI	10821	467.29	1356.7	664.26	826.7	750.82	547.3	163.8	364.45	276.3	641.06	975.79	443.48	714.94	693.67	659.98	463.11	441.62	369.85	0.355405	0.398353	0.399732	0	0	0	-0.266083	0.0143799	1.84224	0	0	0	-0.621488	0.205258	0.687699	0	0	0	-1.06661	0.0904054	1.04381	0	0	0	0.097398	0.778779	0.108586	0	0	0
A6MZM7_ORYSI	5784.4	126.67	709.19	600.38	359.6	796.9	679.16	56.657	0	0	220.96	283.46	330.27	1073.4	138.1	126.61	67.704	139.39	75.938	-0.785797	0.196391	0.706879	0	0	0	-2.28194	0.0389205	1.40982	-1	0	-1	-1.49615	0.0186359	1.72965	-1	0	-1	-2.47955	0.344449	0.462875	0	0	0	0.317435	0.81001	0.0915097	0	0	0
Q0JDA2_ORYSJ	3734.2	298.96	502.63	461.96	2.3779	121.02	8.4548	312.89	163.75	542.52	139.75	122.55	373.12	480.39	1.2917	0	98.686	100.62	3.2229	2.80735	0.114659	0.94059	0	0	0	1.16597	0.411841	0.38527	0	0	0	-1.64139	0.194432	0.711232	0	0	0	0.194548	0.720067	0.142627	0	0	0	-0.431504	0.67624	0.169899	0	0	0
A2XTK3_ORYSI	140.29	0	0	0	0	0	0	0	0	0	0	0	0	140.29	0	0	0	0	0				0	0	0				0	0	0				0	0	0				0	0	0				0	1	1
Q7XRB6_ORYSJ	1750.2	35.495	139.26	0	641.27	0	0	1.8315	175.82	0	0	75.601	127.52	103.65	0	0	84.71	219.6	145.45	-2.04523	0.0950599	1.022	0	0	0	-1.45182	0.0824944	1.08358	0	0	0	0.593415	0.427796	0.368764	0	0	0	0.665846	0.751917	0.12383	0	0	0	0.765893	0.540843	0.266929	0	0	0
Q7XRE7_ORYSJ	9078.1	391.06	465.27	392.65	616.89	704.43	481.44	974.55	1062.1	1062.6	182.31	214.03	866.7	189.24	128.78	416.47	271.08	265.96	392.53	-0.076728	0.926294	0.0332509	0	0	0	-0.472938	0.091122	1.04038	0	0	0	-0.39621	0.693639	0.158867	0	0	0	1.79311	1.0251e-05	4.98924	1	0	1	-0.563539	0.181166	0.741924	0	0	0
Q7XV11_ORYSJ	589350	33814	43289	40524	31523	37800	41989	31432	32921	34785	19471	16452	21755	31633	46425	55910	25008	20146	24477	-0.610081	0.178287	0.74888	0	0	0	-0.265943	0.469078	0.328755	0	0	0	0.344138	0.113042	0.946759	0	0	0	0.239649	0.032755	1.48472	0	0	0	0.444616	0.105799	0.975518	0	0	0
Q7X8A1_ORYSJ	380920	36068	56254	34066	5970.1	6212.3	7313.4	16733	21305	19643	15576	13210	13457	23926	24087	22498	24147	20343	20115	1.44871	0.00106701	2.97183	1	0	1	2.13611	0.000161052	3.79303	1	0	1	0.687401	0.000537159	3.2699	1	0	1	-0.621077	0.0153885	1.8128	-1	0	-1	-0.532967	0.0342566	1.46526	0	0	0
Q25A95_ORYSA	5595.5	451.01	186.92	16.485	266.02	477.04	486.91	138.1	434.38	680.73	32.361	25.791	396.45	220.31	270.54	489.02	479.3	168.44	375.73	-1.05233	0.335783	0.473942	0	0	0	0.128879	0.819223	0.086598	0	0	0	1.18121	0.27642	0.55843	0	0	0	1.30503	0.262425	0.580994	0	0	0	0.704208	0.431898	0.364619	0	0	0
Q7XUK3_ORYSJ	1648.4	68.887	216.91	53.378	112.42	224.75	164.42	94.563	15.394	87.24	2.6482	0	0	70.95	16.193	15.079	195.14	183.32	127.08	-5.68182	0.141825	0.848246	0	0	0	0.437809	0.223391	0.650934	0	0	0	6.11963	0.0374	1.42713	1	0	1	-0.181478	0.821693	0.0852902	0	0	0	-1.29724	0.232351	0.633856	0	0	0
Q7XUK6_ORYSJ	702.73	0	25.297	0	103.28	111.19	45.086	17.851	60.435	0	57.092	0	59.187	43.351	26.385	29.277	57.548	15.607	51.155	-0.132894	0.698806	0.155644	0	0	0	-0.53952	0.302657	0.51905	0	0	0	-0.406625	0.484248	0.314933	0	0	0	1.40642	0.622157	0.2061	0	0	0	0.96132	0.331498	0.479519	0	0	0
Q84P57_ORYSI	335.71	27.681	0	75.315	27.023	0	56.323	0	34.205	34.215	0	0	0	38.816	0	42.127	0	0	0				0	-1	-1				0	-1	-1				0	0	0	-0.225954	0.75649	0.121197	0	0	0	-0.246061	0.739755	0.130912	0	0	0
Q7F8X9_ORYSJ	2604.4	0	0	0	0	270.64	292.65	0	0	315.54	321.39	288.87	353.39	234.21	0	219.4	55.365	129.29	123.67	0.451855	0.178053	0.749451	0	0	0	-1.10165	0.0920254	1.03609	0	0	0	-1.5535	0.00452764	2.34413	-1	0	-1				0	1	1				0	1	1
A2XVK6_ORYSI	621.01	0	0	73.663	222.72	0	0	68.347	0	0	0	139.47	0	0	116.81	0	0	0	0	-0.0898855			0	0	0				0	-1	-1				0	-1	-1	0.356338			0	0	0	1.0093			0	0	0
Q7XMK5_ORYSJ	20090	1219.4	1326.6	1562.8	907.14	882.76	962.05	768.25	866.93	999.61	991.32	1043.7	628.46	421.08	632.58	1549.2	2246.5	943.86	2137.9	0.295594	0.367496	0.434747	0	0	0	1.37914	0.0645574	1.19005	0	0	0	1.08354	0.0965696	1.01516	0	0	0	-0.172081	0.433492	0.363019	0	0	0	-0.473037	0.343556	0.464002	0	0	0
B9FGD1_ORYSJ	747.88	45.344	301.79	166.68	0	0	0	50.251	37.664	11.785	0	0	0	0	36.306	34.431	4.1247	18.586	40.913				0	0	0				0	1	1				0	1	1	-1.75376	0.13016	0.885521	0	0	0	-1.91254	0.208638	0.680607	0	0	0
Q33E23_ORYSJ	468.24	0	5.8035	106.96	0	0	0	0	0	0	117.1	125.89	0	0	112.49	0	0	0	0				0	1	1				0	0	0				0	-1	-1				0	-1	-1	1.35435	0.507567	0.294507	0	0	0
Q7XT29_ORYSJ	38923	1812.8	3126.9	2513.1	1679.2	458.48	3489.8	4045.5	4242.9	4101.9	2128.5	347.9	2613.6	1254.5	3490.4	1767.3	674.78	0	1175.4	0.0668885	0.950505	0.0220455	0	0	0	-0.709099	0.641082	0.193087	0	0	0	-0.775987	0.508166	0.293994	0	0	0	1.24641	2.90589e-05	4.53672	1	0	1	0.136737	0.814415	0.089154	0	0	0
A3AWD4_ORYSJ	135.99	87.473	0	0	0	0	0	0	0	0	0	0	0	0	48.52	0	0	0	0				0	0	0				0	0	0				0	0	0				0	-1	-1	-0.703868			0	0	0
C6F1P3_ORYSJ	53.149	0	0	0	0	0	0	0	0	0	0	0	0	0	0	53.149	0	0	0				0	0	0				0	0	0				0	0	0				0	0	0				0	1	1
Q7XTY1_ORYSJ	1932.8	117.29	145.74	0	468.69	0	3.6167	0	0	0	394.54	286.3	31.02	170	0	51.878	263.72	0	0	0.521831	0.717005	0.144478	0	0	0	0.708724	0.771873	0.112454	0	0	0	0.186893	0.889548	0.0508306	0	0	0				0	-1	-1	0.0716125	0.943506	0.0252553	0	0	0
Q6H611_ORYSJ	8804.2	770.78	313.75	931.63	892.17	973.04	901.05	246.1	204.03	154.94	681.39	462.18	10.901	501.34	133.62	759.09	489.11	214.53	164.57	-0.943142	0.168197	0.774182	0	0	0	-1.26246	0.0297937	1.52588	-1	0	-1	-0.319315	0.742028	0.12958	0	0	0	-1.33183	0.13781	0.860718	0	0	0	-0.408328	0.583415	0.234022	0	0	0
Q7FAM9_ORYSJ	1428.7	824.54	0	0	0	0	0	0	5.5908	4.6709	0	5.951	15.735	18.224	0	72.688	0	0	481.3				0	1	1				0	1	1	5.57139	0.0109111	1.96213	1	0	1	-7.08215	0.00074529	3.12767	-1	0	-1	-4.29841	0.0313455	1.50382	-1	0	-1
Q0JA77_ORYSJ	48236	2317.4	3585.7	1809.4	1481.9	1422	2783.3	2775.2	5187.2	2608.9	3093.9	0	670.79	5414.5	5739	4240.3	3083.1	1087.9	935.79	0.200441	0.846117	0.0725698	0	0	0	0.163716	0.840645	0.0753873	0	0	0	-0.0367258	0.971835	0.0124075	0	0	0	0.968327	0.113615	0.944564	0	0	0	1.32234	0.0195086	1.70977	1	0	1
Q7XIK5_ORYSJ	13794	1251.3	416.65	173.18	398.89	1300.9	770.92	85.681	117.66	420.68	1379.8	1308.6	1269.9	150.41	556.92	832.1	1510.4	1252.8	597.72	1.04841	0.0223704	1.65033	1	0	1	0.867011	0.171757	0.765087	0	0	0	-0.181398	0.573741	0.241284	0	0	0	-1.20938	0.433876	0.362634	0	0	0	-0.160242	0.886061	0.0525363	0	0	0
Q00RR6_ORYSA	85.193	0	0	0	0	0	0	0.58947	1.4465	0.58947	6.0842	0	40.068	0	0	0	11.311	0	25.105				0	1	1				0	1	1	-0.287802	0.849945	0.0706093	0	0	0				0	1	1				0	0	0
A3AXH7_ORYSJ	31.737	0	0	0	0	0	0	0	0	0	0	0	0	0	0	0	0	31.737	0				0	0	0				0	1	1				0	1	1				0	0	0				0	0	0
Q7XJX6_ORYSJ	1246	0	0	0	0	0	0	416.57	106.65	0	31.285	0	337.71	0	23.653	0	0	0	330.16				0	1	1				0	1	1	0.936778	0.645647	0.190005	0	0	0				0	1	1				0	1	1
Q8S3P3_ORYSJ	60256	185.5	624.05	1173.8	5977.4	7412.9	3682.1	2344.7	3218.9	4949.5	10135	6132.6	10608	320.75	1204.3	817.64	132.32	440.65	895.25	1.07872	0.0351828	1.45367	1	0	1	-2.9975	0.00179433	2.7461	-1	0	-1	-4.07622	0.00452719	2.34417	-1	0	-1	2.91348	0.0167843	1.7751	1	0	1	0.54873	0.542833	0.265334	0	0	0
Q8W424_ORYSJ	2760.6	241.66	357.68	223.28	12.664	256.59	154.72	279.25	161.6	115.15	101.76	179.03	295.78	95.974	0	88.103	0	162.67	34.644	0.811403	0.359263	0.444588	0	0	0	-0.0918004	0.939374	0.0271615	0	0	0	-0.903203	0.407273	0.390114	0	0	0	-0.051169	0.904809	0.0434433	0	0	0	-1.33102	0.00956282	2.01941	-1	0	-1
Q7XPI5_ORYSJ	11636	781.89	618.89	851.25	728.97	513.87	487.07	406.35	902.49	377.65	0	1138.6	0	1193.3	450.67	1261.8	770.95	390.85	761.06	1.39417	0.0153653	1.81346	1	0	1	0.617152	0.172456	0.763323	0	0	0	-0.777021	0.214773	0.66802	0	0	0	0.0251439	0.962427	0.0166323	0	0	0	0.569263	0.298686	0.524785	0	0	0
Q7XKB5_ORYSJ	19107	956.66	1611.1	961.51	1250.1	1382.6	945.18	74.429	405.25	95.88	1968.8	1911.9	1715.5	1011.2	533.36	627.85	1569.3	1173.6	913.22	1.04088	4.90338e-05	4.3095	1	0	1	0.490285	0.0859226	1.06589	0	0	0	-0.550597	0.0228829	1.64049	0	0	0	-2.10353	0.00722483	2.14117	-1	0	-1	-0.380327	0.300874	0.521615	0	0	0
Q259D2_ORYSA	492.32	0	0	0	0	16.489	0	0	0	0	0	131.34	226.99	0	0	0	81.743	0	35.756	4.06119	0.305519	0.514962	0	0	0	2.44144	0.400752	0.397124	0	0	0	-1.61975	0.156503	0.805476	0	0	0				0	0	0				0	0	0
Q7XKE6_ORYSJ	4666.2	611.81	0	0	609.83	4.3686	0	0	3.4728	0	3.4728	429.1	0	0	266.99	777.14	402.21	899.18	658.68	0.0768481	0.972992	0.0118906	0	0	0	1.7338	0.153912	0.812728	0	0	0	1.65696	0.166744	0.77795	0	0	0	-7.20425			0	0	0	-0.319566	0.779912	0.107954	0	0	0
Q7XPU1_ORYSJ	8486.9	1246.7	1558.1	957.27	0	661.94	580.98	0	0	0	976.07	758.05	830.91	0	0	0	916.86	0	0	0.741334	0.0158354	1.80037	1	0	1	0.841728	0.153676	0.813395	0	0	0	0.100393	0.541855	0.266117	0	0	0				0	-1	-1				0	-1	-1
Q7XSS8_ORYSJ	269.83	0	0	0	0	0	0	269.83	0	0	0	0	0	0	0	0	0	0	0				0	0	0				0	0	0				0	0	0				0	1	1				0	0	0
Q75M32_ORYSJ	78885	4651.2	4736	6039.5	7608.9	6687	4278.6	5188.6	6205.9	5537.8	3663.8	3991.8	180.37	6194.3	4765.1	5780.2	1379.3	714.84	1281.6	-0.858311	0.166737	0.777968	0	0	0	-1.96864	0.000656032	3.18308	-1	0	-1	-1.11033	0.322586	0.491354	0	0	0	0.598233	0.028594	1.54373	1	0	1	0.369674	0.173066	0.761788	0	0	0
B9FM04_ORYSJ	513.89	34.121	110.26	91.17	0	30.036	0	22.097	21.192	0.59704	0.75492	0	49.19	0	0.591	60.971	42.066	28.112	22.729	0.353637	0.918166	0.0370789	0	0	0	0.652616	0.356047	0.448493	0	0	0	0.298979	0.78262	0.106449	0	0	0	-1.85772	0.0529542	1.2761	0	0	0	-1.22029	0.278938	0.554492	0	0	0
Q94HJ5_ORYSA	5112.8	95.669	105.63	75.071	738.18	412.36	417.63	671.36	595.56	210.25	65.841	220.43	268.55	198.45	285.8	619.72	0	132.31	0	-1.06695	0.0862864	1.06406	0	0	0	-1.5119	0.179422	0.746125	0	0	0	-0.444946	0.740247	0.130624	0	0	0	2.90188	0.042733	1.36924	1	0	1	2.20104	0.0468347	1.32943	1	0	1
Q75L18_ORYSJ	478.93	0	58.375	2.2025	242.33	72.426	39.832	0	0	3.0835	22.025	0	0	8.8099	0	29.843	0	0	0	-2.03664	0.511675	0.291006	0	0	0				0	-1	-1				0	-1	-1	-2.54749	0.691158	0.160423	0	0	0	-0.2367	0.892831	0.0492309	0	0	0
A2XZQ4_ORYSI	23644	708.55	1307.2	350.94	2200	3291.7	1302	1564	1768.6	1140.3	1250.1	1348.8	833.17	1512.2	2397.6	999.95	799.61	811.56	57.269	-0.553582	0.181115	0.742046	0	0	0	-1.54867	0.0479179	1.3195	-1	0	-1	-0.995085	0.124069	0.906336	0	0	0	1.4636	0.0166376	1.77891	1	0	1	1.4308	0.116743	0.932769	0	0	0
Q53KM8_ORYSJ	2367.2	19.253	65.942	336.75	216.47	571.9	183.37	10.054	0	43.724	113.9	106.98	28.652	304.49	98.792	154.96	29.337	42.262	40.388	-1.5467	0.123513	0.908288	0	0	0	-2.5952	0.0600473	1.22151	0	0	0	-1.0485	0.183999	0.735186	0	0	0	-1.92311	0.495937	0.304573	0	0	0	0.676542	0.555137	0.2556	0	0	0
A2Y043_ORYSI	24363	14.835	852.85	439.37	2033.6	1280.7	2604.5	1020.2	492.05	660.48	1695.6	1693.4	772.42	1564.1	1807.4	1610.7	1595.3	2133.6	2092.2	-0.220133	0.711276	0.147962	0	0	0	0.361274	0.451693	0.345157	0	0	0	0.581407	0.1371	0.862961	0	0	0	1.38448	0.106822	0.971338	0	0	0	2.37288	0.004408	2.35576	1	0	1
A2Y045_ORYSI	4135	191.61	344.61	121.75	247.58	320.57	121.7	485.52	148.42	288.75	80.004	0	109.79	111.08	309.32	361.66	363.02	312.69	216.89	-0.827187	0.165013	0.782483	0	0	0	0.88181	0.0368134	1.43399	1	0	1	1.709	0.0214412	1.66875	1	0	1	1.03136	0.210998	0.675721	0	0	0	0.54513	0.366132	0.436362	0	0	0
Q5WN02_ORYSJ	1948.2	186.54	2.6564	440.07	20.311	243.3	28.247	10.912	2.242	160.62	38.378	299.57	18.191	52.964	31.315	283.64	2.4351	2.5837	124.23	0.791922	0.653769	0.184576	0	0	0	-0.530515	0.76479	0.116458	0	0	0	-1.32244	0.52368	0.280934	0	0	0	-1.49972	0.381413	0.418605	0	0	0	-0.74512	0.585138	0.232742	0	0	0
A2Y0G8_ORYSI	97.983	5.6173	0	0	0	0	0	0	0	0	0.57602	10.744	58.124	0	0	7.3202	15.601	0	0				0	1	1				0	1	1	-0.644171	0.837676	0.0769239	0	0	0				0	-1	-1	0.201634			0	0	0
Q5WMY3_ORYSJ	8839.7	595.21	219.23	236.58	882.87	964.13	218.09	183.15	272.28	139.18	1581.1	346.76	1731.7	0	399.33	192.76	294.03	583.34	0	1.31135	0.193039	0.714356	0	0	0	-0.114142	0.874088	0.058445	0	0	0	-1.42549	0.282446	0.549064	0	0	0	-0.442099	0.599302	0.222354	0	0	0	-0.0544236	0.958277	0.0185091	0	0	0
Q75IR7_ORYSJ	89.753	10.272	0	11.438	17.952	6.4955	0.73875	2.015	1.0553	1.4775	0	0	9.8623	10.495	1.7148	9.7364	0	0	6.501	0.83399	0.566485	0.246811	0	0	0	0.334419	0.841666	0.0748602	0	0	0	-0.499571			0	0	0	-2.52686	0.000553861	3.2566	-1	0	-1	-0.471006	0.492132	0.307919	0	0	0
Q8W170_ORYSA	137	0	57.77	79.231	0	0	0	0	0	0	0	0	0	0	0	0	0	0	0				0	0	0				0	0	0				0	0	0				0	-1	-1				0	-1	-1
Q60EZ9_ORYSJ	107.48	9.5955	11.572	12.458	0	0	0	0	0	0	0	0	0	9.5174	0	0	22.503	19.375	22.455				0	0	0				0	1	1				0	1	1				0	-1	-1	0.107915	0.691393	0.160275	0	0	0
Q9LST8_ORYSJ	2380.2	202.05	256.54	11.508	31.09	440.76	48.944	601.46	0	2.055	56.087	396.92	21.474	31.749	0	3.6453	23.207	249	3.7264	0.370667	0.823087	0.0845541	0	0	0	-0.357922	0.834805	0.0784151	0	0	0	-0.728589	0.69067	0.160729	0	0	0	1.48609	0.465281	0.332285	0	0	0	-2.79355	0.253256	0.596441	0	0	0
Q5W6J3_ORYSJ	174.71	0	112.19	0	0	0	0	0	0	0	62.519	0	0	0	0	0	0	0	0				0	1	1				0	0	0				0	-1	-1				0	-1	-1				0	-1	-1
Q60EY9_ORYSJ	11961	661.32	225.81	1316.5	924.68	1042.2	731.99	743.49	663.91	598.78	429.81	378.96	463.2	811.93	751.92	600.14	454.25	605.81	556.57	-0.689114	0.0036424	2.43861	-1	0	-1	-0.264994	0.153922	0.812699	0	0	0	0.424121	0.095032	1.02213	0	0	0	0.268707	0.670391	0.173672	0	0	0	0.184757	0.784948	0.105159	0	0	0
A2Y1V3_ORYSI	441.38	0	0	0	0	0	26.434	14.63	35.867	13.723	48.623	143.42	63.839	93.536	0	1.3014	0	0	0	1.73697	0.427737	0.368823	0	0	0				0	-1	-1				0	-1	-1				0	1	1				0	1	1
A2Z556_ORYSI	0	0	0	0	0	0	0	0	0	0	0	0	0	0	0	0	0	0	0				0	0	0				0	0	0				0	0	0				0	0	0				0	0	0
Q5WMX0_ORYSJ	73883	2315	3496.4	2902.3	12340	11072	7646.3	1845.2	2184	2123.2	3620.5	2628.5	3995.4	3017.8	3716	4089.4	2781.4	1896	2213.3	-1.19026	0.00113582	2.94469	-1	0	-1	-1.69463	0.000122977	3.91018	-1	0	-1	-0.504373	0.111765	0.951693	0	0	0	-0.000935653	0.990244	0.00425789	0	0	0	0.595943	0.00882368	2.05435	1	0	1
Q0DJF5_ORYSJ	0	0	0	0	0	0	0	0	0	0	0	0	0	0	0	0	0	0	0				0	0	0				0	0	0				0	0	0				0	0	0				0	0	0
Q0DJC0_ORYSJ	22934	1478.9	2906.9	1652.1	1022.5	1733.8	461.43	618.37	418.17	443.03	1850.1	1601.9	1329.3	968.12	853.12	1062.4	1595.3	1554.4	1384.1	1.02983	0.0270321	1.56812	1	0	1	1.03283	0.0202492	1.69359	1	0	1	0.00299545	0.975697	0.010685	0	0	0	-1.49222	0.00581462	2.23548	-1	0	-1	-0.752021	0.0219197	1.65917	-1	0	-1
Q5W6H1_ORYSJ	6323.5	85.464	398.86	249.34	299	549	353.78	453.47	362.34	392.04	358.91	222.25	495.52	0	503.02	383.59	730.97	379.23	106.74	0.229447	0.627875	0.202127	0	0	0	0.432358	0.590296	0.22893	0	0	0	0.202911	0.794857	0.0997109	0	0	0	1.30385	0.0131794	1.8801	1	0	1	1.21661	0.100958	0.995859	0	0	0
Q8GTC5_ORYSA	444.86	0	0	0	111.26	125.07	0.50732	0	0.6851	0	0	0	100.6	0	1.8138	0	10.982	38.091	55.849	0.973717	0.435352	0.36116	0	0	0	-0.511019	0.628344	0.201803	0	0	0	-1.48474	0.150206	0.823312	0	0	0				0	1	1				0	1	1
Q5W6Y8_ORYSJ	469.34	0	0	0	0	0	0	0	0	0	0	0	0	0	0	0	469.34	0	0				0	0	0				0	1	1				0	1	1				0	0	0				0	0	0
A2Y3W4_ORYSI	2073.7	318.1	0	56.279	118.67	111.11	168.1	147.98	2.0402	111.25	100.41	183.15	150.4	113.81	178.32	0	129.54	184.51	0	0.44966	0.379657	0.420609	0	0	0	0.59405	0.305537	0.514936	0	0	0	0.14439	0.743356	0.128803	0	0	0	-0.830719	0.553343	0.257006	0	0	0	-0.201362	0.879651	0.0556894	0	0	0
Q60EW9_ORYSJ	578.23	0	0	78.154	134.89	0	0	0	0	1.0817	0	88.968	0	0	0	0	0	156.01	119.13	-0.0160748			0	0	0	0.69767	0.282039	0.549691	0	0	0	0.713745	0.277709	0.55641	0	0	0	-5.62644			0	0	0				0	-1	-1
A2Y3Z4_ORYSI	6045.3	287.78	728.13	0	738.23	789.73	398.49	460.62	1.8029	468.41	0	0	1135.1	241.94	0	0	254.3	302.05	238.73	1.32443	0.0155233	1.80902	1	0	1	-0.772611	0.0159884	1.7962	-1	0	-1	-2.09704	0.00183867	2.7355	-1	0	-1	-0.102794	0.920036	0.0361952	0	0	0	-0.598695	0.600305	0.221628	0	0	0
Q9ATR3_ORYSA	1787.2	331.8	246.12	477.39	0	293.14	248.03	0	0	0	0	0	0	0	0	0	0	0	190.71				0	-1	-1	-0.0590314	0.847966	0.0716217	0	0	0				0	1	1				0	-1	-1				0	-1	-1
A2Y429_ORYSI	6278.4	541.02	1567.5	1090.2	0	947.93	176.1	23.053	108.83	196.79	182.68	347.84	197	8.0127	229.64	240.43	231.28	176.29	13.772	-0.748711	0.45004	0.346748	0	0	0	-1.5119	0.268563	0.570954	0	0	0	-0.763188	0.309155	0.509824	0	0	0	-2.74121	0.0133532	1.87441	-1	0	-1	-2.43725	0.0174715	1.75767	-1	0	-1
B9FI18_ORYSJ	1511.4	0	107.42	29.526	58.756	132.33	30.319	77.267	140.73	157.35	50.879	23.659	47.467	155.51	121.46	186.42	71.814	37.512	83.002	-0.394606	0.568368	0.245371	0	0	0	0.34776	0.582258	0.234884	0	0	0	0.742366	0.193441	0.713452	0	0	0	1.56253	0.0925416	1.03366	0	0	0	1.64172	0.0182697	1.73827	1	0	1
A2Y485_ORYSI	4486.4	588.05	382.39	506.75	225.92	252.15	256.28	196.68	172.76	78.93	595.29	164.67	0	0	470.24	495.38	95.857	5.0912	0	0.914996	0.339106	0.469664	0	0	0	-1.92816	0.0690399	1.1609	0	0	0	-2.84316	0.258937	0.586805	0	0	0	-1.28567	0.0701212	1.15415	0	0	0	0.15046	0.730376	0.136453	0	0	0
Q60ER7_ORYSJ	243.12	0	0	143.06	0	98.578	0	0	0	0	0	0	0	0	0	0	0	1.4796	0				0	-1	-1	-5.47032			0	0	0				0	1	1				0	-1	-1				0	-1	-1
B8AY17_ORYSI	827.25	0	15.862	0	121.81	116.63	0	0	9.213	30.994	40.753	16.797	4.9599	0	0	86.015	114.8	140.81	128.6	-2.01207	0.0161043	1.79306	-1	0	-1	0.736966	0.0286562	1.54278	1	0	1	2.74904	0.00126891	2.89657	1	0	1	1.12399	0.666667	0.176091	0	0	0	2.81263			0	0	0
Q0DIC2_ORYSJ	0	0	0	0	0	0	0	0	0	0	0	0	0	0	0	0	0	0	0				0	0	0				0	0	0				0	0	0				0	0	0				0	0	0
Q688K0_ORYSJ	2869.2	424.07	182.03	297.23	11.694	72.217	159.64	68.182	71.159	156.75	137.76	80.788	0	9.0686	203.24	140.79	292.99	316.54	245.01	0.56944	0.603835	0.219082	0	0	0	2.07439	0.00860782	2.06511	1	0	1	1.50495	0.00660238	2.1803	1	0	1	-1.21796	0.172264	0.763804	0	0	0	-1.17276	0.231483	0.63548	0	0	0
Q75HX0_ORYSJ	417.97	29.046	44.847	78.559	56.44	32.12	21.663	0	0	28.153	21.686	27.769	23.875	2.9889	0	2.3911	0	33.147	15.285	-0.14652	0.686642	0.16327	0	0	0	-0.0690416	0.905116	0.0432957	0	0	0	0.0774788	0.863829	0.063572	0	0	0	-0.378201	0.739307	0.131175	0	0	0	-3.95109	0.0959725	1.01785	0	0	0
A6MZE1_ORYSI	1721.8	0	0	0	0	0	0	0	0	329.78	672.41	0	719.63	0	0	0	0	0	0				0	1	1				0	0	0				0	-1	-1				0	1	1				0	0	0
Q8H9F2_ORYSA	225.7	0	0	0	0	0	0	0	0	1.6887	0	0	0	0	0	0	77.317	146.69	0				0	0	0				0	1	1				0	1	1				0	1	1				0	0	0
B9FJQ3_ORYSJ	762.4	0	0	0	0	0	0	0	0	0	13.316	0	109.41	0	0	213.04	180.65	11.921	234.07				0	1	1				0	1	1	1.24475	0.454442	0.342522	0	0	0				0	0	0				0	1	1
Q0DHB5_ORYSJ	3457.7	179.36	190.66	368.75	217.7	457.96	670.97	71.927	144.74	196.94	55.173	127.2	74.841	0	172.06	191.6	68.211	142.55	127.06	-2.10568	0.131859	0.879889	0	0	0	-1.63463	0.171697	0.765237	0	0	0	0.471051	0.389598	0.409383	0	0	0	-0.382177	0.526198	0.278851	0	0	0	-0.230461	0.703927	0.152472	0	0	0
Q6F322_ORYSJ	190.06	0	0	0	0	0	0	0	0	0	0	0	0	91.518	0	0	97.557	0.98245	0				0	0	0				0	1	1				0	1	1				0	0	0				0	1	1
Q65X81_ORYSJ	258.42	0	32.511	0	0	23.128	26.831	0	0	0	0	75.567	45.098	0	21.327	7.8729	4.2302	21.856	0	1.57032	0.118393	0.926675	0	0	0	-0.611435	0.569894	0.244206	0	0	0	-2.18175	0.108944	0.962795	0	0	0				0	-1	-1	-0.55849	0.704644	0.15203	0	0	0
A2Y633_ORYSI	8.5077	0	0	0	0	0	0	0	0	0	0	0	0	0	0	0	0	8.5077	0				0	0	0				0	1	1				0	1	1				0	0	0				0	0	0
A2Y650_ORYSI	417280	26949	37014	33138	11446	9789.2	6711.7	28084	25485	24400	16709	14112	14829	39373	33857	38324	20235	16854	19965	1.11661	0.000133008	3.87612	1	0	1	1.51691	0.000668895	3.17464	1	0	1	0.400305	0.0241083	1.61783	0	0	0	0.178039	0.131627	0.880656	0	0	0	0.481981	0.015854	1.79986	0	0	0
Q60EI0_ORYSJ	1598.7	198.41	26.142	226.89	0	242.23	283.56	0	7.0572	3.5493	0	0	3.3893	211.05	253.42	56.224	0.92858	0	85.866	-5.96166	0.265401	0.576098	0	0	0	-2.19536	0.141475	0.84932	0	0	0	3.76629	0.681646	0.166441	0	0	0	-4.47201	0.187606	0.726753	0	0	0	0.427026	0.632699	0.198803	0	0	0
A2Y6M9_ORYSI	3143.6	79.999	592.57	134.58	129.31	140.11	296.76	106.6	113.9	154.68	0	231.07	225.32	335.29	183.13	68.21	11.857	339.09	1.1468	0.581094	0.426409	0.370174	0	0	0	-0.356731	0.809262	0.0919111	0	0	0	-0.937825	0.5082	0.293965	0	0	0	-0.454493	0.630483	0.200327	0	0	0	0.0435343	0.965715	0.0151511	0	0	0
Q65XN1_ORYSJ	337.33	0	0	0	0	0	0	0	0	0	98.409	100.19	0	0	0	75.205	0	0	63.521				0	1	1				0	1	1	-0.455195	0.200811	0.697213	0	0	0				0	0	0				0	1	1
A6N1J9_ORYSI	910.21	0	0	0	0	0	0	0	0	0	0	499.9	0	213.61	0	0	0	196.7	0				0	1	1				0	1	1	-1.29768			0	0	0				0	0	0				0	1	1
Q6AUF5_ORYSJ	6461.4	380.72	489.24	913.98	952.67	124.89	339.85	9.4536	92.306	88.504	269.98	97.572	127.41	73.288	242.77	59.572	899.23	741.36	558.58	-1.13092	0.317431	0.498351	0	0	0	1.11161	0.084972	1.07072	0	0	0	2.24253	0.00276044	2.55902	1	0	1	-2.76633	0.0457334	1.33977	-1	0	-1	-1.92132	0.083529	1.07816	0	0	0
Q688X1_ORYSJ	1638.1	0	164.22	105.09	0	193.89	73.216	0	45.032	0	47.164	0	120.69	103.45	91.625	126.58	143.86	248.67	174.65	-0.254101	0.779287	0.108303	0	0	0	0.969817	0.143129	0.844274	0	0	0	1.22392	0.123717	0.907569	0	0	0	-0.953953	0.224315	0.649141	0	0	0	0.0784129	0.566468	0.246825	0	0	0
Q6F361_ORYSJ	154350	6054.7	8844.6	6201.6	13571	17319	11581	8557.5	9695.3	7614.5	11616	8321.8	7509.7	7536	7480	8930.6	4760.8	4601.9	4152.9	-0.249535	0.230087	0.638108	0	0	0	-1.1871	0.00167984	2.77473	-1	0	-1	-0.937563	0.00883178	2.05395	-1	0	-1	0.797623	0.00456639	2.34043	1	0	1	0.466726	0.000832316	3.07971	0	0	0
Q688T8_ORYSJ	7605.3	314.71	273.32	406.67	684.73	1286.7	551.12	63.221	0	40.698	19.288	53.216	82.429	74.048	223.51	517.18	1079.7	1111.3	823.45	-3.56605	0.0113288	1.94582	-1	0	-1	0.748383	0.0443047	1.35355	1	0	1	4.31443	0.000190466	3.72018	1	0	1	-2.21266	0.0424848	1.37177	-1	0	-1	-0.131931	0.845129	0.0730769	0	0	0
Q75HY2_ORYSJ	9527.2	237.6	347.31	706.3	982.95	1274.4	709.8	219.35	511.01	252.44	196.77	165.15	722.85	450.53	210.64	1325.3	389.51	261.88	563.42	-1.0046	0.143041	0.844538	0	0	0	-0.788749	0.0623017	1.2055	0	0	0	0.215847	0.799857	0.0969878	0	0	0	0.0812851	0.904564	0.0435605	0	0	0	0.787342	0.437025	0.359493	0	0	0
Q6L561_ORYSJ	1652.6	38.553	53.551	0	111.39	138.48	56.172	70.66	0	19.698	98.093	296	270.72	96.465	76.831	157.53	75.715	23.277	69.491	1.59145	0.0913174	1.03945	0	0	0	-0.341579	0.488958	0.310728	0	0	0	-1.93303	0.0741912	1.12965	0	0	0	0.519867	0.651046	0.186388	0	0	0	1.53703	0.0393488	1.40507	1	0	1
Q6L4S3_ORYSJ	2373.4	2.374	135.69	131.51	139.96	182.38	286.8	0	91.612	96.746	188.74	192.32	173.24	90.357	195.36	100.54	157.49	6.3229	201.94	0.149294	0.76848	0.114367	0	0	0	-0.363302	0.689681	0.161352	0	0	0	-0.512596	0.441814	0.35476	0	0	0	0.648021	0.436819	0.359698	0	0	0	0.932073	0.30063	0.521968	0	0	0
Q8H631_ORYSJ	3875.6	617.68	775.4	513.3	278.62	438.04	134.02	101.31	41.517	64.927	114.02	153.74	116.69	165.76	31.191	152.69	21.5	32.322	122.84	-0.683634	0.205382	0.687437	0	0	0	-1.68648	0.0816129	1.08824	0	0	0	-1.00285	0.177562	0.75065	0	0	0	-2.70106	0.00107553	2.96838	-1	0	-1	-2.20248	0.00299846	2.5231	-1	0	-1
Q9LX04_ORYSJ	916.15	51.856	24.432	56.515	134.42	0	0	0	0	0	0	141.49	130.06	73.47	83.978	87.254	56.841	75.835	0	0.621889	0.0791627	1.10148	0	0	0	-0.420391	0.450893	0.345927	0	0	0	-1.04228	0.0262711	1.58052	-1	0	-1				0	-1	-1	1.07907	0.0237116	1.62504	1	0	1
Q5VS63_ORYSJ	515.44	0	0	2.8031	0	0	174.96	0	0	0	0	0	180.89	0	0	156.79	0	0	0	0.154142			0	0	0				0	-1	-1				0	-1	-1				0	-1	-1	5.79586			0	0	0
A2Y8E0_ORYSI	108030	3135.2	5532.4	7345.3	6866.9	6883.8	5727.4	8839.7	9617.8	7654.2	2922.8	2058.6	2483.5	5547.1	9613.4	10841	3815.9	4682.5	4463.4	-1.00816	0.00226747	2.64446	-1	0	-1	-0.126796	0.438366	0.358163	0	0	0	0.881368	0.00823438	2.08437	1	0	1	1.20595	0.00888439	2.05137	1	0	1	0.970317	0.0691191	1.1604	0	0	0
Q9LWS2_ORYSJ	3062.8	164.81	0	54.738	63.294	0	3.1825	4.728	0	65.368	0	687.83	0	91.012	195.64	0	110.54	317.81	1303.9	4.93061	0.032397	1.48949	1	0	1	4.78498	0.338381	0.470595	0	0	0	-0.145628	0.94291	0.0255297	0	0	0	-1.37739	0.438897	0.357638	0	0	0	0.564177	0.60349	0.21933	0	0	0
A2Y8L7_ORYSI	8831.7	597.44	724.04	977.32	1014.9	519.02	363.65	189.16	132.01	427.57	935.17	824.72	605.43	232.94	302.89	432.35	80.442	239.88	232.8	0.748268	0.0766602	1.11543	0	0	0	-1.24134	0.0991045	1.00391	0	0	0	-1.98961	0.00342858	2.46489	-1	0	-1	-1.14712	0.074692	1.12673	0	0	0	-1.01089	0.0437988	1.35854	-1	0	-1
Q6VVA4_ORYSJ	397.25	0	0	0	0	0	84.948	0	0	0	164.74	62.508	81.135	3.9169	0	0	0	0	0	0.284686	0.771084	0.112899	0	0	0				0	-1	-1				0	-1	-1				0	0	0				0	1	1
A6N0I5_ORYSI	1108.4	0	0	179.78	111.71	136.63	142.39	0	0	128.44	0	44.988	0	0	101.61	72.339	79.93	0	110.64	-1.16312	0.271321	0.566517	0	0	0	-0.0191088	0.96611	0.0149735	0	0	0	1.14401	0.380247	0.419934	0	0	0	-0.0677201			0	0	0	-0.832055	0.348645	0.457616	0	0	0
Q5VPF1_ORYSJ	0	0	0	0	0	0	0	0	0	0	0	0	0	0	0	0	0	0	0				0	0	0				0	0	0				0	0	0				0	0	0				0	0	0
A6N1P2_ORYSI	0	0	0	0	0	0	0	0	0	0	0	0	0	0	0	0	0	0	0				0	0	0				0	0	0				0	0	0				0	0	0				0	0	0
Q2R0I1_ORYSJ	6480	0	0	0	0	0	652.23	16.959	788.23	811.85	806.92	0	832.99	775.28	10.902	0	740.45	0	1044.2	0.355408	0.340356	0.468066	0	0	0	0.577865	0.550797	0.259009	0	0	0	0.222457	0.601632	0.220669	0	0	0				0	1	1				0	1	1
Q0DEC9_ORYSJ	189.99	0	0	0	0	0	0	0	0	100.78	89.208	0	0	0	0	0	0	0	0				0	1	1				0	0	0				0	-1	-1				0	1	1				0	0	0
A2YA28_ORYSI	1330.6	0	0	121.22	161.41	42.981	127.33	2.6948	85.269	2.4083	0	95.43	88.849	82.631	107.4	0	175.31	169.83	67.874	0.118571	0.856226	0.0674114	0	0	0	0.702681	0.286066	0.543533	0	0	0	0.58411	0.354207	0.450743	0	0	0	-1.58496	0.388038	0.411126	0	0	0	-0.0285315	0.949525	0.0224934	0	0	0
Q67VZ1_ORYSJ	3237.1	142.03	272.26	170.33	216.66	139.19	409.99	57.364	137.16	140.49	0	113.27	182.77	0	1.3723	186.34	554.35	234.07	279.43	-0.478444	0.66206	0.179103	0	0	0	0.788616	0.305262	0.515327	0	0	0	1.26706	0.17872	0.747826	0	0	0	-0.281182	0.455493	0.341519	0	0	0	-0.943513	0.314086	0.502951	0	0	0
Q7XXQ8_ORYSJ	107.56	0	0	0	0	0	0	0	0	0	0	0	36.449	13.51	0	0	0	57.596	0				0	1	1				0	1	1	0.662462			0	0	0				0	0	0				0	1	1
Q654U8_ORYSJ	8161.2	210.58	603.76	505.11	783.46	548.87	767.2	273.06	175.31	211.24	339.14	494.87	84.002	559.22	493.89	651.54	374.73	557.49	527.76	-0.866175	0.19844	0.70237	0	0	0	-0.0975181	0.794722	0.0997848	0	0	0	0.768657	0.201497	0.695732	0	0	0	-0.452945	0.30426	0.516755	0	0	0	0.691432	0.0427801	1.36876	1	0	1
Q654U5_ORYSJ	316.11	29.605	54.371	39.487	24.748	0	0	0	0	13.843	0	33.697	0	22.871	2.2772	38.146	17.981	24.836	14.248	1.03242			0	0	0	0.259387	0.647962	0.18845	0	0	0	-0.773035	0.149037	0.826706	0	0	0	-1.07669	0.0591632	1.22795	0	0	0	-0.738277	0.228923	0.64031	0	0	0
Q5Z6P9_ORYSJ	366.94	0	0	0	0	200.88	0	26.601	0	0	139.45	0	0	0	0	0	0	0	0	-0.0765245			0	0	0				0	-1	-1				0	-1	-1				0	1	1				0	0	0
Q5Z6P4_ORYSJ	7023.1	1028.6	188.23	1323.1	0	0	123.99	0	0	95.633	0	0	794.15	1458.8	1202.4	280.77	527.47	0	0	2.78476			0	0	0	2.11733			0	0	0	-0.667425			0	0	0	-2.79021	0.414487	0.382489	0	0	0	0.444028	0.62085	0.207013	0	0	0
Q9LLR2_ORYSA	77653	3668.2	6959.5	5836	5546.8	8623.4	5559.8	3440.4	2936.3	2846.7	2694.8	3674.2	3457.3	3216.8	5347.8	5614.1	2771.8	3025.3	2434.1	-0.609172	0.0835841	1.07788	0	0	0	-0.801706	0.0319271	1.49584	-1	0	-1	-0.192534	0.37986	0.420377	0	0	0	-0.315302	0.152516	0.816684	0	0	0	0.0805054	0.771982	0.112393	0	0	0
Q5VME5_ORYSJ	442.56	0	176.43	0	0	0	0	0	0	0	0	0	0	0	0	219.27	0	46.858	0				0	0	0				0	1	1				0	1	1				0	-1	-1	0.671072			0	0	0
B9FSX3_ORYSJ	2149.5	184.98	61.423	402.82	0	176.76	61.84	28.766	0	0	147.22	120.75	337.81	27.116	102.03	115.23	209.71	173.06	0	1.17938	0.332844	0.477759	0	0	0	1.10972	0.0871419	1.05977	0	0	0	-0.0696619	0.92717	0.0328408	0	0	0	-2.48061	0.46895	0.328874	0	0	0	-1.25	0.29606	0.52862	0	0	0
Q5Z4M6_ORYSJ	70.66	0	0	0	0	0	0	0	9.9726	60.687	0	0	0	0	0	0	0	0	0				0	0	0				0	0	0				0	0	0				0	1	1				0	0	0
Q9ZSU0_ORYSA	28989	80.383	5307.5	2545.7	0	1276.8	1657.6	1318.4	3696.9	1966.7	0	485.83	0	2724.7	769.87	3350	1567.9	1356.7	883.59	-1.33357	0.452079	0.344786	0	0	0	0.0884784	0.839869	0.0757885	0	0	0	1.42205	0.140464	0.852434	0	0	0	0.462871	0.601117	0.221041	0	0	0	0.178236	0.844792	0.07325	0	0	0
B9FSZ9_ORYSJ	244.61	0	141.16	0	0	0	0	0	0	0	0	0	0	54.402	0	0	0	49.053	0				0	0	0				0	1	1				0	1	1				0	-1	-1	-0.727407			0	0	0
Q69XZ5_ORYSJ	124.99	15.313	0	0	7.2993	0	0	0	0	0	27.023	43.404	18.426	10.005	3.5172	0	0	0	0	2.54432	0.24291	0.614554	0	0	0				0	-1	-1				0	-1	-1				0	-1	-1	-1.05344	0.413588	0.383432	0	0	0
A3BCK5_ORYSJ	70.249	0	0	0	0	0	0	0	0	0	0	0	0	70.249	0	0	0	0	0				0	0	0				0	0	0				0	0	0				0	0	0				0	1	1
Q5Z907_ORYSJ	900.04	59.337	17.387	127.22	0	27.445	59.622	22.679	0	1.5014	92.499	109.85	110.94	0.83409	34.123	26.116	56.059	16.414	138.01	1.44556	0.0398985	1.39904	1	0	1	0.972854	0.545186	0.263455	0	0	0	-0.472706	0.521074	0.283101	0	0	0	-2.06711	0.312389	0.505304	0	0	0	-1.57191	0.257421	0.589356	0	0	0
Q0DBF9_ORYSJ	174.2	0	0	0	0	0	0	0	0	0	174.2	0	0	0	0	0	0	0	0				0	1	1				0	0	0				0	-1	-1				0	0	0				0	0	0
Q93W07_ORYSJ	30991	1303.5	2367.5	1624	2512.5	3397.6	2190	1832.8	1380.3	1247.2	1504.9	1199.9	1893.9	1894.3	1600.3	1640.6	1319.2	1086.1	996.2	-0.416996	0.155996	0.806885	0	0	0	-0.789715	0.0110759	1.95562	-1	0	-1	-0.372719	0.219304	0.658953	0	0	0	0.277504	0.280423	0.552186	0	0	0	0.272651	0.197796	0.703783	0	0	0
A2YEW3_ORYSI	217.22	7.6674	8.2592	9.353	13.99	12.357	7.2781	2.8715	2.5806	2.8715	13.089	13.25	28.36	50.231	6.7347	7.8339	9.6725	9.9683	10.85	1.16008	0.15019	0.82336	0	0	0	0.373975	0.0703735	1.15259	0	0	0	-0.786102	0.24877	0.604202	0	0	0	-1.1745	0.0059421	2.22606	-1	0	-1	1.64459	0.376974	0.423688	0	0	0
Q69V59_ORYSJ	247.44	0	0	244.2	0	0	0	0	0	0	0	0	0	0	0	0	0	0	3.2467				0	0	0				0	1	1				0	1	1				0	-1	-1				0	-1	-1
A3BDI4_ORYSJ	106450	10765	15093	9917.6	3107.7	4098	2072.7	2378	2926.1	2917.1	3768.5	3635	3201.3	6634.3	6473.2	7183.3	7133.1	7567	7575.5	0.610386	0.00995173	2.0021	1	0	1	1.76128	0.000276097	3.55894	1	0	1	1.15089	0.00042404	3.37259	1	0	1	-1.62203	0.000571196	3.24322	-1	0	-1	-0.530662	0.0121246	1.91633	0	0	0
Q67VM2_ORYSJ	2546.9	0	262.14	124.52	0	0	62.079	0	0	201.4	298.4	292.5	148.43	166.63	46.226	226.8	414.53	303.22	0	2.01102	0.174326	0.758638	0	0	0	2.59449	0.166806	0.777788	0	0	0	0.583464	0.167936	0.774857	0	0	0	0.698633	0.384117	0.415536	0	0	0	-0.0106234	0.988144	0.00517962	0	0	0
A6N179_ORYSI	242.17	0	47.663	0	52.222	0	0	0	0	0	0	0	0	39.166	4.0421	50.021	0	36.716	12.344				0	-1	-1	-0.442782	0.738276	0.131781	0	0	0				0	1	1				0	-1	-1	-0.114459	0.931794	0.0306801	0	0	0
P93409_ORYSA	45749	3014.3	3438.7	3794.5	3404.8	2239.7	1933.3	672.83	718.21	500.07	4238.2	4581	4398.2	1060.1	135.13	1462.8	3094.8	3596.3	3465.7	1.20909	0.00143872	2.84202	1	0	1	0.904855	0.00755526	2.12175	1	0	1	-0.304236	0.066545	1.17688	0	0	0	-1.96113	0.00178901	2.74739	-1	0	-1	-1.75244	0.010942	1.9609	-1	0	-1
Q67W57_ORYSJ	2318.9	0	0	0	0	248.43	0	394.66	161.6	1121.5	116.62	0	69.915	0	0	206.11	0	0	0	-0.896164	0.237343	0.624623	0	0	0				0	-1	-1				0	-1	-1				0	1	1				0	1	1
Q67WC8_ORYSJ	376.18	0	0	0	0	0	0	0	0	0	0	0	0	0	0	0	376.18	0	0				0	0	0				0	1	1				0	1	1				0	0	0				0	0	0
A3BE72_ORYSJ	50.611	0	0	0	0	8.1323	0	0	0	0	0	0	0	0	0	0	27.492	14.987	0				0	-1	-1	1.94996	0.358963	0.444951	0	0	0				0	1	1				0	0	0				0	0	0
Q655T1_ORYSJ	26395	1202.4	2007.5	2080.7	1556.4	1415.9	559.35	1456.6	1475.4	789.97	1018.4	586.9	986.56	1984.9	2495.8	2803	1255.7	1390.2	1329.3	0.00879435	0.98104	0.00831341	0	0	0	0.706512	0.0356066	1.44847	1	0	1	0.697718	0.0250694	1.60086	1	0	1	-0.000362874	0.999158	0.000365912	0	0	0	0.743789	0.0183242	1.73697	1	0	1
Q0D651_ORYSJ	0	0	0	0	0	0	0	0	0	0	0	0	0	0	0	0	0	0	0				0	0	0				0	0	0				0	0	0				0	0	0				0	0	0
Q653Y0_ORYSJ	945.88	272.31	673.57	0	0	0	0	0	0	0	0	0	0	0	0	0	0	0	0				0	0	0				0	0	0				0	0	0				0	-1	-1				0	-1	-1
Q653F1_ORYSJ	2860.1	0	0	0	1167.7	312.62	1037.4	0	0	255	0	0	87.343	0	0	0	0	0	0	-2.87483	0.347003	0.459666	0	0	0				0	-1	-1				0	-1	-1				0	1	1				0	0	0
Q5Z858_ORYSJ	1721.4	888.34	0	0	0	0	0	0	0	0	0	0	0	833.02	0	0	0	0	0				0	0	0				0	0	0				0	0	0				0	-1	-1	0.0120766			0	0	0
Q5Z854_ORYSJ	4374.9	340.69	420.01	339.57	167.54	303.02	154.43	9.9075	15.927	91.733	354.01	201.69	560.36	221.98	167.96	112.07	406.14	176.87	331.02	1.25383	0.134349	0.871766	0	0	0	1.0246	0.0896459	1.04747	0	0	0	-0.229235	0.697364	0.15654	0	0	0	-2.75489	0.00160903	2.79344	-1	0	-1	-0.823387	0.0377413	1.42318	-1	0	-1
A3BFA0_ORYSJ	3490.1	0	0	0	755.54	817.43	107.93	0	269.3	100.94	226.24	314.58	305.91	0	244.82	0	0	173.1	174.31	-0.464451	0.507624	0.294457	0	0	0	-1.0606	0.352461	0.452888	0	0	0	-0.596153	0.13469	0.870665	0	0	0				0	1	1				0	1	1
Q0D9G9_ORYSJ	46608	2029.8	2726.4	2040.9	1561.1	2508.7	1693.3	1642.6	1775	1099.6	5101.4	3959	4581.6	2570.8	2924.8	3088.4	3014	1870.9	2419.9	1.62023	0.000751735	3.12394	1	0	1	0.792173	0.0439727	1.35682	1	0	1	-0.828062	0.00773161	2.11173	-1	0	-1	-0.092375	0.675365	0.170462	0	0	0	0.617461	0.00488567	2.31108	1	0	1
A3BFS9_ORYSJ	357.61	0	0	0	0	0	0	0	357.61	0	0	0	0	0	0	0	0	0	0				0	0	0				0	0	0				0	0	0				0	1	1				0	0	0
Q69UU3_ORYSJ	34641	2688.6	6835.3	3935	244.51	464.83	283.92	661.48	1355.2	1648.8	443.69	914.64	1475.5	3089.8	2728	3633.7	1562.3	1588.3	1087.7	1.92858	0.098429	1.00688	0	0	0	2.54443	0.00106997	2.97063	1	0	1	0.615853	0.222516	0.652639	0	0	0	-1.33101	0.0323156	1.49059	-1	0	-1	-0.181497	0.512276	0.290496	0	0	0
Q84PB5_ORYSJ	44730	3282.5	4039.6	2446.9	1895.3	3096.6	1288.8	2573.4	1384.7	2115.6	3983.3	2729.3	1505.4	3115.3	3227	4405.3	1279.5	1186.2	1175.3	0.79399	0.168901	0.772367	0	0	0	-0.282671	0.382573	0.417285	0	0	0	-1.07666	0.0840791	1.07531	0	0	0	-0.19147	0.563488	0.249116	0	0	0	0.398561	0.0764136	1.11683	0	0	0
Q6ZLQ0_ORYSJ	2029.8	35.052	549.33	450.33	0	28.086	86.137	0.70572	22.633	48.725	145.05	53.016	140.66	24.058	27.255	24.883	53.537	64.594	275.76	1.12091	0.270294	0.568164	0	0	0	1.46627	0.464071	0.333415	0	0	0	0.345366	0.745324	0.127655	0	0	0	-3.26086	0.110949	0.954878	0	0	0	-3.36923	0.106472	0.972764	0	0	0
Q8H559_ORYSJ	28129	2062.6	3040.9	3075.5	2660	3907.8	1333.2	0	0	5.2	1844.2	1884.8	1516.6	865.24	359.59	356.52	1834.8	1783.2	1599.1	-0.142296	0.68238	0.165974	0	0	0	-0.0750169	0.819595	0.0864007	0	0	0	0.0672793	0.441044	0.355518	0	0	0	-8.54923	0.030405	1.51705	-1	0	-1	-2.05786	0.00347138	2.4595	-1	0	-1
Q8GRZ3_ORYSJ	914.78	0	0	0	0	367.69	301.59	0	0	0	245.49	0	0	0	0	0	0	0	0	-0.250359	0.453451	0.343469	0	0	0				0	-1	-1				0	-1	-1				0	0	0				0	0	0
Q69LE4_ORYSJ	692.79	0	0	0	186.29	204.43	115.86	60.828	0	0	0	0	0	125.38	0	0	0	0	0				0	-1	-1				0	-1	-1				0	0	0				0	1	1				0	1	1
Q69LC1_ORYSJ	1304.9	79.717	80.459	4.2552	425.81	21.06	1.6415	210.77	0	3.283	198.66	60.163	0	130.19	2.0519	29.964	0	56.832	0	0.278838	0.877825	0.056592	0	0	0	-0.764815	0.844173	0.0735684	0	0	0	-1.04365	0.661081	0.179745	0	0	0	1.47738	0.459498	0.337716	0	0	0	0.283999	0.844407	0.0734483	0	0	0
Q8H590_ORYSJ	43494	1943.3	1619.4	2260	4945.7	6259.4	2192.3	2367.8	2579.8	2247.9	2527	1893.1	3539.7	1413.8	2338.2	3498	90.242	1545	233.93	-0.287505	0.513448	0.289503	0	0	0	-2.3076	0.0297776	1.52611	-1	0	-1	-2.02009	0.0504486	1.29715	0	0	0	0.754394	0.0194786	1.71044	1	0	1	0.515842	0.253252	0.596448	0	0	0
A2YIS2_ORYSI	43663	1929.2	3060.7	2705.8	1370.4	2605.4	2097.8	2000.5	2234	2401.2	2916.6	3334	3103.9	2391.9	2668.7	3242.2	1719.4	1716.9	2164.1	0.97891	0.0174175	1.75901	1	0	1	0.317172	0.386864	0.412441	0	0	0	-0.661738	0.0183981	1.73523	-1	0	-1	0.289484	0.0490581	1.30929	0	0	0	0.390418	0.0175769	1.75506	0	0	0
Q84ZP1_ORYSJ	38829	1458.3	1485.2	1287.6	2902.3	2616.9	1224.7	1276.9	1097	1713.9	3513.9	3467.4	3210.1	2439.4	1081.3	1407.7	2620.7	2884.3	3141.3	1.03989	0.0020329	2.69188	1	0	1	0.88428	0.015782	1.80184	1	0	1	-0.155614	0.261977	0.581737	0	0	0	0.418218	0.17682	0.752468	0	0	0	0.489913	0.374681	0.426339	0	0	0
Q8H2J8_ORYSJ	946.23	0	0	32.24	0	0	0	0	466.89	0	0	214.38	0	0	0	59.414	173.3	0	0				0	1	1				0	1	1	-0.336682			0	0	0	4.27667			0	0	0	0.889817			0	0	0
Q6ZLM6_ORYSJ	1335.1	88.026	223.6	152.38	0	278.9	87.352	0	0	0	0	147.63	27.794	136.5	103.37	89.507	0	0	0	-0.623222	0.607131	0.216718	0	0	0				0	-1	-1				0	-1	-1				0	-1	-1	-0.140808	0.695799	0.157516	0	0	0
Q7EYR6_ORYSJ	2100.1	335.78	0	0	81.013	0	1.6051	1.5192	223.57	886.53	0	0	408.12	0	0	0	0	162.01	0	3.92447	0.0732323	1.1353	0	0	0	2.59142	0.20063	0.697603	0	0	0	-1.33305			0	0	0	0.363934	0.890578	0.0503281	0	0	0				0	-1	-1
A3CIH3_ORYSJ	393.53	0	0	0	0	0	0	0	79.971	202.24	0	0	0	111.32	0	0	0	0	0				0	0	0				0	0	0				0	0	0				0	1	1				0	1	1
Q7XAV7_ORYSJ	434.13	0	126.9	0	0	70.894	27.493	0	74.183	48.759	0	17.925	0	0	0	67.976	0	0	0	-1.04439	0.487754	0.311799	0	0	0				0	-1	-1				0	-1	-1	-0.279617	0.661632	0.179384	0	0	0	-0.537657			0	0	0
A2YKI0_ORYSI	6549.8	355.24	633.68	504.81	625.68	481.44	371.89	1.241	187.66	276.44	398.18	492.3	419.75	232.53	344.98	388.34	231.42	354.36	249.84	0.234874	0.230166	0.637958	0	0	0	-0.341212	0.193397	0.713551	0	0	0	-0.576086	0.0612934	1.21259	0	0	0	-1.18066	0.0804132	1.09467	0	0	0	-0.338059	0.14764	0.830797	0	0	0
A2YKQ6_ORYSI	171730	10967	10420	12267	11537	3272.4	6876.6	13303	12842	12592	6629.7	2831.5	3535.6	19264	10732	21489	4320	4792.6	4059.3	-0.391413	0.538372	0.268918	0	0	0	-0.275118	0.60304	0.219654	0	0	0	0.116295	0.743026	0.128996	0	0	0	0.663793	0.0120429	1.91927	1	0	1	0.837474	0.0633038	1.19857	0	0	0
Q69RL1_ORYSJ	190.63	0	0	0	0	0	0	0	0	190.63	0	0	0	0	0	0	0	0	0				0	0	0				0	0	0				0	0	0				0	1	1				0	0	0
Q67J09_ORYSJ	4676.3	60.233	641.16	212.56	0	69.03	42.741	2.6302	5.7865	1071.2	102.97	3.1563	176.68	629.2	819.27	613.35	167.01	59.283	0	1.0967	0.510656	0.291872	0	0	0	1.36325	0.311841	0.506067	0	0	0	0.266554	0.821194	0.0855542	0	0	0	0.872831	0.680362	0.16726	0	0	0	1.62865	0.0363489	1.43951	1	0	1
Q8H530_ORYSJ	45.994	0	0	0	0	0	0	45.994	0	0	0	0	0	0	0	0	0	0	0				0	0	0				0	0	0				0	0	0				0	1	1				0	0	0
Q6Z4C0_ORYSJ	118.1	0	0	16.322	0	0	0	0	0	0	4.8934	0	0	20.597	16.954	16.379	21.348	21.609	0				0	1	1				0	1	1	2.27302	0.0478513	1.32011	1	0	1				0	-1	-1	0.358454	0.461328	0.33599	0	0	0
A2YLT1_ORYSI	117890	5074.9	8016.9	6914	4228.8	4522.5	3023.5	8200.4	10489	10192	2994.9	6457.5	5442.8	7160.3	10850	10377	5179.7	3055.1	5713	0.759574	0.146231	0.834962	0	0	0	0.725689	0.102713	0.988372	0	0	0	-0.033885	0.940337	0.0267165	0	0	0	1.03268	0.00193527	2.71326	1	0	1	0.79551	0.0345497	1.46156	1	0	1
Q2QLS7_ORYSJ	4729.9	0	177.34	584.01	805.9	1818.9	0	0	171.83	0	615.36	0	444.19	112.42	0	0	0	0	0	-0.780237	0.399936	0.398009	0	0	0				0	-1	-1				0	-1	-1	-0.649552	0.790799	0.101934	0	0	0	-1.38586	0.665096	0.177116	0	0	0
A2YM90_ORYSI	141.9	0	0	0	0	0	0	56.393	0	0	85.506	0	0	0	0	0	0	0	0				0	1	1				0	0	0				0	-1	-1				0	1	1				0	0	0
A2YMD1_ORYSI	1866	115.29	2.2276	78.566	134.25	121.05	73.952	166.99	0	145.33	0	227.15	133.97	1.1216	275.98	133.01	233.85	6.5192	16.754	1.18276	0.0562977	1.24951	0	0	0	0.0739262	0.956208	0.0194478	0	0	0	-1.10883	0.394889	0.403525	0	0	0	1.57958	0.0686087	1.16362	0	0	0	1.19103	0.448543	0.348196	0	0	0
Q84S20_ORYSJ	805.36	0	0	0	0	0	0	129.23	271.37	0	0	115.59	176.1	0	113.06	0	0	0	0				0	1	1				0	0	0				0	-1	-1				0	1	1				0	1	1
A3BL40_ORYSJ	898600	49786	82857	71724	68057	61636	49345	42284	39935	41583	36548	38184	37196	61061	59150	58998	33820	34579	31859	-0.28401	0.0276168	1.55883	0	0	0	-0.370831	0.00607209	2.21666	0	0	0	-0.0868202	0.288965	0.539155	0	0	0	-0.214136	0.116061	0.935312	0	0	0	0.11261	0.476749	0.32171	0	0	0
A3BL52_ORYSJ	1144.4	129.99	138.32	9.2237	39.623	118.19	14.85	0	19.788	7.3183	0	12.913	0	0	0	0	654.21	0	0	-1.62749	0.568932	0.244939	0	0	0	4.00131	0.00441605	2.35497	1	0	1	5.6288			0	0	0	-2.28894	0.281122	0.551105	0	0	0				0	-1	-1
Q6ZF30_ORYSJ	474400	26568	48737	33018	35631	40918	28285	30318	32249	29601	11936	13878	8546.5	21955	28959	28786	19257	17097	18657	-1.21937	0.00137959	2.86025	-1	0	-1	-0.460848	0.00757678	2.12052	0	0	0	0.758522	0.00960545	2.01748	1	0	1	0.2897	0.0433273	1.36324	0	0	0	-0.133809	0.468621	0.329178	0	0	0
Q6ZL95_ORYSJ	15239	3186.7	0	899.84	0	0	471.84	4445.3	522.96	2770.6	0	619.53	679.67	1643	0	0	0	0	0	0.545001	0.211824	0.674026	0	0	0				0	-1	-1				0	-1	-1	0.623673	0.625117	0.204038	0	0	0	-0.16872	0.933138	0.030054	0	0	0
Q94LL1_ORYSA	43934	1946.7	1495.2	1997.3	4915.6	2431.6	2843.7	1557.8	1762.9	1220	2449.1	2021	4755.8	2885.3	1417.1	2871.4	2943.2	2634.6	1785.6	0.2654	0.648995	0.187759	0	0	0	-0.0153203	0.964105	0.0158756	0	0	0	-0.28072	0.607271	0.216618	0	0	0	0.183216	0.56244	0.249924	0	0	0	0.610086	0.191646	0.7175	0	0	0
Q8LH97_ORYSJ	43148	3177.5	3546.3	4428.8	2473	3218.1	1848.4	58.882	1108.1	1432.1	2002.1	2919	2149.9	2220.9	555.4	2860.5	3282.8	3253.3	2613	0.321426	0.25687	0.590287	0	0	0	0.757019	0.00388185	2.41096	1	0	1	0.435593	0.0785625	1.10478	0	0	0	-1.64279	0.0276613	1.55813	-1	0	-1	-0.779214	0.149337	0.825833	0	0	0
A2YNY2_ORYSI	0	0	0	0	0	0	0	0	0	0	0	0	0	0	0	0	0	0	0				0	0	0				0	0	0				0	0	0				0	0	0				0	0	0
A3BMM4_ORYSJ	1369.2	0	307.58	243.26	0	141.71	133.43	0	0	0	0	157.51	6.0674	0	379.69	0	0	0	0	-0.447605	0.737484	0.132247	0	0	0				0	-1	-1				0	-1	-1				0	-1	-1	0.986764	0.00219798	2.65798	1	0	1
Q8GRU7_ORYSJ	96.349	0	0	0	3.4932	16.653	0	1.3188	0.69863	0.87329	6.113	1.5513	8.2526	10.717	0	0	44.874	1.8044	0	-0.36257	0.748116	0.126031	0	0	0	1.76081	0.533157	0.273145	0	0	0	2.12338	0.350164	0.455728	0	0	0				0	1	1				0	1	1
Q2QX46_ORYSJ	3238.3	83.06	43.694	42.559	628.8	82.933	48.716	133.21	236.16	254.55	34.78	208.95	212.93	242.7	47.257	99.665	244.03	247.94	346.37	-0.179425	0.88912	0.0510398	0	0	0	0.744932	0.418181	0.378636	0	0	0	0.924357	0.140904	0.851078	0	0	0	2.28751	0.0130722	1.88365	1	0	1	1.41802	0.27707	0.55741	0	0	0
Q8H2T7_ORYSJ	4483.3	367.31	287.08	489.3	271.04	14.69	275.14	96.461	56.812	121.27	251.62	161.5	205.55	217.52	361.83	703.54	249.07	191.22	162.3	0.411676	0.554121	0.256395	0	0	0	0.444559	0.518198	0.285505	0	0	0	0.0328834	0.878862	0.0560793	0	0	0	-1.61463	0.0367518	1.43472	-1	0	-1	0.339045	0.541362	0.266512	0	0	0
Q8LIB9_ORYSJ	125.15	0	45.146	0	0	0	0	0	80.006	0	0	0	0	0	0	0	0	0	0				0	0	0				0	0	0				0	0	0	1.59779			0	0	0				0	-1	-1
Q8H469_ORYSJ	903.95	108.29	67.053	119.9	0	66.157	39.302	92.243	0	0	44.08	109.65	26.095	0	88.958	0	1.7339	29.773	110.71	0.526799	0.623616	0.205083	0	0	0	0.32222	0.839844	0.0758012	0	0	0	-0.204579	0.868368	0.0612959	0	0	0	0.362056	0.602312	0.220178	0	0	0	0.190331	0.790473	0.102113	0	0	0
A6N0Q9_ORYSI	15456	891.41	688.13	1234	778.57	1239.9	1015.4	1579.1	529.74	684.95	979.41	924.52	778.89	498.91	770.83	840.79	801.41	622.26	597.7	0.176176	0.509854	0.292554	0	0	0	-0.159938	0.597371	0.223756	0	0	0	-0.336114	0.0353717	1.45134	0	0	0	0.441149	0.542176	0.26586	0	0	0	-0.19683	0.633072	0.198547	0	0	0
Q7F1U0_ORYSJ	86998	1366.5	2239.8	2564.7	10341	12435	9235.3	3614.2	6539.1	4954.5	6482.2	7998.3	8401.2	2714.6	2177.6	1544.7	2043.3	1407.1	939.59	-0.0915235	0.650108	0.187014	0	0	0	-2.42697	0.000558302	3.25313	-1	0	-1	-2.33544	0.00221338	2.65494	-1	0	-1	1.78818	0.013449	1.87131	1	0	1	0.378756	0.386528	0.412819	0	0	0
Q7XIX1_ORYSJ	361.26	0	0	0	0	0	0	227.46	0	0	133.8	0	0	0	0	0	0	0	0				0	1	1				0	0	0				0	-1	-1				0	1	1				0	0	0
Q6Z4N6_ORYSJ	4812.3	342.84	496.36	286.67	87.645	182.74	160.77	253.63	56.377	233.81	91.899	79.789	86.851	238.05	134.75	199.42	657.29	590.2	633.2	-0.402596	0.390338	0.408559	0	0	0	2.53687	0.000133465	3.87463	1	0	1	2.93946	2.09211e-05	4.67941	1	0	1	-0.538318	0.29604	0.52865	0	0	0	-0.685093	0.0567561	1.24599	0	0	0
Q6ZC70_ORYSJ	6206.3	401.71	436.78	729.19	504.26	613.65	209.97	28.732	2.0799	0	881.8	749.78	669.87	360.75	403.16	180.96	3.0318	14.424	16.121	1.24486	0.00351009	2.45468	1	0	1	-4.73722	0.00785278	2.10498	-1	0	-1	-5.98208	2.73191e-05	4.56353	-1	0	-1	-4.58944	0.0452753	1.34414	-1	0	-1	-0.42952	0.434851	0.361659	0	0	0
A3BNZ2_ORYSJ	282.32	0	0	0	38.021	25.643	0	0	0	81.982	18.431	0	112.46	5.789	0	0	0	0	0	1.64554	0.459226	0.337974	0	0	0				0	-1	-1				0	-1	-1				0	1	1				0	1	1
A2YQL0_ORYSI	966.98	0	0	0	0	0	471.03	0	177.3	0	0	0	0	0	0	0	0	318.65	0				0	-1	-1	-0.458339			0	0	0				0	1	1				0	1	1				0	0	0
Q6ZCC0_ORYSJ	236.63	15.046	20.07	20.87	31.898	15.196	2.5814	4.0128	11.902	1.1063	15.946	1.1063	14.022	15.765	20.37	24.519	2.406	5.5082	14.302	-0.1686	0.868562	0.0611994	0	0	0	-0.517607	0.640738	0.19332	0	0	0	-0.349008	0.739662	0.130966	0	0	0	-1.23947	0.0841809	1.07479	0	0	0	0.371969	0.101506	0.99351	0	0	0
Q69UI8_ORYSJ	12904	1326.8	1941.2	2943.7	0	0	0	0	0	1515	785.43	1574.8	0	980.69	0	1827	0	9.7922	0				0	1	1				0	1	1	-6.81237	0.36661	0.435795	0	0	0	0.0169102	0.982402	0.00771064	0	0	0	-0.387986	0.524167	0.28053	0	0	0
Q9S827_ORYSJ	3500.1	352.39	420.31	568.77	310.26	0	179.1	0	0	0	3.1636	0	90.565	208.65	248.84	438.82	93.356	371.5	214.37	-1.97089	0.101032	0.99554	0	0	0	0.320979	0.696213	0.157258	0	0	0	2.29187	0.197447	0.704549	0	0	0				0	-1	-1	-0.360217	0.342774	0.464992	0	0	0
Q6YPF2_ORYSJ	808.51	19.069	0	0	82.77	18.483	70.262	0	0	0	97.014	70.201	123.97	60.279	154.74	19.605	0	92.12	0	1.08762	0.100347	0.998495	0	0	0	1.07758	0.272444	0.564723	0	0	0	-0.0100362	0.986195	0.00603732	0	0	0				0	-1	-1	2.14414	0.547998	0.261221	0	0	0
Q6YPF1_ORYSJ	2091.3	69.786	85.563	260.68	180.93	81.591	145.96	34.627	15.666	47.32	121.51	164.62	123.52	104.99	111.74	76.545	88.489	318.07	59.712	0.356607	0.384176	0.41547	0	0	0	0.607576	0.566649	0.246686	0	0	0	0.250969	0.780673	0.107531	0	0	0	-1.63395	0.221141	0.655331	0	0	0	-0.228941	0.77576	0.110272	0	0	0
A2YQW2_ORYSI	1162.2	0	0	0	0	0	58.056	267.58	138.72	0	50.268	123.81	97.625	0	0	0	259.86	166.29	0	0.693819	0.53281	0.273428	0	0	0	1.93411	0.271806	0.565741	0	0	0	1.24029	0.0640509	1.19348	0	0	0				0	1	1				0	0	0
A3BPJ0_ORYSJ	106.43	0	0	0	0	106.43	0	0	0	0	0	0	0	0	0	0	0	0	0				0	-1	-1				0	-1	-1				0	0	0				0	0	0				0	0	0
Q84ZL6_ORYSJ	774.64	0	227.17	0	19.187	0	0	0	70.043	151.75	0	89.051	0	0	0	217.44	0	0	0	2.80735			0	0	0				0	-1	-1				0	-1	-1	-0.271742	0.798514	0.0977176	0	0	0	0.294604			0	0	0
P93443_ORYSA	73995	8519.7	7975.8	8087.6	3054.9	2278	1881.8	4815	6446.7	7445.7	280.12	759.14	961.82	6626.2	3004.1	5078.6	2777.9	1971.9	2030.2	-1.41863	0.0128598	1.89077	-1	0	-1	0.377724	0.0998722	1.00056	0	0	0	1.79636	0.00512753	2.29009	1	0	1	0.0632504	0.808259	0.0924494	0	0	0	-0.496842	0.224861	0.648085	0	0	0
Q6Z921_ORYSJ	324.59	51.817	26.486	63.343	0	57.056	0	0	0	0	0	0	0	50.899	42.133	0	32.86	0	0				0	-1	-1	-0.255559			0	0	0				0	1	1				0	-1	-1	0.281232	0.603198	0.21954	0	0	0
A3BQT1_ORYSJ	1400.2	125.96	7.0727	99.746	148.98	163.51	0	0	0	0	0	0	63.906	265.19	0	0	136.88	191.01	197.96	-0.664397	0.146737	0.833459	0	0	0	0.80408	0.0955297	1.01986	0	0	0	1.46848	0.14452	0.840073	0	0	0				0	-1	-1	1.97274	0.09647	1.01561	0	0	0
Q6YYR2_ORYSJ	8289.1	510.93	691.91	314.16	0	471.8	122.58	215.23	236.39	484.48	0	173.15	349.17	509.71	1159.2	359.94	1525.8	306.32	858.33	0.297232	0.751266	0.124206	0	0	0	2.0777	0.214363	0.668851	0	0	0	1.78047	0.240125	0.619562	0	0	0	-0.1974	0.685582	0.163941	0	0	0	0.768454	0.380415	0.419743	0	0	0
A3BRV6_ORYSJ	707.65	1.2167	0	0	267.32	22.829	21.46	10.646	12.221	12.619	3.1635	29.223	12.656	16.784	190.58	9.7337	25.429	36.964	34.802	-2.25002	0.354717	0.450118	0	0	0	-1.08453	0.520029	0.283972	0	0	0	1.16549	0.10102	0.995594	0	0	0	3.65344	0.00878509	2.05625	1	0	1	6.15987	0.613897	0.211905	0	0	0
Q6Z0E5_ORYSJ	628.79	0	0	0	9.4034	0	4.137	0	0	0	0	0	5.3734	0	0	372.59	237.29	0	0	0.10188	0.878962	0.0560298	0	0	0	5.50818	0.00543763	2.26459	1	0	1	5.4063			0	0	0				0	0	0				0	1	1
Q8H4V1_ORYSJ	26765	1131.9	2616.7	2840.9	1667.5	1547	1119.3	567.68	622.04	568.55	2085.6	1880	1950.7	832.95	1587.1	1285.3	1450.7	1680.4	1331	0.84921	4.72711e-05	4.3254	1	0	1	0.516744	0.0103706	1.98419	0	0	0	-0.332465	0.0206746	1.68456	0	0	0	-1.38432	0.0461349	1.33597	-1	0	-1	-0.515638	0.30947	0.509381	0	0	0
A2YUR3_ORYSI	51477	2075.9	2668.3	2346.5	2128	3097.8	1994.6	4386.7	4120.6	6234.7	534.53	762.04	1415.2	3770	6229.2	5600.6	911.09	1529	1672.1	-0.995824	0.0624258	1.20464	0	0	0	-0.331334	0.341972	0.466009	0	0	0	0.66449	0.259241	0.586296	0	0	0	1.54242	0.00723858	2.14035	1	0	1	1.41438	0.0171036	1.76691	1	0	1
Q6YUK5_ORYSJ	489.24	0	0	0	38.827	3.3692	26.18	0	0.86667	0	53.365	49.44	49.762	17.778	23.038	92.17	0	28.52	105.93	1.48975	0.014609	1.83538	1	0	1	2.03332	0.20263	0.693296	0	0	0	0.543566	0.530795	0.275073	0	0	0				0	1	1				0	1	1
Q94JS7_ORYSA	14685	1159.2	775.85	1200.5	1373.3	1418.7	1473	657.78	567.04	396.43	570.58	921.3	858.03	699.4	519.72	793.16	439.45	800.23	61.65	-0.493442	0.195814	0.708156	0	0	0	-1.30907	0.0740673	1.13037	0	0	0	-0.815625	0.25586	0.591998	0	0	0	-0.516509	0.270451	0.567912	0	0	0	-0.435714	0.299017	0.524305	0	0	0
A2YVG3_ORYSI	23953	1218.4	1670.6	1069.8	1863.5	2667.6	1046	1371.1	567.35	1027.3	1392.6	1176.5	2021.5	1203.7	1654.3	1471.7	675.63	1510	345.47	0.170123	0.673422	0.171713	0	0	0	-0.635217	0.323063	0.490712	0	0	0	-0.80534	0.230448	0.637427	0	0	0	0.0879321	0.827171	0.0824046	0	0	0	0.421912	0.131529	0.880979	0	0	0
A3BTD8_ORYSJ	2438.6	0	559	0	644.59	0	0	0	0	0	0	428.82	374.56	0	0	431.6	0	0	0	-0.0759376	0.650407	0.186815	0	0	0				0	-1	-1				0	-1	-1				0	-1	-1	-0.0146044			0	0	0
Q9FRU0_ORYSJ	0	0	0	0	0	0	0	0	0	0	0	0	0	0	0	0	0	0	0				0	0	0				0	0	0				0	0	0				0	0	0				0	0	0
Q6YWJ7_ORYSJ	112580	4706.3	5685.7	10517	3293.1	3094.8	5516.4	11822	7293.8	10798	4191.1	4623.5	2328.2	7876	8723.7	9238.9	6322.7	4008.6	2536.3	0.184812	0.742311	0.129414	0	0	0	0.454445	0.460232	0.337023	0	0	0	0.269633	0.564038	0.248692	0	0	0	0.989016	0.0677883	1.16885	0	0	0	0.56165	0.172715	0.76267	0	0	0
Q6ZD96_ORYSJ	17301	905.68	1002	724.37	1385.4	1761.3	1096.1	110.53	337.96	143.76	1275.5	1436.5	2391.5	705.84	362.7	491.98	1111.4	1401.5	657.2	0.685052	0.187939	0.725984	0	0	0	0.043701	0.891615	0.0498228	0	0	0	-0.641351	0.247246	0.606871	0	0	0	-1.67804	0.0121282	1.9162	-1	0	-1	-0.482348	0.209836	0.67812	0	0	0
Q6Z9F9_ORYSJ	3288.9	139.46	115.11	378.37	171.09	630.88	151	0	75.31	140.07	84.897	94.455	175.12	165.31	8.2526	127.7	120.92	104.93	606.07	-0.950845	0.348381	0.457945	0	0	0	0.383241	0.756088	0.121427	0	0	0	1.33409	0.390481	0.4084	0	0	0	-0.541097	0.61284	0.212653	0	0	0	-0.873379	0.409357	0.387897	0	0	0
B9G167_ORYSJ	648.03	0	146.36	160.35	26.77	110.34	83.066	10.741	8.1216	12.77	0	0	1.0479	0	17.154	22.655	16.306	15.577	16.767	-5.84549	0.290019	0.537573	0	0	0	-1.76512	0.110115	0.958154	0	0	0	4.08037	0.0098309	2.00741	1	0	1	-3.27302	0.00531737	2.2743	-1	0	-1	-2.62532	0.035926	1.44459	-1	0	-1
Q6YSB2_ORYSJ	8114.9	409.47	903.81	726.43	603.82	597.23	419.67	328.12	313.02	176.7	495.62	476.42	304.89	420.06	354.64	646.14	236.18	295.08	407.67	0.0471808	0.804559	0.0944419	0	0	0	-0.295876	0.302696	0.518994	0	0	0	-0.343056	0.337907	0.471203	0	0	0	-0.784884	0.0676787	1.16955	0	0	0	-0.235876	0.403199	0.39448	0	0	0
Q6ZB94_ORYSJ	301.24	0	0	29.381	79.353	0	66.142	0.5818	22.181	26.69	0	0	0	0	0	0	0	76.911	0				0	-1	-1	0.450134	0.261503	0.582523	0	0	0				0	1	1	-0.416762	0.762465	0.11778	0	0	0				0	-1	-1
A2YWC2_ORYSI	1961.5	46.192	11.321	113.01	48.297	60.952	28.358	4.0353	50.188	2.522	296.61	240.35	163.43	94.627	31.557	46.762	144.48	105.35	473.48	2.76733	0.0032877	2.48311	1	0	1	2.94047	0.165285	0.781767	0	0	0	0.173143	0.840451	0.0754878	0	0	0	-1.18966	0.423665	0.372978	0	0	0	0.22015	0.81682	0.0878737	0	0	0
Q6YTT3_ORYSJ	0	0	0	0	0	0	0	0	0	0	0	0	0	0	0	0	0	0	0				0	0	0				0	0	0				0	0	0				0	0	0				0	0	0
A3BUF9_ORYSJ	568.91	0	0	0	0	0	0	0	133.95	179.34	0	122.35	119.26	0	0.96709	0	0	13.056	0				0	1	1				0	1	1	-3.19056	0.00502339	2.299	-1	0	-1				0	1	1				0	1	1
Q6ZFI6_ORYSJ	114900	8513.2	15038	11171	7321	6694.3	4456.1	6081	6164.8	6500.9	2661.3	3048.5	2665.2	8005.7	9167.3	9056.7	2822.3	2604.3	2929.2	-0.727731	0.00191004	2.71896	-1	0	-1	-0.656599	0.0022568	2.64651	-1	0	-1	0.0711321	0.590084	0.229086	0	0	0	-0.37237	0.0168031	1.77461	0	0	0	-0.0974935	0.498147	0.302642	0	0	0
Q6ZK86_ORYSJ	15107	324.31	1543.2	1922.9	273.93	1254.5	889.5	849.34	0	1063.4	412.3	0	0	1210.9	2425.1	2937.7	0	0	0	-0.726105	0.632892	0.19867	0	0	0				0	-1	-1				0	-1	-1	0.14532	0.846095	0.0725807	0	0	0	1.10157	0.119736	0.921775	0	0	0
Q6ZK21_ORYSJ	0	0	0	0	0	0	0	0	0	0	0	0	0	0	0	0	0	0	0				0	0	0				0	0	0				0	0	0				0	0	0				0	0	0
A2YX87_ORYSI	128.54	0	0	0	0	0	0	0	0	0	0	0	0	0	0	0	128.54	0	0				0	0	0				0	1	1				0	1	1				0	0	0				0	0	0
Q84QW4_ORYSJ	560.13	0	0	0	11.388	30.789	2.2367	349.11	8.0495	0	46.794	48.3	47.249	0	0	0	6.71	9.5058	0	2.20625	0.0031836	2.49708	1	0	1	-0.323407	0.795425	0.099401	0	0	0	-2.52966	0.0007033	3.15286	-1	0	-1				0	1	1				0	0	0
Q6ZD35_ORYSJ	477.44	24.911	0.83698	31.976	13.485	0	6.0699	6.1379	4.8773	3.2778	17.496	29.157	23.691	24.435	27.282	81.565	2.4791	13.938	165.82	1.66168	0.0508779	1.29347	0	0	0	3.17083	0.488156	0.311441	0	0	0	1.50915	0.49985	0.30116	0	0	0	-1.63826	0.238587	0.622352	0	0	0	1.26552	0.215274	0.667009	0	0	0
A2YXL9_ORYSI	23804	2316.2	2841.3	2199.6	1906.3	0	1777.3	3965.6	2059.1	3143.7	0	0	10.187	0	1645.5	683.82	0	680.46	575.14	-7.15241	0.158692	0.799445	0	0	0	-1.1594	0.0648963	1.18778	0	0	0	5.99301	0.0613704	1.21204	0	0	0	0.808018	0.0885827	1.05265	0	0	0	-0.767915	0.175661	0.755326	0	0	0
Q6ZJ15_ORYSJ	10102	0	946.36	0	728.58	4.1614	0	1838.2	1585.2	1773.9	5.9605	0	498.62	0	1020.8	962.03	729.12	5.5485	3.4678	0.0919134	0.967657	0.0142785	0	0	0	-0.0180139	0.993714	0.00273864	0	0	0	-0.109927	0.96098	0.0172858	0	0	0	1.65088	0.020885	1.68017	1	0	1	0.60324	0.3977	0.400444	0	0	0
Q6ZJ08_ORYSJ	1957.6	60.235	84.441	97.891	159.99	83.956	205.92	21.169	83.191	23.366	109.35	96.488	109.26	0	63.43	74.815	179.93	287.13	217.06	-0.219239	0.704892	0.151877	0	0	0	0.979415	0.0966238	1.01492	0	0	0	1.19865	0.0189359	1.72271	1	0	1	-0.443372	0.516161	0.287215	0	0	0	0.0019562	0.994084	0.00257673	0	0	0
Q6YZJ0_ORYSJ	1286.8	310.95	546.75	183.83	0	0	0	0	0	0	0	0	0	0	126.23	118.99	0	0	0				0	0	0				0	0	0				0	0	0				0	-1	-1	-1.20786	0.150589	0.822206	0	0	0
Q6YZH8_ORYSJ	52.287	0.85621	0	0	10.489	0	0	2.3581	1.3699	1.6132	0	10.435	10.489	1.8347	0	0	0	5.8222	7.0209	0.61891	0.0731864	1.13557	0	0	0	-0.0259952	0.947611	0.0233699	0	0	0	-0.644905	0.050971	1.29268	0	0	0	1.35364	0.19171	0.717356	0	0	0	1.22239			0	0	0
Q84PB4_ORYSJ	132400	6905.1	7374.7	14247	6476.5	9295.4	7326.3	9262.8	10365	9072.2	2177.7	3751.6	4851.4	7843.6	8201.7	11082	5357	4572	4235.9	-0.708962	0.127843	0.893324	0	0	0	-0.268179	0.295727	0.529108	0	0	0	0.440783	0.224887	0.648035	0	0	0	0.470886	0.237193	0.624899	0	0	0	0.160159	0.692604	0.159515	0	0	0
Q6Z1P2_ORYSJ	5684.5	1179.1	503.6	844.47	514.22	12.182	0	0	3.9298	574.73	0	408.9	391.21	422.26	498.89	331	0	0	0	1.21095	0.301775	0.520317	0	0	0				0	-1	-1				0	-1	-1	-1.16203	0.370807	0.430852	0	0	0	-0.80159	0.2715	0.566231	0	0	0
Q6YYV1_ORYSJ	1290.1	90.254	10.633	0	0	0	0	0	36.281	70.958	369.11	180.49	90.825	143.4	160.35	137.77	0	0	0				0	1	1				0	0	0				0	-1	-1	0.363936	0.790424	0.10214	0	0	0	1.63333	0.071304	1.14689	0	0	0
Q6K3Z3_ORYSJ	612.19	0	0	0	0	0	0	0	0	32.762	229.35	246.32	0	0	0	30.149	0	0	73.601				0	1	1				0	1	1	-1.50171	0.13096	0.882861	0	0	0				0	1	1				0	1	1
Q6K1W6_ORYSJ	11402	1006.9	1238	1216.5	1062.6	644.03	0	550.93	837.29	854.42	1226.8	1173	132.28	0	634.02	824.91	0	0	0	0.508747	0.627673	0.202267	0	0	0				0	-1	-1				0	-1	-1	-0.146744	0.495507	0.30495	0	0	0	-0.446397	0.0508044	1.2941	0	0	0
Q6H444_ORYSJ	1978.6	0	0	187.31	212.92	286.04	189	1.1932	0	0	0	1.7899	0	242.82	231.95	421.52	0	204.04	0	-6.6224	0.0305873	1.51446	-1	0	-1	0.294758	0.32919	0.482554	0	0	0	6.91716			0	0	0	-6.88509			0	0	0	0.859075	0.219201	0.659158	0	0	0
A2YZQ5_ORYSI	1807.5	132.01	251.89	118.14	76.323	91.725	62.374	1.68	0	48.699	65.333	71.382	75.237	0	3.2252	37.588	381.32	245.63	144.95	0.279985	0.115923	0.935831	0	0	0	2.19088	0.0302468	1.51932	1	0	1	1.9109	0.0367486	1.43476	1	0	1	-2.21459	0.0488277	1.31133	-1	0	-1	-2.88723	0.0256215	1.5914	-1	0	-1
Q6K2P3_ORYSJ	573.5	208.22	43.667	321.62	0	0	0	0	0	0	0	0	0	0	0	0	0	0	0				0	0	0				0	0	0				0	0	0				0	-1	-1				0	-1	-1
Q6EQG6_ORYSJ	821.92	149.89	0	0	0	0	0	0	0	0	0	0	0	114.13	274.5	283.41	0	0	0				0	0	0				0	0	0				0	0	0				0	-1	-1	0.588507	0.554289	0.256264	0	0	0
Q69P55_ORYSJ	631.83	163.49	0	258.34	0	93.311	0	0	0	0	0	0	0	0	116.69	0	0	0	0				0	-1	-1				0	-1	-1				0	0	0				0	-1	-1	-0.590102	0.437999	0.358527	0	0	0
Q69QD5_ORYSJ	2471.5	311.3	281.26	261.08	0	0	0	0	0	259.11	0	235.57	235.97	352.56	0	134.41	212.17	188.06	0				0	1	1				0	1	1	-0.253468	0.0398565	1.3995	0	0	0	0.30571	0.496595	0.303998	0	0	0	0.0272546	0.968079	0.0140893	0	0	0
Q93WY5_ORYSJ	3350	0	0	0	870.3	618.9	545.44	185.54	0	327.62	262.44	0	0	240.19	296.56	0	0	0	3.0048	-1.07077	0.110793	0.955489	0	0	0	-7.28919	0.0348881	1.45732	-1	0	-1	-6.21842			0	0	0				0	1	1				0	1	1
B9G436_ORYSJ	1716.2	143.88	0	163.16	1.6267	130.06	0	0	0	0	0	200.46	169.22	0	0	0	204.07	216.62	487.14	2.08483	0.0861703	1.06464	0	0	0	2.85063	0.149223	0.826164	0	0	0	0.765798	0.414361	0.382621	0	0	0				0	-1	-1				0	-1	-1
Q6K4C6_ORYSJ	7463.4	337.96	0	465.46	1814	1362.7	1322.9	14.591	0	608.65	0	12.195	463.71	932.5	0	128.71	0	0	0	-2.20315	0.0289212	1.53878	-1	0	-1				0	-1	-1				0	-1	-1	-0.0352755	0.981707	0.00801795	0	0	0	0.584784	0.717179	0.144372	0	0	0
Q69QR6_ORYSJ	29677	1955.9	5644.5	2496.3	918.75	814.18	612.98	1556.3	1251.7	1209.5	906.78	807.24	578.89	2368.6	1909.9	2802.7	714.76	1334.1	1793.6	0.356504	0.10049	0.997879	0	0	0	1.20965	0.104638	0.980311	0	0	0	0.853144	0.18178	0.740455	0	0	0	-0.756662	0.15601	0.806848	0	0	0	-0.168843	0.660203	0.180322	0	0	0
Q0J0R1_ORYSJ	1250.9	0	60.665	152.64	214.6	222.55	79.075	0	0	10.624	0	0	43.655	201.08	123.22	142.83	0	0	0	-1.44657	0.240035	0.619726	0	0	0				0	-1	-1				0	-1	-1	-2.81421	0.517281	0.286274	0	0	0	0.865532	0.247426	0.606555	0	0	0
Q84QW3_ORYSJ	5905	15.09	0	0	615.64	0	366.38	6.6021	482.66	0	664.16	1533.1	908.87	0	6.6021	0	642.78	167.5	495.57	1.4304	0.161332	0.79228	0	0	0	0.234999	0.735701	0.133299	0	0	0	-1.1954	0.129752	0.886887	0	0	0	4.23614	0.673826	0.171452	0	0	0	-1.08092			0	0	0
Q69IM6_ORYSJ	2599.4	203.75	271.35	290.12	0	0	189.5	213.71	0	382.99	574.23	0	0	180.29	0	6.0568	204.72	0	82.676	1.53605			0	0	0	-0.321928	0.768026	0.114624	0	0	0	-1.85798	0.155776	0.8075	0	0	0	0.711268	0.166419	0.778797	0	0	0	-1.10806	0.221999	0.65365	0	0	0
Q651M0_ORYSJ	97.797	0	0	0	0	0	0	0	0	0	0	0	0	0	2.2914	0	95.505	0	0				0	0	0				0	1	1				0	1	1				0	0	0				0	1	1
Q69K00_ORYSJ	19255	668.09	1879.6	1015	473.06	1071.9	720.36	3094.4	2512.1	1596.3	17.586	563.29	215.55	728.58	639.84	1148.1	733.8	999.07	1178.2	-1.106	0.208972	0.679911	0	0	0	0.816691	0.105693	0.975955	0	0	0	1.92269	0.0313541	1.50371	1	0	1	1.58145	0.029326	1.53275	1	0	1	-0.185215	0.606136	0.21743	0	0	0
Q69JZ2_ORYSJ	1269.2	0	0	126.22	118.85	0	0	108.46	0	129.46	0	0	98.616	133.18	221.09	0	146.78	33.393	153.17	0.363074			0	0	0	0.540946	0.703393	0.152802	0	0	0	0.177872	0.885541	0.0527914	0	0	0	0.35206	0.335834	0.473876	0	0	0	0.816646	0.514338	0.288751	0	0	0
A6N150_ORYSI	123430	2147.9	1680.5	1731.6	11127	13456	9490.7	395.7	70.014	735.68	300.49	173.36	12.838	879.62	214.67	2051.6	30979	28171	19807	-5.78845	0.000114161	3.94248	-1	0	-1	1.66607	0.00255818	2.59207	1	0	1	7.45452	0.000573446	3.24151	1	0	1	-1.76751	0.0364468	1.43834	-1	0	-1	-0.686317	0.322706	0.491193	0	0	0
Q651F0_ORYSJ	228.78	0	8.8823	0	0	17.261	0	0	0	0	90.254	105.07	0	0	0	0	0	7.3074	0	3.00574	0.14586	0.836064	0	0	0	-0.647698			0	0	0	-3.65344	0.138954	0.857129	0	0	0				0	-1	-1				0	-1	-1
B7ER70_ORYSJ	2087.1	270.29	68.834	1.6275	27.883	211.47	15.148	12.794	187.02	237.43	33.857	259.93	179.85	4.3368	117.34	6.691	130.27	251.13	71.176	1.44499	0.273557	0.562952	0	0	0	1.40835	0.230813	0.63674	0	0	0	-0.0366418	0.965422	0.0152827	0	0	0	0.680572	0.606343	0.217281	0	0	0	-1.18533	0.556003	0.254923	0	0	0
A2Z445_ORYSI	1076.2	3.5111	0	0	607.54	2.9771	0	0	0	0	0	88.129	0	0	94.8	119.31	0	54.159	105.77	-1.20659	0.796836	0.0986313	0	0	0	-1.24374	0.622164	0.206095	0	0	0	-0.037153	0.972451	0.0121324	0	0	0				0	-1	-1	4.86752	0.00150431	2.82266	1	0	1
A3C1N8_ORYSJ	2304.8	287.21	0	0	0	0	0	0	0	0	0	0	0	0	5.9094	568.82	855.58	587.3	0				0	0	0				0	1	1				0	1	1				0	-1	-1	-0.176455	0.950994	0.0218222	0	0	0
Q651B0_ORYSJ	362.87	72.573	0	111.53	0	0	129.61	0	49.156	0	0	0	0	0	0	0	0	0	0				0	-1	-1				0	-1	-1				0	0	0	-0.561655	0.424591	0.372029	0	0	0				0	-1	-1
Q7XHB3_ORYSJ	2263.5	0	0	0	0	472.24	381.69	601.87	0	100.53	499.54	0	0	139.21	68.367	0	0	0	0	0.424993	0.222709	0.652262	0	0	0				0	-1	-1				0	-1	-1				0	1	1				0	1	1
Q8LMW8_ORYSJ	367.63	0	0	0	145.37	57.649	4.1918	0	0	0	52.389	48.348	49.477	0	7.8464	0	2.3579	0	0	0.0801703	0.926686	0.0330676	0	0	0	-4.3744	0.500122	0.300924	0	0	0	-4.45457	0.00166238	2.77927	-1	0	-1				0	0	0				0	1	1
A2Z620_ORYSI	4558.7	129.94	208.95	269.78	134.49	15.378	93.748	539.09	677.76	166.99	330.68	182.63	267.17	379.43	489.55	355.85	127.55	189.7	0	2.00567	0.0134866	1.8701	1	0	1	1.34335	0.11018	0.957898	0	0	0	-0.662317	0.182748	0.738148	0	0	0	1.68467	0.109949	0.958807	0	0	0	1.31154	0.0272685	1.56434	1	0	1
Q8H8J4_ORYSJ	679.74	0	112.09	0	36.914	0	32.236	0.77059	0	0	109.96	0	250.02	60.504	0	53.122	0	0	24.123	2.69296	0.193768	0.712718	0	0	0	-0.0729794	0.841627	0.0748804	0	0	0	-2.76593	0.462977	0.33444	0	0	0	-6.53916			0	0	0	-0.46591	0.40652	0.390918	0	0	0
A3C439_ORYSJ	1674.6	0	2.9512	0	404.7	337.53	295.97	0	0	0	2.935	323.92	127.09	106.04	0	0	18.915	17.761	36.77	-0.769408	0.320405	0.4943	0	0	0	-3.3372	0.000233623	3.63148	-1	0	-1	-2.5678	0.246693	0.607843	0	0	0				0	-1	-1	5.87915			0	0	0
Q8S7J1_ORYSJ	11.207	0	11.207	0	0	0	0	0	0	0	0	0	0	0	0	0	0	0	0				0	0	0				0	0	0				0	0	0				0	-1	-1				0	-1	-1
Q94HB5_ORYSJ	153.6	26.318	0	25.009	35.226	33.572	33.475	0	0	0	0	0	0	0	0	0	0	0	0				0	-1	-1				0	-1	-1				0	0	0				0	-1	-1				0	-1	-1
Q8RU48_ORYSJ	49.173	0	0	0	0	0	0	0	0	0	0	0	0	0	0	0	0	49.173	0				0	0	0				0	1	1				0	1	1				0	0	0				0	0	0
A3C4P3_ORYSJ	17098	783.79	621.07	1014.3	1002.9	1423.9	620.12	430.61	1124.2	0	1587	852.23	952.32	1037.1	836.15	1448.2	1166.5	1430.3	767.77	0.568686	0.1706	0.768022	0	0	0	0.640317	0.126101	0.899281	0	0	0	0.0716307	0.84038	0.0755243	0	0	0	0.392181	0.574656	0.240592	0	0	0	0.662113	0.0773281	1.11166	0	0	0
Q0IXF5_ORYSJ	17.271	0	0	0	4.3247	0	0	0	0	0	0	0	0	12.946	0	0	0	0	0				0	-1	-1				0	-1	-1				0	0	0				0	0	0				0	1	1
A2Z7X6_ORYSI	8040.3	77.645	467.38	280.02	60.041	191.59	99.752	393.05	569.64	1107.4	67.424	8.2573	536.56	398.07	1691.6	1503.2	69.999	305.16	213.54	1.23975	0.531986	0.274099	0	0	0	1.22356	0.201407	0.695925	0	0	0	-0.0161972	0.990744	0.00403853	0	0	0	1.91608	0.0813789	1.08949	0	0	0	2.49357	0.0804127	1.09468	0	0	0
Q7XDQ8_ORYSJ	881.13	0	11.368	0	343.2	215.79	175.41	0	0	0	64.427	55.631	0	0	0	0	0	0	15.32	-1.65454	0.0316461	1.49968	-1	0	-1	-3.43707	0.0817138	1.0877	0	0	0	-1.78253	0.0504746	1.29693	0	0	0				0	-1	-1				0	-1	-1
Q0J692_ORYSJ	4038.8	389.3	28.801	423.17	45.474	36.37	19.628	508.37	144.08	386.35	0	51.652	0	217.51	806.52	522.62	455.81	0	3.1199	1.069	0.0552046	1.25802	0	0	0	3.19409	0.311778	0.506155	0	0	0	2.1251	0.72974	0.136832	0	0	0	0.659048	0.441937	0.35464	0	0	0	1.02741	0.301377	0.520889	0	0	0
A2Z8T9_ORYSI	1850.6	0	367.02	0	747.33	0	731.09	0	0	0	0	0	0	0	5.1667	0	0	0	0				0	-1	-1				0	-1	-1				0	0	0				0	-1	-1	-5.44057			0	0	0
B9G6E3_ORYSJ	1703.9	193.35	130.56	0	0	0	82.336	0	60.333	89.684	89.102	96.58	84.14	113.21	223.01	147.55	229.24	81.575	83.179	0.16469	0.383827	0.415864	0	0	0	0.755056	0.61217	0.213128	0	0	0	0.590366	0.384121	0.415531	0	0	0	-0.693938	0.425305	0.371299	0	0	0	0.230421	0.730349	0.13647	0	0	0
Q8LNU2_ORYSJ	285.23	0	60.963	1.3871	0	4.7393	0	75.954	0	82.16	0	13.362	29.202	0.48243	0	3.9444	0.69356	0	12.347	2.75077	0.421255	0.375455	0	0	0	1.13245	0.785134	0.105056	0	0	0	-1.61832	0.296121	0.528531	0	0	0	2.11548	0.0730823	1.13619	0	0	0	-3.37851	0.442348	0.354236	0	0	0
B9G6H0_ORYSJ	4.6754	0	0	0	0	0	0	0	0	0	0	0	0	0	4.6754	0	0	0	0				0	0	0				0	0	0				0	0	0				0	0	0				0	1	1
Q8LNF2_ORYSJ	10700	145.51	1063.7	609.96	943.81	998.99	228.97	330.72	1847.9	628.63	813.2	97.065	605	306.89	180.69	941.79	731.09	105.52	120.64	-0.0492928	0.948151	0.0231225	0	0	0	-0.667286	0.487013	0.31246	0	0	0	-0.617993	0.577076	0.238767	0	0	0	1.2249	0.331126	0.480007	0	0	0	-0.0510104	0.952579	0.0210988	0	0	0
A2Z932_ORYSI	2568.3	0	460.52	0	0	577.55	273.77	395.43	0	467	0	0	0	0	0	225.34	0	0	168.66				0	-1	-1	-0.817609	0.41752	0.379322	0	0	0				0	1	1	0.685925	0.190291	0.720581	0	0	0	-0.673292			0	0	0
Q53RP2_ORYSJ	2208.1	523.19	110.27	103.21	175.7	0	0	0	130.88	458.35	0	0	0	3.4418	215.01	256.62	231.41	0	0				0	-1	-1	0.953206			0	0	0				0	1	1	0.580903	0.663337	0.178266	0	0	0	-0.558848	0.67865	0.168354	0	0	0
Q7G2B5_ORYSJ	6897.2	0	1071.1	0	593.95	0	0	0	586.61	631.9	182.54	845.38	0	0	7.2114	1298.5	1424.6	65.694	189.73	0.354583	0.881657	0.0547001	0	0	0	0.491893	0.866135	0.0624146	0	0	0	0.13731	0.938093	0.0277539	0	0	0	-0.0498814	0.660472	0.180145	0	0	0	-0.353697	0.897341	0.0470427	0	0	0
Q8S718_ORYSJ	8877.9	630.01	542.55	414.54	777.58	642.5	611.88	497.48	758.22	529.08	68.533	388.01	362.43	103.38	418.63	1340.2	166.35	311.83	314.71	-0.8976	0.108462	0.964721	0	0	0	-0.890216	0.0315428	1.5011	-1	0	-1	0.00738397	0.991216	0.0038316	0	0	0	0.622949	0.128209	0.892083	0	0	0	0.363479	0.710437	0.148474	0	0	0
Q945W5_ORYSJ	418.74	0	0	0	0	0	1.0492	83.278	163.93	0	0	0	79.459	91.016	0	0	0	0	0	6.36632			0	0	0				0	-1	-1				0	-1	-1				0	1	1				0	1	1
O24007_ORYSA	0	0	0	0	0	0	0	0	0	0	0	0	0	0	0	0	0	0	0				0	0	0				0	0	0				0	0	0				0	0	0				0	0	0
Q7XC37_ORYSJ	20378	350.07	5.4251	271.7	4101.8	1968.1	3524.5	1065.6	212.55	628.38	1501	1434	1928.9	907.02	991.01	774.46	260.85	439.55	12.885	-0.630699	0.24146	0.617155	0	0	0	-3.36145	0.0227216	1.64356	-1	0	-1	-2.73075	0.00435113	2.3614	-1	0	-1	1.93563	0.151861	0.818553	0	0	0	2.22056	0.0106732	1.9717	1	0	1
A3C7K0_ORYSJ	456.41	0	317.21	0	0	0	0	0	0	0	0	41.737	0	0	0	97.468	0	0	0				0	1	1				0	0	0				0	-1	-1				0	-1	-1	-1.34311			0	0	0
Q2RBD1_ORYSJ	70391	2527.4	3728.2	5726	2479.8	394.99	1834.6	4906.9	4295.1	5578.7	2545.7	2952.9	2468.6	10888	6551.5	7154.7	1459.7	2726.3	2171.6	1.09139	0.0542253	1.2658	0	0	0	0.848127	0.195376	0.70913	0	0	0	-0.24326	0.415575	0.381351	0	0	0	0.788188	0.056886	1.24499	0	0	0	1.32428	0.0526733	1.27841	0	0	0
Q2RAK8_ORYSJ	113.31	0	0	0	0	0	0	0	0	0	113.31	0	0	0	0	0	0	0	0				0	1	1				0	0	0				0	-1	-1				0	0	0				0	0	0
Q53Q51_ORYSJ	388.03	0	0	5.6178	0	0	0	14.044	0	0	0	44.912	0	0	0	0	176.37	78.879	68.207				0	1	1				0	1	1	1.2906	0.413391	0.383639	0	0	0	1.76081			0	0	0				0	-1	-1
Q0IUD6_ORYSJ	3100.7	0	0	0	1524.5	1576.2	0	0	0	0	0	0	0	0	0	0	0	0	0				0	-1	-1				0	-1	-1				0	0	0				0	0	0				0	0	0
Q53JG0_ORYSJ	15748	914.15	1177.8	790.52	400.24	789.68	656.84	10.643	177.21	145.58	1817.9	1659.4	2072.9	357.06	506.04	760.34	1347.4	1823.7	340.72	1.93802	0.00220223	2.65714	1	0	1	1.3251	0.189633	0.722085	0	0	0	-0.612923	0.249337	0.603213	0	0	0	-2.63098	0.00155416	2.80851	-1	0	-1	-0.580671	0.0650054	1.18705	0	0	0
A2ZCE6_ORYSI	25271	646.3	1931.3	1288.1	1829.7	2269.3	1520	1628.6	1207.5	1054.9	1590.6	1401	1373.1	1136.6	1310.8	1393.2	1055.1	1554.3	1080.2	0.0261815	0.798665	0.0976356	0	0	0	-0.137042	0.54988	0.259732	0	0	0	-0.163223	0.425701	0.370895	0	0	0	0.569903	0.167944	0.774835	0	0	0	0.332117	0.282417	0.549109	0	0	0
Q2R8Z1_ORYSJ	50169	1523.4	3915.3	2501.4	3321.7	5479.1	4125.4	366.36	174.54	561.05	6838.6	5513.4	6308.7	1291.2	707.56	1137.6	1590.6	3086.8	1726.4	0.893842	0.0104748	1.97986	1	0	1	-0.570214	0.218263	0.661021	0	0	0	-1.46406	0.00261872	2.58191	-1	0	-1	-2.30186	0.00936477	2.0285	-1	0	-1	-1.01152	0.0480939	1.31791	-1	0	-1
Q53N80_ORYSJ	5019.8	261.91	1155.6	727.82	497.75	0	143.43	507.27	363	276.54	114.14	12.081	224.51	155.61	207.95	253.44	5.4881	103.44	9.7904	-1.01487	0.358309	0.445742	0	0	0	-2.51771	0.104172	0.982249	0	0	0	-1.50284	0.35368	0.45139	0	0	0	-0.318571	0.566063	0.247136	0	0	0	-1.44611	0.0882746	1.05416	0	0	0
A2ZD01_ORYSI	383980	24755	38731	23145	17798	22026	16042	20289	24321	23746	13480	10847	13481	28749	28530	26332	18051	15527	18127	-0.178925	0.309882	0.508804	0	0	0	0.349045	0.0685685	1.16388	0	0	0	0.527969	0.0181611	1.74086	0	0	0	0.169554	0.262393	0.581047	0	0	0	0.259462	0.226326	0.645265	0	0	0
A6MZP6_ORYSI	2389.5	0	0	903.25	0	0	0	0	0	0	0	894.25	329.32	262.7	0	0	0	0	0				0	1	1				0	0	0				0	-1	-1				0	-1	-1	-1.48149			0	0	0
Q53NR8_ORYSJ	486.82	0	0	0	0	0	0	1.169	0	409.52	1.5587	0	0	0	0	0	0	74.572	0				0	1	1				0	1	1	5.6865			0	0	0				0	1	1				0	0	0
Q2R4Y8_ORYSJ	113770	4226.4	5838.4	6376.4	11431	9115.5	6423.6	4077	4205.9	3264.3	6621.6	7173	4424.1	3274.8	4313.3	5521.7	11038	8981.1	7461.6	-0.159765	0.48292	0.316125	0	0	0	0.505273	0.0378175	1.42231	0	0	0	0.665038	0.0317276	1.49856	1	0	1	-0.0189967	0.926234	0.0332794	0	0	0	-0.0690518	0.757747	0.120476	0	0	0
A2ZDY5_ORYSI	20259	1335.2	1332.8	850.72	607.75	916.86	1115.6	715.26	982.36	682.44	1078.5	944.72	1203.5	352.03	905.52	1111.3	2096.7	1746.9	2281.3	0.603569	0.17081	0.767485	0	0	0	1.60363	0.00730087	2.13663	1	0	1	1.00006	0.00898134	2.04666	1	0	1	-0.0941671	0.77593	0.110177	0	0	0	-0.343242	0.476693	0.321762	0	0	0
Q2R4A1_ORYSJ	64844	1714.7	3444.7	2862.2	4745.4	4690.5	3731	4485.6	5301.5	5573.9	3607	1567.4	2459.4	3374.6	4815.8	2764.9	4547.2	2770	2388	-0.415207	0.190848	0.719313	0	0	0	0.00511151	0.985203	0.00647441	0	0	0	0.420318	0.336323	0.473244	0	0	0	1.45864	0.000726747	3.13862	1	0	1	0.79176	0.140002	0.853865	0	0	0
Q2R336_ORYSJ	18.855	0	0	0	0	0	0	0	0	0	0	0	0	0	0	0	0	0	18.855				0	0	0				0	1	1				0	1	1				0	0	0				0	0	0
Q2R1J7_ORYSJ	45549	1503.1	4453.9	3018.3	4312.4	3575.1	2512.9	1534.9	1663.8	1130.2	3589.6	2594.4	2430.2	82.792	3818.7	3378.3	2408.3	1560.4	1981.2	0.127928	0.464725	0.332804	0	0	0	-0.324431	0.132105	0.87908	0	0	0	-0.452359	0.0878172	1.05642	0	0	0	-0.495001	0.239407	0.620864	0	0	0	0.0182824	0.982482	0.0076756	0	0	0
Q2R1N0_ORYSJ	769.85	0	0	0	0	0	0	0	77.104	0	22.726	155.48	0	0	261.59	0	144.93	108.03	0				0	1	1				0	1	1	0.523916	0.631856	0.199382	0	0	0				0	1	1				0	1	1
Q5QJA8_ORYSI	25940	2354.5	3468.2	3043.2	224.11	2839.2	2790.2	1284.7	1595.2	806.02	531.67	502.94	496.18	1084	1154.5	1418.9	308.24	1115.5	923.14	-1.65479	0.223459	0.650802	0	0	0	-0.941538	0.394205	0.404278	0	0	0	0.713253	0.290212	0.537285	0	0	0	-0.765427	0.0245839	1.60935	-1	0	-1	-1.00146	0.000266046	3.57504	-1	0	-1
Q941F5_ORYSJ	0	0	0	0	0	0	0	0	0	0	0	0	0	0	0	0	0	0	0				0	0	0				0	0	0				0	0	0				0	0	0				0	0	0
A3CCY6_ORYSJ	1436.5	0	0	0	319.36	1031.4	0	0	0	0	85.729	0	0	0	0	0	0	0	0	-2.52436	0.5333	0.273028	0	0	0				0	-1	-1				0	-1	-1				0	0	0				0	0	0
Q2R030_ORYSJ	298.91	0	0	0	0	0	0	0	0	0	0	0	0	0	0	0	0	0	298.91				0	0	0				0	1	1				0	1	1				0	0	0				0	0	0
Q2QZH3_ORYSJ	209.85	6.7365	0	7.2318	107.9	0	67.214	0	0	0	0	20.766	0	0	0	0	0	0	0	-1.72299	0.0860679	1.06516	0	0	0				0	-1	-1				0	-1	-1				0	-1	-1				0	-1	-1
Q2RBM2_ORYSJ	4467.7	0	17.916	105.21	549.01	1147.8	1388.5	0	0	47.491	0	0	0	445.35	0	766.51	0	0	0				0	-1	-1				0	-1	-1				0	0	0	0.0854355	0.970566	0.0129751	0	0	0	3.46914	0.038422	1.41542	1	0	1
B7F2I6_ORYSJ	107.33	0	0	0	56.641	46.055	0	0.81233	0	0	0	0	0	0	0	0	0	0	3.8206				0	-1	-1	-3.02106	0.125912	0.899932	0	0	0				0	1	1				0	1	1				0	0	0
Q0IQK7_ORYSJ	16805	0	508.61	56.459	988.06	871.75	0	2021.7	1685.5	2198.1	0	1464	1161	1194	1118.9	2317.9	346.89	414.87	457.55	1.09755	0.0352841	1.45242	1	0	1	-0.556371	0.0570479	1.24376	0	0	0	-1.65392	0.00425659	2.37094	-1	0	-1	3.54089	0.00364456	2.43835	1	0	1	2.93188	0.0337529	1.47169	1	0	1
Q2QXN5_ORYSJ	16393	548.7	0	1296.5	1467.1	957.47	211.8	0	1290.8	582.97	1063.8	1201.5	2103.8	1147.5	136.58	129.82	1443.2	1010.8	1800.4	1.25386	0.122012	0.913596	0	0	0	1.27932	0.0685711	1.16386	0	0	0	0.0254554	0.957522	0.018851	0	0	0	0.382561	0.665504	0.176849	0	0	0	-0.749259	0.560548	0.251387	0	0	0
B9GC33_ORYSJ	1459	36.566	0	0	524.43	344.73	79.989	7.0064	0	7.0064	0	40.579	0	0	0	12.554	177.73	107.17	121.22	-2.43372	0.375523	0.425364	0	0	0	-0.656608	0.379236	0.421091	0	0	0	1.77712	0.117948	0.92831	0	0	0	-2.1375	0	65535	-1	0	-1	-1.72247			0	0	0
Q0IPL3_ORYSJ	2617.9	496.45	656.29	296.41	0	188.5	162.71	93.298	0	61.164	0	0	0	88.684	0	128.89	0	271.23	174.27				0	-1	-1	0.736457	0.183654	0.736	0	0	0				0	1	1	-2.13328	0.0471349	1.32666	-1	0	-1	-1.9439	0.050991	1.29251	0	0	0
Q2QWM7_ORYSJ	1285.2	46.05	53.988	80.557	144.03	44.746	46.207	7.6163	160.73	109.96	2.6919	0	46.509	226.43	32.834	38.78	123.22	72.369	48.49	-1.16966	0.382792	0.417037	0	0	0	0.542936	0.410573	0.38661	0	0	0	1.7126	0.159114	0.79829	0	0	0	1.08716	0.344094	0.463323	0	0	0	1.03473	0.487291	0.312211	0	0	0
A2ZJ03_ORYSI	547.78	0	0	0	0	0	0	184.72	0	175.35	0	153.39	2.7742	0	0	0	0	31.541	0				0	1	1				0	1	1	-1.2612	0.78575	0.104715	0	0	0				0	1	1				0	0	0
A2ZJ57_ORYSI	54.902	0	0	0	0	0	0	0	0	0	0	0	2.399	0	0	0	0	52.503	0				0	1	1				0	1	1	4.44626			0	0	0				0	0	0				0	0	0
Q2QVC1_ORYSJ	7172	553.62	113.78	384.65	652.17	706.02	512.41	219.81	103.92	237.73	48.709	316.69	190.67	361.39	517.41	148.2	439	943.26	722.58	-1.32681	0.0250745	1.60077	-1	0	-1	0.6482	0.174945	0.757099	0	0	0	1.97501	0.0376064	1.42474	1	0	1	-0.545902	0.524979	0.279858	0	0	0	0.174226	0.836386	0.0775931	0	0	0
Q2QVB4_ORYSJ	1536.9	225.42	343.58	155.88	10.285	16.993	9.7809	49.479	80.94	71.058	93.976	137.08	97.588	76.105	102.61	10.519	0.97568	54.663	0	3.53805	0.00286508	2.54286	1	0	1	1.62936	0.417665	0.379171	0	0	0	-1.90869	0.0685683	1.16388	0	0	0	-1.33433	0.0227387	1.64323	-1	0	-1	-1.5461	0.0414194	1.3828	-1	0	-1
A2ZJB1_ORYSI	0	0	0	0	0	0	0	0	0	0	0	0	0	0	0	0	0	0	0				0	0	0				0	0	0				0	0	0				0	0	0				0	0	0
Q2QU06_ORYSJ	41775	2611.2	3340.4	3034.9	1462.8	1345.9	1132.7	2243.1	2417	2898.4	1617.5	1780.5	1633.3	4043.9	3841	3632.2	1705.8	1695.7	1339.2	0.739556	0.00289357	2.53857	1	0	1	0.720787	0.00307025	2.51283	1	0	1	-0.0187683	0.869071	0.060945	0	0	0	0.236228	0.130489	0.884428	0	0	0	0.642903	0.0210445	1.67686	1	0	1
A2ZJY0_ORYSI	12357	1603.9	1977.1	124.8	0	171.84	0	571.31	678.76	587.91	358.37	1012	293.61	1367.7	1038.3	168.66	315.85	792.47	1294.5	2.24842	0.449358	0.347407	0	0	0	2.87914	0.370874	0.430773	0	0	0	0.630716	0.489612	0.310148	0	0	0	-0.504017	0.550994	0.258853	0	0	0	-0.150171	0.876345	0.0573248	0	0	0
H2KX19_ORYSJ	600.71	116.35	99.102	98.917	0	12.174	2.6027	108.31	3.3661	0	9.1064	1.8219	15.649	12.046	10.129	111.13	0	0	0	0.716693	0.594029	0.226192	0	0	0				0	-1	-1				0	-1	-1	-0.428362	0.677392	0.16916	0	0	0	-1.14726	0.19537	0.709141	0	0	0
Q2QPB6_ORYSJ	0	0	0	0	0	0	0	0	0	0	0	0	0	0	0	0	0	0	0				0	0	0				0	0	0				0	0	0				0	0	0				0	0	0
Q2QP60_ORYSJ	0	0	0	0	0	0	0	0	0	0	0	0	0	0	0	0	0	0	0				0	0	0				0	0	0				0	0	0				0	0	0				0	0	0
Q2QP54_ORYSJ	6522.3	457.86	523.38	393.67	56.808	211.94	35.034	692.46	544.72	241.64	54.329	64.691	258.37	1054	413.27	972.98	101.84	273.27	172.11	0.834686	0.516242	0.287146	0	0	0	1.41462	0.135153	0.869175	0	0	0	0.579931	0.512494	0.290312	0	0	0	0.592959	0.299433	0.5237	0	0	0	1.0763	0.0979397	1.00904	0	0	0
Q762A0_ORYSJ	3484.7	0	0	320.09	0	318.21	278.35	764.54	454.9	0	0	0	0	0	475.08	555.05	0	316.21	2.3111				0	-1	-1	-0.54697	0.689531	0.161446	0	0	0				0	1	1	1.37714	0.409155	0.388112	0	0	0	0.861032	0.0870508	1.06023	0	0	0
Q9LKJ9_ORYSA	2395.4	31.067	58.18	34.076	295.1	208.6	150.23	242.23	260.54	288.08	100.45	128.18	125.64	35.809	55.857	57.859	118.5	102.27	102.74	-0.458778	0.11807	0.927861	0	0	0	-0.524963	0.0575687	1.23981	0	0	0	-0.0661855	0.700159	0.154803	0	0	0	3.20592	3.37176e-05	4.47214	1	0	1	0.581004	0.08877	1.05173	0	0	0
Q2QNF3_ORYSJ	35087	1360.1	3426.6	1873.9	2701.4	2999.6	1948.6	301.29	434.93	761.81	2675.1	2603.9	2101.4	886.56	1510.6	1157	3354.1	2471.8	2518.4	0.34674	0.0219877	1.65782	0	0	0	0.596294	0.0129126	1.88899	1	0	1	0.249554	0.1455	0.837137	0	0	0	-1.60546	0.0234138	1.63053	-1	0	-1	-0.554312	0.203704	0.691001	0	0	0
A2ZLT1_ORYSI	1124.4	0	138.3	0	145.38	0	118.8	0	79.66	0.46359	0	213.41	167.33	0	65.173	84.451	0	110.78	0.61812	0.871834	0.0573892	1.24117	0	0	0	-0.874469	0.491666	0.30833	0	0	0	-1.7463	0.153533	0.813799	0	0	0	-1.02112	0.655267	0.183582	0	0	0	-0.376416	0.0556883	1.25424	0	0	0
B9GDU6_ORYSJ	26615	0	0	7.5643	2544.4	4028.1	0	1039	66.074	0	5387.7	3624.2	5067.6	2529.7	0	1321.3	0	0	999.42	1.06405	0.0482221	1.31675	1	0	1	-1.00835	0.425356	0.371247	0	0	0	-2.0724	0.0716937	1.14452	0	0	0	6.64175	0.63433	0.197685	0	0	0	8.19311	0.386998	0.412292	0	0	0
Q2QND8_ORYSJ	6806.1	175.75	140.16	365.6	856.03	611.33	1520.7	179.83	267.7	113.64	407.65	422.92	143.63	532.51	323.1	372.69	124.72	110.37	137.76	-1.36815	0.213199	0.671215	0	0	0	-2.65665	0.103961	0.98313	0	0	0	-1.28849	0.0943892	1.02508	0	0	0	0.163836	0.791023	0.101811	0	0	0	1.09028	0.0921505	1.0355	0	0	0
A2ZLU3_ORYSI	49095	2404.7	3705.7	2907.9	6984.4	6718	5684.5	980.59	56.965	1388.8	2302	1784.6	1867.6	3632.6	2973.6	5120.2	108.72	100.71	373.86	-1.32744	0.000682175	3.1661	-1	0	-1	-4.56007	0.000113557	3.94479	-1	0	-1	-3.23262	0.000237888	3.62363	-1	0	-1	-1.38795	0.0292019	1.53459	-1	0	-1	0.644512	0.0168788	1.77266	1	0	1
Q2QN11_ORYSJ	12264	413.38	475.3	607.41	1878.1	780.4	1293.7	723.11	541.44	688.52	1053.5	1658.2	1154.2	206.03	23.152	31.869	190.55	315.86	229.18	0.339068	0.445372	0.351277	0	0	0	-1.98248	0.0370978	1.43065	-1	0	-1	-2.32155	0.00795905	2.09914	-1	0	-1	0.859399	0.0194926	1.71013	1	0	1	-2.20522	0.0193554	1.7132	-1	0	-1
A3CIY6_ORYSJ	27742	2437.3	10071	3963.6	763.49	791.94	155.11	467.01	190.46	121.17	583.75	404.49	471.82	241.74	3126	3571	305.49	0	77.167	0.262632	0.574908	0.240402	0	0	0	-1.04851	0.33543	0.474398	0	0	0	-1.31115	0.0569028	1.24487	0	0	0	-3.79274	0.0437976	1.35855	-1	0	-1	-0.900966	0.307124	0.512686	0	0	0
Q2QLT1_ORYSJ	34264	0	1741.9	1178.5	6421.4	5243	5597.4	1201.6	2899	675.3	1854.7	1773.5	2288.3	8.4267	427.93	2952.7	0	0	0	-1.1737	0.0132421	1.87804	-1	0	-1				0	-1	-1				0	-1	-1	0.752296	0.506671	0.295274	0	0	0	-0.114074	0.939858	0.0269376	0	0	0
O22385_ORYSA	1123.5	37.383	40.596	399.87	31.061	81.903	31.768	7.1751	0	172.73	13.123	28.601	63.105	0	75.778	97.085	21.62	16.12	5.5732	-0.00339059	0.996683	0.00144287	0	0	0	-1.27528	0.136923	0.863523	0	0	0	-1.27189	0.275332	0.560143	0	0	0	-0.397805	0.842702	0.0743261	0	0	0	-0.706472	0.72086	0.142149	0	0	0
A2ZN54_ORYSI	747.51	0	300.42	0	0	0	78.274	0	0	0	161.58	203.11	0	0	4.1315	0	0	0	0	1.2241	0.279725	0.553269	0	0	0				0	-1	-1				0	-1	-1				0	-1	-1	-5.4575			0	0	0
A2ZQP7_ORYSJ	0	0	0	0	0	0	0	0	0	0	0	0	0	0	0	0	0	0	0				0	0	0				0	0	0				0	0	0				0	0	0				0	0	0
B8ABZ3_ORYSI	365.68	0	365.68	0	0	0	0	0	0	0	0	0	0	0	0	0	0	0	0				0	0	0				0	0	0				0	0	0				0	-1	-1				0	-1	-1
A2ZX46_ORYSJ	7832.9	880.73	1735.9	1100.9	161.9	0	232.17	272.04	286.27	273.26	231.38	394.66	21.514	442.65	0	636.94	378.78	441.4	342.42	0.343724	0.77952	0.108173	0	0	0	1.2777	0.0243116	1.61419	1	0	1	0.933973	0.160532	0.794438	0	0	0	-1.63036	0.00188447	2.72481	-1	0	-1	-0.963911	0.0292271	1.53421	-1	0	-1
Q5JNL6_ORYSJ	888.22	38.704	44.034	39.481	94.425	87.411	62.343	66.207	21.941	95.979	54.685	55.869	40.128	16.572	19.203	55.104	32.752	38.975	24.412	-0.300322	0.0610108	1.21459	0	0	0	-0.87315	0.00277284	2.55707	-1	0	-1	-0.572829	0.0498355	1.30246	0	0	0	1.06965	0.207376	0.683242	0	0	0	-0.238555	0.629998	0.200661	0	0	0
A2ZXN1_ORYSJ	123.98	2.3794	18.798	1.9036	0	0	0	0	0	0	0	0	0	0	1.1897	95.332	2.3362	2.0442	0				0	0	0				0	1	1				0	1	1				0	-1	-1	2.90223	0.32057	0.494077	0	0	0
A2ZXW2_ORYSJ	3160.9	0	0	2.5647	878.16	0	0	0	0	0	432.91	38.245	0	325.25	435.8	349.24	698.76	0	0	-1.42674	0.447153	0.349544	0	0	0	0.225107			0	0	0	1.65185	0.374493	0.426557	0	0	0				0	-1	-1	7.42382	0.0693289	1.15909	0	0	0
Q5JMM6_ORYSJ	418.18	1.182	123	36.664	0	30.423	3.7559	0	4.5071	0	0	0	34.48	25.844	36.208	100.25	0	21.86	0	1.57491	0.353272	0.451891	0	0	0	0.922832	0.598488	0.222945	0	0	0	-0.652077			0	0	0	-2.90182	0.557553	0.253714	0	0	0	0.407397	0.697245	0.156615	0	0	0
A3A2Y2_ORYSJ	325.39	0	0	0	0	0	0	0	0	0	0	0	0	126.15	92.547	106.69	0	0	0				0	0	0				0	0	0				0	0	0				0	0	0				0	1	1
Q6ERN5_ORYSJ	430.63	0	0	0	0	0	0	0	0	0	408.89	21.744	0	0	0	0	0	0	0				0	1	1				0	0	0				0	-1	-1				0	0	0				0	0	0
A3A7Y3_ORYSJ	7469.9	962.33	1003.3	737.46	258.43	229.71	6.0713	294.81	103.58	120.5	132.6	16.739	224.23	1084.4	759.69	585.68	270.34	385.79	294.21	0.155675	0.884391	0.0533557	0	0	0	1.56828	0.0292393	1.53403	1	0	1	1.41261	0.0486549	1.31287	1	0	1	-1.89818	0.0107788	1.96743	-1	0	-1	0.136065	0.739385	0.131129	0	0	0
A3A8M2_ORYSJ	2710.2	512.12	357.28	199.13	0	2.0984	0	0	0	0	0	204.76	203.91	172.34	267.64	320.48	114.99	127.69	227.81	7.11894	0.0159772	1.7965	1	0	1	6.78354	0.196353	0.706963	0	0	0	-0.335397	0.491865	0.308154	0	0	0				0	-1	-1	-0.285228	0.635298	0.197023	0	0	0
Q10GW4_ORYSJ	401.9	77.4	50.579	19.954	19.934	25.129	24.696	0	22.469	28.663	3.4973	11.42	17.187	45.718	11.821	0	9.2436	34.189	0	-0.73252	0.240423	0.619024	0	0	0	0.305808	0.716372	0.144861	0	0	0	1.03833	0.385507	0.413968	0	0	0	-0.533594	0.604404	0.218673	0	0	0	-0.4747	0.68043	0.167217	0	0	0
A3AMV1_ORYSJ	280.23	0	0	179.41	0	0	0	0	11.397	8.2897	0	0	0	21.967	19.577	19.412	1.3353	0	18.842				0	0	0				0	1	1				0	1	1	-3.76962	0.0136629	1.86446	-1	0	-1	-2.91584	0.000767874	3.11471	-1	0	-1
Q75LD9_ORYSJ	1132.5	0	74.025	60.969	283.83	93.918	341.94	0	0	0	0	0	139.37	0	68.044	0	62.812	0	7.6357	-0.426226	0.777152	0.109494	0	0	0	-2.46673	0.213869	0.669852	0	0	0	-2.0405	0.25402	0.595132	0	0	0				0	-1	-1	0.532874	0.0523889	1.28076	0	0	0
A3APT6_ORYSJ	1373.5	87.626	218.12	184.19	108.97	0.74735	0	0	0.93418	0	14.896	28.225	189.61	159.85	215.24	10.96	71.749	82.422	0	1.11472	0.631523	0.199611	0	0	0	1.08573	0.381093	0.418969	0	0	0	-0.0289922	0.984693	0.00669928	0	0	0	-6.90689	0.101612	0.993056	0	0	0	0.076103	0.924817	0.0339442	0	0	0
B8AT03_ORYSI	220.05	0	0	0	0	0	0	0	0	144.9	75.148	0	0	0	0	0	0	0	0				0	1	1				0	0	0				0	-1	-1				0	1	1				0	0	0
Q01JD9_ORYSA	3718.7	1.1559	584.12	317.05	26.943	61.35	61.511	51.916	23.265	244.28	271.23	181.63	393.1	150.41	58.497	119.42	296.11	511.47	365.21	2.8255	0.0239267	1.62112	1	0	1	3.36688	0.00631791	2.19943	1	0	1	0.541373	0.255421	0.592743	0	0	0	-0.85967	0.516621	0.286828	0	0	0	-1.03386	0.394621	0.403819	0	0	0
A3B7K0_ORYSJ	891.99	0	0	0	0	0	0	2.2032	0	0	0	0	236.78	0	142.27	0	510.74	0	0				0	1	1				0	1	1	1.03196			0	0	0				0	1	1				0	1	1
A3B7K5_ORYSJ	1363.9	701.92	275.69	18.088	0	89.719	172.05	0	0	0	0	0	0	106.39	0	0	0	0	0				0	-1	-1				0	-1	-1				0	0	0				0	-1	-1	-1.40103	0.693063	0.159227	0	0	0
A3B999_ORYSJ	2473.6	60.534	33.673	128.29	210.13	64.836	123.58	37.176	33.451	88.727	249.39	186.75	231.5	187.54	254.36	175.89	117.14	102.86	187.76	1.1142	0.0245805	1.60941	1	0	1	0.496757	0.391579	0.40718	0	0	0	-0.61744	0.0995846	1.00181	0	0	0	-0.0645935	0.935042	0.029169	0	0	0	1.7042	0.0304665	1.51618	1	0	1
A3BGS8_ORYSJ	124.77	0	0	0	0	0	0	0	0	0	0	0	0	0	0	0	0	124.77	0				0	0	0				0	1	1				0	1	1				0	0	0				0	0	0
Q69WE5_ORYSJ	177.6	0	0	0	19.861	0	5.804	0	0	8.2716	2.0546	53.621	0	0	68.333	0	0	0	19.652	1.57208	0.552795	0.257436	0	0	0	1.19745	0.321849	0.492348	0	0	0	-0.374635	0.910047	0.0409362	0	0	0				0	1	1				0	1	1
A3BIC0_ORYSJ	1523	0	0	0	0	0	0	814.5	708.52	0	0	0	0	0	0	0	0	0	0				0	0	0				0	0	0				0	0	0				0	1	1				0	0	0
B8B9K3_ORYSI	616.12	0	0	0	0	0	0	0	0	0	0	238.92	132.5	0	233.88	0	0	0	10.809				0	1	1				0	1	1	-3.97441	0.295855	0.528921	0	0	0				0	0	0				0	1	1
B8B3L1_ORYSI	1309.7	0	0	0	521.2	301.7	374.9	0	0	0	73.096	0	0	0	38.784	0	0	0	0	-2.17844	0.143732	0.842445	0	0	0				0	-1	-1				0	-1	-1				0	0	0				0	1	1
A3C0D8_ORYSJ	1307.4	25.616	175.18	19.345	3.3564	0	53.98	0	2.3701	0.68593	273.16	179.71	161.89	69.765	25.48	9.6184	121.3	64.439	121.51	2.8823	0.0205766	1.68663	1	0	1	1.97316	0.0898373	1.04654	0	0	0	-0.909147	0.047494	1.32336	-1	0	-1	-4.91917	0.307295	0.512445	0	0	0	-0.54636	0.679799	0.167619	0	0	0
B8BLV2_ORYSI	472.96	0	190.42	0	0	0	0	0	0	0	0	0	0	137.22	145.31	0	0	0	0				0	0	0				0	0	0				0	0	0				0	-1	-1	0.237132	0.285776	0.543974	0	0	0
A3C959_ORYSJ	10.372	0	0	0.35664	0	0	0	0	0	0	0	0	0	0	0.35664	0	9.6589	0	0				0	0	0				0	1	1				0	1	1				0	-1	-1	0			0	0	0
A3CB05_ORYSJ	707.59	0	0	0	0	297.94	212.12	0	0	0	0	0	0	0	197.54	0	0	0	0				0	-1	-1				0	-1	-1				0	0	0				0	0	0				0	1	1
B8BKI0_ORYSI	203.49	8.7521	0	0	0	4.747	30.301	35.435	0	0	12.045	14.577	66.245	8.9926	5.4574	6.2324	0	10.703	0	0.95109	0.600711	0.221335	0	0	0	-0.562936	0.854171	0.0684554	0	0	0	-1.51403	0.639787	0.193964	0	0	0	2.26679			0	0	0	-0.318176	0.570065	0.244075	0	0	0
A3CC09_ORYSJ	23.97	0.82839	4.4733	0	0	0	0	0	0	0	0	0	0	7.3313	11.337	0	0	0	0				0	0	0				0	0	0				0	0	0				0	-1	-1	2.4021	0.0785573	1.10481	0	0	0
A3CHK1_ORYSJ	216.35	43.524	0	41.207	0	0	0	0	0	0	0	0	0	0	53.146	78.469	0	0	0				0	0	0				0	0	0				0	0	0				0	-1	-1	0.689961	0.0615435	1.21082	0	0	0
H2KWT0_ORYSJ	1309.3	0	0	0	0	0	240.62	0	0	0	439.57	332.25	0	0	113.57	183.28	0	0	0	0.672029	0.271038	0.566969	0	0	0				0	-1	-1				0	-1	-1				0	0	0				0	1	1
A3QQQ3_ORYSI	180900	9844.2	13331	10956	12218	16085	9661.2	6437.1	7265.1	5892.3	6908.2	7631.2	6580.2	9583.7	10564	9721.8	13030	12559	12632	-0.442235	0.0441659	1.35491	0	0	0	0.487494	0.0106457	1.97282	0	0	0	0.929729	0.000229967	3.63834	1	0	1	-0.306493	0.0239378	1.62092	0	0	0	0.0971448	0.511915	0.290802	0	0	0
A4KC21_ORYSI	712.1	212.34	0	0	0	351.63	0	61.487	0	0	86.645	0	0	0	0	0	0	0	0	-1.57133			0	0	0				0	-1	-1				0	-1	-1	-1.52427			0	0	0				0	-1	-1
A6MZF0_ORYSI	28884	1261.6	998.69	0	1951	1174.8	1237.8	1591.5	1476.9	1012.1	2123.7	2642	645.06	1870.9	2083.2	2408.5	2832.9	1896.2	1677.4	0.681699	0.332353	0.478401	0	0	0	1.00318	0.0300201	1.52259	1	0	1	0.321477	0.537285	0.269796	0	0	0	0.722143	0.173722	0.760145	0	0	0	1.13991	0.0165629	1.78086	1	0	1
Q5TKP3_ORYSJ	993.07	188.95	0	0	0	0	208.03	0	0	0	281.96	0	314.14	0	0	0	0	0	0	0.548483	0.350901	0.454815	0	0	0				0	-1	-1				0	-1	-1				0	-1	-1				0	-1	-1
A6MZL6_ORYSI	27489	2036.8	3196.6	1529.4	734.03	267.48	681.07	2458.9	2714.3	948.27	1214.4	1938.2	197.2	1746.8	2784.1	2402.9	1363.2	925.01	350.04	1.29981	0.282595	0.548835	0	0	0	1.01567	0.219354	0.658855	0	0	0	-0.284134	0.751518	0.124061	0	0	0	0.377955	0.476525	0.321914	0	0	0	0.345562	0.329248	0.482477	0	0	0
A6N000_ORYSI	6638.7	0	0	0	1165.1	2326.8	1912	0	0	0	0	0	0	0	0	1161.4	39.015	34.502	0				0	-1	-1	-5.23823	0.0454492	1.34247	-1	0	-1				0	1	1				0	0	0				0	1	1
A6N081_ORYSI	11717	469.78	435.25	564.91	1536.7	1535.3	792.28	341.19	792.85	1093.1	599.78	474.53	770.96	555.33	621	501.83	57.605	531.39	43.193	-0.628553	0.0659454	1.18082	0	0	0	-2.1089	0.0186007	1.73047	-1	0	-1	-1.48035	0.112509	0.948812	0	0	0	1.04911	0.15645	0.805624	0	0	0	0.452257	0.174634	0.75787	0	0	0
A6N096_ORYSI	26640	1477.7	2570.5	2329.3	680.81	2591.7	1377.1	328.12	786.89	299.52	357.14	431.54	1602.6	2197.9	1948.1	3133.7	1940.9	1272.1	1314.2	-0.541925	0.554956	0.255741	0	0	0	0.404345	0.416485	0.3804	0	0	0	0.94627	0.181768	0.740481	0	0	0	-1.66501	0.00784146	2.1056	-1	0	-1	0.464125	0.049664	1.30396	0	0	0
B8B9A5_ORYSI	1473.4	203.18	254.53	198.84	145.49	0	4.1086	348.38	0	209.29	0	0	109.61	0	0	0	0	0	0	1.16794	0.577627	0.238353	0	0	0				0	-1	-1				0	-1	-1	0.847274	0.113341	0.945614	0	0	0				0	-1	-1
A6N0D0_ORYSI	12994	24.31	57.846	4.3268	124.71	374.7	3065.7	2799	250.95	2099.6	389.62	748.7	62.128	103.53	1584.3	1151.8	78.601	42.103	32.222	-1.48519	0.49967	0.301317	0	0	0	-4.3933	0.324233	0.489143	0	0	0	-2.90812	0.163811	0.785657	0	0	0	6.48683	0.0914772	1.03869	0	0	0	5.40331	0.119599	0.922272	0	0	0
A6N109_ORYSI	2649.6	0	0	147.33	0	0	172.47	452.64	650.71	771.05	217.09	0	0	238.33	0	0	0	0	0	0.268817			0	0	0				0	-1	-1				0	-1	-1	2.51395	0.0990522	1.00414	0	0	0	0.995339			0	0	0
A6N1N6_ORYSI	719.75	0	0	0	0	0	0	0	0	0	0	0	0	0	0	187.83	302.82	229.1	0				0	0	0				0	1	1				0	1	1				0	0	0				0	1	1
Q0E2Z3_ORYSJ	437.26	116.56	0	98.782	0	0	8.5104	64.094	0	0	11.321	9.6721	0	0	0	97.924	0	0	30.392	0.295456	0.212296	0.673059	0	0	0	2.0217			0	0	0	1.72624	0.0176851	1.75239	1	0	1	-0.398728	0.520518	0.283564	0	0	0	-0.232267	0.666667	0.176091	0	0	0
B0FFP0_ORYSJ	1150700	66546	74200	66667	63064	64196	55674	88630	69495	68831	43328	35412	46854	78405	82423	94884	54698	46318	51104	-0.165232	0.396452	0.401809	0	0	0	0.183343	0.223771	0.650197	0	0	0	0.348576	0.0672892	1.17205	0	0	0	0.608879	0.0335954	1.47372	1	0	1	0.560212	0.00546777	2.26219	0	0	0
Q9ATK9_ORYSA	78490	4283.8	7371.9	6647.2	6237.8	6101.1	5352.4	1368.3	1652.5	1882.8	3601.6	4116.7	2875.9	2163	3046.1	2261.6	7133.3	7064.6	5329.6	-0.36577	0.104526	0.980777	0	0	0	0.587107	0.0158428	1.80017	1	0	1	0.952878	0.00440526	2.35603	1	0	1	-1.39266	0.00257378	2.58943	-1	0	-1	-0.978777	0.0145771	1.83633	-1	0	-1
Q84LK3_ORYSJ	1924.2	20.475	87.348	169.64	20.032	79.46	231.76	282.65	169.94	139.46	170.54	157.52	46.804	70.016	33.294	117.53	30.707	70.996	26.024	0.325651	0.756799	0.121019	0	0	0	-1.13403	0.469312	0.328539	0	0	0	-1.45968	0.120648	0.918479	0	0	0	1.61777	0.0749864	1.12502	0	0	0	-0.0826677	0.925102	0.0338104	0	0	0
B9FPC4_ORYSJ	2415.8	0	270.72	8.1569	128.12	199.29	250.33	91.68	106.94	189.38	188.23	0	226.1	188.24	50.026	0	126.61	289.13	102.87	0.408765	0.485347	0.313948	0	0	0	0.220827	0.754407	0.122394	0	0	0	-0.187938	0.779157	0.108375	0	0	0	0.652389	0.540325	0.267345	0	0	0	0.415037	0.807006	0.0931231	0	0	0
B7E5F1_ORYSJ	433730	30208	56807	41378	6838	5628.5	5700.7	11194	16184	16258	10070	11263	8977.4	40842	46506	48699	30027	24627	22527	1.10863	0.0029758	2.5264	1	0	1	2.52545	0.000145163	3.83814	1	0	1	1.41682	0.000505922	3.29592	1	0	1	-1.03759	0.00480695	2.31813	-1	0	-1	0.39215	0.0427859	1.3687	0	0	0
Q01KV8_ORYSA	604.8	604.8	0	0	0	0	0	0	0	0	0	0	0	0	0	0	0	0	0				0	0	0				0	0	0				0	0	0				0	-1	-1				0	-1	-1
Q7XUW0_ORYSJ	397.21	70.225	0	0	0	0	118.97	0	0	0	0	0	208.01	0	0	0	0	0	0	0.914013			0	0	0				0	-1	-1				0	-1	-1				0	-1	-1				0	-1	-1
B7ECD6_ORYSJ	211.6	2.7939	25.203	10.838	0	0	1.6442	0	1.1547	1.283	0	24.163	0	0	0	86.864	2.258	30.528	24.87	4.01495			0	0	0	3.76671	0.410977	0.386182	0	0	0	-0.248237	0.853882	0.0686021	0	0	0	-2.83458	0.218853	0.659848	0	0	0	2.95724	0.0157446	1.80287	1	0	1
B9GBE7_ORYSJ	830.78	21.198	50.426	128.7	160.5	65.76	0	31.775	0	0	33.682	83.691	0	20.855	24.79	41.02	127.89	17.019	23.458	-0.400063	0.699634	0.155129	0	0	0	-0.427503	0.726566	0.138725	0	0	0	-0.0274405	0.983753	0.00711402	0	0	0	-0.554441	0.782511	0.10651	0	0	0	-0.967157	0.393567	0.404981	0	0	0
B7EE14_ORYSJ	7752.3	63.999	480.51	309.64	195.48	389.75	111.62	199.87	255.41	182.48	1707	1018.9	359.08	584.08	761.89	786.32	83.115	130.17	132.97	2.56673	0.0787881	1.10354	0	0	0	-0.464841	0.428578	0.36797	0	0	0	-3.03157	0.0669156	1.17447	0	0	0	0.177709	0.748932	0.125557	0	0	0	1.70325	0.00826036	2.083	1	0	1
B7EGJ9_ORYSJ	24.795	9.4444	13.169	0	0	0	2.1819	0	0	0	0	0	0	0	0	0	0	0	0				0	-1	-1				0	-1	-1				0	0	0				0	-1	-1				0	-1	-1
B7EJR0_ORYSJ	5195.4	80.238	568.35	48.929	79.962	790.65	63.27	683.1	875.49	520.48	30.767	461.68	0	52.188	208.59	143.06	86.274	388.45	113.93	0.187274	0.916035	0.0380877	0	0	0	-0.0795816	0.953693	0.0205913	0	0	0	-0.266855	0.854054	0.0685145	0	0	0	2.25531	0.0168665	1.77298	1	0	1	-0.31476	0.795967	0.0991049	0	0	0
Q7F2E5_ORYSJ	3867	0	903.66	0	0	0	0	1102.2	0	1007.9	0	853.24	0	0	0	0	0	0	0				0	1	1				0	0	0				0	-1	-1	1.00705	0.130331	0.884952	0	0	0				0	-1	-1
Q7XPR2_ORYSJ	26512	2038.4	4142	3877.6	410.5	520.41	250.31	1716.5	1944.7	1719.1	457.39	533.5	280.12	1666.9	2845	1276.4	934.66	772.23	1126	0.525479	0.178176	0.74915	0	0	0	1.77086	0.00658813	2.18124	1	0	1	1.24538	0.0184434	1.73416	1	0	1	-0.383039	0.183499	0.736367	0	0	0	-0.447498	0.360203	0.443452	0	0	0
B7ESX6_ORYSJ	691.83	0	0	0	0	0	0	0	0	0	0	0	0	0	2.5097	211.76	80.964	231.46	165.14				0	0	0				0	1	1				0	1	1				0	0	0				0	1	1
Q0JRH3_ORYSJ	266.37	0	0	0	118.36	148.01	0	0	0	0	0	0	0	0	0	0	0	0	0				0	-1	-1				0	-1	-1				0	0	0				0	0	0				0	0	0
B7F4N5_ORYSJ	0	0	0	0	0	0	0	0	0	0	0	0	0	0	0	0	0	0	0				0	0	0				0	0	0				0	0	0				0	0	0				0	0	0
B8B9K6_ORYSI	11192	1740	3134.1	3094.6	0	0	315.22	0	289.85	0	786.26	389.24	636.7	80.379	156.99	438.35	130.68	0	0	0.963494	0.294393	0.531072	0	0	0	-1.23993			0	0	0	-2.20342	0.151981	0.818212	0	0	0	-2.69576	0.0792047	1.10125	0	0	0	-3.35058	0.00246553	2.60809	-1	0	-1
B8BIM7_ORYSI	6671.4	0	0	626.21	935.98	328.38	0	0	692.19	837.13	607.48	511.42	0	0	497.34	538.9	593.76	474.67	27.922	0.339939	0.63632	0.196324	0	0	0	-0.200344	0.850437	0.0703581	0	0	0	-0.540283	0.504516	0.297125	0	0	0	0.708058	0.248185	0.605224	0	0	0	-0.0923308	0.693748	0.158798	0	0	0
B7F946_ORYSJ	328.01	0	0	328.01	0	0	0	0	0	0	0	0	0	0	0	0	0	0	0				0	0	0				0	0	0				0	0	0				0	-1	-1				0	-1	-1
Q0D5M9_ORYSJ	80.703	0	7.2659	0	34.902	0	0	0	0	0	0	0	0	22.446	12.456	0	3.6329	0	0				0	-1	-1	-2.7318			0	0	0				0	1	1				0	-1	-1	1.92811	0.359952	0.443755	0	0	0
B8AMG1_ORYSI	0	0	0	0	0	0	0	0	0	0	0	0	0	0	0	0	0	0	0				0	0	0				0	0	0				0	0	0				0	0	0				0	0	0
Q2QP59_ORYSJ	433.17	0	0	54.36	0	0	8.4092	6.0899	6.0899	47.837	26.872	0	25.697	65.856	0	48.823	0	138.97	4.171	1.6865	0.0619255	1.20813	0	0	0	3.21432	0.680673	0.167062	0	0	0	1.52782	0.558806	0.252739	0	0	0	-1.02823	0.530783	0.275083	0	0	0	0.260236	0.761835	0.118139	0	0	0
Q5VPC8_ORYSJ	83.578	0	0	4.5411	0	0	1.3238	0	0	0	38.695	32.739	6.2779	0	0	0	0	0	0	4.32193	0.329471	0.482183	0	0	0				0	-1	-1				0	-1	-1				0	-1	-1				0	-1	-1
Q5SN76_ORYSJ	635.94	0	107.85	0	20.956	14.801	1.6188	4.155	8.6723	0.92505	17.599	5.4795	181.92	2.2788	0	2.3126	16.998	0	250.38	3.04525	0.358458	0.445562	0	0	0	4.10236	0.249237	0.603387	0	0	0	1.05711	0.58149	0.235458	0	0	0	-3.76841	0.00587901	2.2307	-1	0	-1	-5.06609	0.00424093	2.37254	-1	0	-1
B8A6Y6_ORYSI	8735.7	777.61	840.08	692.72	19.778	634.83	34.829	201.52	219.25	0	781.78	531.74	834.7	486.09	431.82	361.89	650.79	721.74	514.57	2.15848	0.0296963	1.5273	1	0	1	2.04082	0.0273246	1.56345	1	0	1	-0.117663	0.640709	0.193339	0	0	0	-1.38961	0.0154852	1.81008	-1	0	-1	-0.57068	0.0721232	1.14193	0	0	0
Q655P5_ORYSJ	484.52	1.3241	1.0308	30.132	101.46	43.077	3.8254	0	179.74	0	0	17.533	0	0	0	101.63	0	1.7113	3.0603	-0.940391	0.708907	0.149411	0	0	0	-3.74775	0.288103	0.540453	0	0	0	-2.80735	0.0549957	1.25967	0	0	0	4.47021	0.00690039	2.16113	1	0	1	3.23831	0.0411875	1.38523	1	0	1
Q5U1T1_ORYSJ	28198	981.59	1342.6	1057.9	2856.1	3568.8	2041.3	1211.3	862.65	569.59	1670.4	1912.4	2355	1565.1	1307.4	2038	731.37	1134	992.09	-0.0906126	0.697253	0.156609	0	0	0	-1.07378	0.00636901	2.19593	-1	0	-1	-0.983167	0.0306645	1.51336	-1	0	-1	0.14574	0.685613	0.163921	0	0	0	0.800527	0.00263492	2.57923	1	0	1
Q654R2_ORYSJ	7505.7	54.358	1147.2	0	748.12	370.1	648.44	143.65	605.25	227.7	424.74	0	418.46	216.9	1090.8	638.44	421.72	349.91	0	-0.150867	0.771668	0.11257	0	0	0	-0.237756	0.661238	0.179642	0	0	0	-0.0868895	0.546036	0.262779	0	0	0	-0.141579	0.91679	0.0377303	0	0	0	0.66289	0.629612	0.200927	0	0	0
Q5SN59_ORYSJ	339.5	0	0	0	0	0	159.78	0	0	0	179.72	0	0	0	0	0	0	0	0	0.106079			0	0	0				0	-1	-1				0	-1	-1				0	0	0				0	0	0
Q5QLQ5_ORYSJ	444.88	0	0	0	0	0	0	0	0	0	108.59	112.76	0	34.528	102.47	86.527	0	0	0				0	1	1				0	0	0				0	-1	-1				0	0	0				0	1	1
Q94CN1_ORYSJ	578.51	78.427	24.092	48.754	124.7	33.604	0	57.423	19.536	2.3935	0	1.6488	150.14	1.5182	0.62791	25.032	10.612	0	0	0.567889	0.786161	0.104489	0	0	0	-2.339	0.56651	0.246792	0	0	0	-2.90689	0.698881	0.155597	0	0	0	-0.542149	0.61684	0.209828	0	0	0	-2.48427	0.121926	0.913904	0	0	0
Q5QLG3_ORYSJ	1318.2	131.16	53.524	191.37	76.339	16.168	1.3723	36.747	83.914	94.349	0	0	96.361	80.388	101.66	192.08	14.392	97.048	51.366	2.24583	0.12213	0.913176	0	0	0	1.43697	0.284893	0.545318	0	0	0	-0.808859	0.479632	0.319092	0	0	0	-0.409093	0.563091	0.249422	0	0	0	0.137395	0.81985	0.0862657	0	0	0
B8A7P4_ORYSI	387.2	0	13.961	0	0	0	7.3518	0	365.88	0	0	0	0	0	0	0	0	0	0				0	-1	-1				0	-1	-1				0	0	0	5.46784			0	0	0				0	-1	-1
B8A7P7_ORYSI	6763.4	649.56	1156.7	846.06	348.62	202.89	199.5	278.67	277.33	173.2	202.68	354.4	243.4	365.77	460.8	221.85	357.81	141.54	282.56	0.499289	0.242143	0.615928	0	0	0	0.524928	0.296477	0.528009	0	0	0	0.0256386	0.955258	0.0198792	0	0	0	-1.34199	0.00186871	2.72846	-1	0	-1	-0.990891	0.0232216	1.63411	-1	0	-1
B9EVG3_ORYSJ	44.805	0	0	0	0	0	2.3544	2.9048	0	0	0	36.399	3.1468	0	0	0	0	0	0	3.14296	0.650335	0.186863	0	0	0				0	-1	-1				0	-1	-1				0	1	1				0	0	0
Q5JLV2_ORYSJ	1050.2	5.0861	0	389.59	0	0	2.6162	0	52.403	34.331	0	0	173.02	0	0	390.79	2.3865	0	0	6.16591			0	0	0	-0.152003			0	0	0	-6.31792			0	0	0	-1.76577	0.543585	0.264733	0	0	0	0.997686	0.659436	0.180827	0	0	0
Q5ZBW3_ORYSJ	71.784	71.784	0	0	0	0	0	0	0	0	0	0	0	0	0	0	0	0	0				0	0	0				0	0	0				0	0	0				0	-1	-1				0	-1	-1
Q5N7X9_ORYSJ	93.88	0	0	93.88	0	0	0	0	0	0	0	0	0	0	0	0	0	0	0				0	0	0				0	0	0				0	0	0				0	-1	-1				0	-1	-1
Q65XE3_ORYSJ	404.67	0	0	148.32	0	97.42	0	0	0	0.54086	0	0	0.7378	34.246	69.915	29.561	0	19.775	4.1578	-6.45396			0	0	0	-2.39506	0.162063	0.790315	0	0	0	4.05889	0.552251	0.257863	0	0	0	-7.87036			0	0	0	-1.46949	0.118516	0.926225	0	0	0
Q5ZCV1_ORYSJ	1608.9	75.891	75.708	114.03	64.276	237.09	137.52	5.4618	16.932	30.363	146.51	194.36	182.15	26.155	95.6	107.14	15.063	43.611	41.028	0.630497	0.201313	0.696128	0	0	0	-1.67485	0.104601	0.980463	0	0	0	-2.30535	0.00308022	2.51142	-1	0	-1	-1.87564	0.0264261	1.57797	-1	0	-1	0.00700339	0.990055	0.00434076	0	0	0
Q5NAI9_ORYSJ	1411.1	78.635	315.04	188.46	79.053	91.759	30.022	0	89.038	0	42.987	41.334	188.09	43.401	28.401	49.495	23.257	66.079	56.075	0.941106	0.447746	0.348969	0	0	0	0.0899697	0.867177	0.0618924	0	0	0	-0.851137	0.485737	0.313599	0	0	0	-0.555321	0.604899	0.218317	0	0	0	-1.91407	0.0498808	1.30207	-1	0	-1
Q5JJJ5_ORYSJ	207.55	32.657	0	44.178	0	0	0	16.292	13.374	0	44.724	5.7499	39.846	0	0	0	1.0395	9.6907	0				0	1	1				0	1	1	-2.41913	0.223705	0.650323	0	0	0	-1.00562	0.0362125	1.44114	-1	0	-1				0	-1	-1
Q762A2_ORYSJ	135.4	0	0	0	0	0	0	0	0	0	0	0	69.556	0	0	65.846	0	0	0				0	1	1				0	0	0				0	-1	-1				0	0	0				0	1	1
Q5JK10_ORYSJ	18595	1082.7	1756.7	1951.3	1669.3	982.31	1536.8	1188.7	652.53	1000.3	962.6	394.45	1114.7	792.57	633.6	1020.1	281.32	1068.8	505.75	-0.418472	0.447116	0.34958	0	0	0	-0.748519	0.265582	0.575801	0	0	0	-0.330047	0.641381	0.192884	0	0	0	-0.250421	0.476857	0.321612	0	0	0	-0.70339	0.0610831	1.21408	0	0	0
Q943W1_ORYSJ	644100	36807	44887	35854	35351	38693	35975	41867	42498	40384	28711	24352	26926	52651	52237	50272	17543	22198	16896	-0.0985927	0.622043	0.20618	0	0	0	-0.520596	0.0862247	1.06437	0	0	0	-0.422004	0.0298413	1.52518	0	0	0	0.571857	0.00176292	2.75377	0	0	0	0.681559	0.0134081	1.87263	1	0	1
B8A8N0_ORYSI	12496	884.66	1410	1140.8	628.99	1145.2	806.56	75.678	219.97	213.8	1184.7	825.06	386.43	817.74	196.71	901.15	517.48	509.79	631.3	0.236423	0.642601	0.192059	0	0	0	-0.186407	0.577964	0.238099	0	0	0	-0.42283	0.401884	0.3959	0	0	0	-2.2541	0.000296779	3.52757	-1	0	-1	-0.591558	0.203666	0.691082	0	0	0
Q0JJQ7_ORYSJ	56027	2783.9	5666.8	4506.7	5632.2	4926.5	4529.2	1412.4	1479	2397.6	3514.4	3920.9	3760.8	2381.1	1753.1	2164.8	1652.6	2141	1404.3	-0.0487109	0.753544	0.122892	0	0	0	-1.088	0.00541807	2.26616	-1	0	-1	-1.03929	0.00365826	2.43673	-1	0	-1	-0.7706	0.0483441	1.31566	-1	0	-1	-0.727946	0.0317638	1.49807	-1	0	-1
Q0JGD3_ORYSJ	655.48	0	0	0	0	0	0	0	0	642.5	0	12.98	0	0	0	0	0	0	0				0	1	1				0	0	0				0	-1	-1				0	1	1				0	0	0
Q942X6_ORYSJ	1290.1	0	0	0	0	0	0	2.5558	2.5558	0	0	0	0	0	0	428.95	296.19	386.44	173.37				0	0	0				0	1	1				0	1	1				0	1	1				0	1	1
B8A8X4_ORYSI	2714.6	0	888.79	608.94	0	0	0	97.371	2.1269	0	2.2586	1.56	0	71.707	330.1	270.8	82.321	72.329	286.29				0	1	1				0	1	1	6.4865	0.225217	0.647399	0	0	0	-3.25774	0.0180763	1.74289	-1	0	-1	-1.33197	0.0538545	1.26878	0	0	0
Q0DKP7_ORYSJ	278.84	27.235	8.4162	31.682	74.446	30.834	45.819	0	7.4382	0	0	0	0	0	27.353	20.358	0	5.2605	0				0	-1	-1	-2.79796	0.206915	0.684209	0	0	0				0	1	1	-1.23563	0.504152	0.297438	0	0	0	0.253119	0.732812	0.135007	0	0	0
B9EZL4_ORYSJ	0	0	0	0	0	0	0	0	0	0	0	0	0	0	0	0	0	0	0				0	0	0				0	0	0				0	0	0				0	0	0				0	0	0
Q94J22_ORYSJ	414.28	0	0	0	0	0	0	0	0	0	97.058	100.76	0	216.46	0	0	0	0	0				0	1	1				0	0	0				0	-1	-1				0	0	0				0	1	1
B8A9K1_ORYSI	358.73	0	0	0	0	0	0	31.573	0	0	82.591	144.53	0	100.03	0	0	0	0	0				0	1	1				0	0	0				0	-1	-1				0	1	1				0	1	1
Q5JLH8_ORYSJ	263.47	0	0	0	0	0	0	96.103	103.5	0	61.919	0.89975	1.0497	0	0	0	0	0	0				0	1	1				0	0	0				0	-1	-1				0	1	1				0	0	0
Q8S1I8_ORYSJ	0	0	0	0	0	0	0	0	0	0	0	0	0	0	0	0	0	0	0				0	0	0				0	0	0				0	0	0				0	0	0				0	0	0
B8AAA9_ORYSI	651.25	0	0	0	0	0	22.601	105.77	0	0	112.76	184.2	225.92	0	0	0	0	0	0	3.00276	0.18217	0.739523	0	0	0				0	-1	-1				0	-1	-1				0	1	1				0	0	0
Q5JKQ4_ORYSJ	929.07	0	0	0	129.34	93.821	70.061	0	0	0	4.676	23.876	108.08	26.573	0	0	326.94	145.7	0	-0.631355	0.490906	0.309001	0	0	0	1.70592	0.0838259	1.07662	0	0	0	2.33728	0.089723	1.0471	0	0	0				0	0	0				0	1	1
Q5JKQ2_ORYSJ	154.76	13.103	0	17.593	22.034	20.124	0	0	0	0	0	0	0	47.084	14.533	17.472	0	2.8195	0				0	-1	-1	-2.23522	0.0617527	1.20934	0	0	0				0	1	1				0	-1	-1	0.942856	0.446317	0.350357	0	0	0
B9ETB7_ORYSJ	18.686	0	0	0	0	0	0	0	0	0	0	0	0	0	0	0	18.686	0	0				0	0	0				0	1	1				0	1	1				0	0	0				0	0	0
Q5QNI2_ORYSJ	600.15	0	0	0	134.17	0	0	0	0	0	60.601	54.463	76.128	0	0	0	67.594	137.62	69.581	-0.506748	0.235381	0.628228	0	0	0	0.0858072	0.91899	0.0366893	0	0	0	0.592556	0.271961	0.565493	0	0	0				0	0	0				0	0	0
Q5NAP3_ORYSJ	969.38	230.27	0	148.66	305.69	0	284.76	0	0	0	0	0	0	0	0	0	0	0	0				0	-1	-1				0	-1	-1				0	0	0				0	-1	-1				0	-1	-1
Q656T5_ORYSJ	2683.9	245.65	337.01	244.87	261.22	135.37	282.59	27.247	240.44	152.25	62.866	43.679	0	139.4	385.59	125.71	0	0	0	-1.81829	0.153959	0.812595	0	0	0				0	-1	-1				0	-1	-1	-0.491907	0.412019	0.385083	0	0	0	-0.00810505	0.990297	0.0042347	0	0	0
B8AAS8_ORYSI	408.77	77.371	7.2241	0	0	6.574	9.8525	2.7156	2.9329	3.311	9.1077	8.1633	6.9592	77.832	28.116	77.607	41.478	32.457	17.073	0.192645	0.639738	0.193998	0	0	0	2.15071	0.0675086	1.17064	0	0	0	1.95807	0.0237774	1.62383	1	0	1	-3.5562	0.257029	0.590017	0	0	0	0.566556	0.598265	0.223106	0	0	0
B9EXR9_ORYSJ	574.3	81.697	0	0	269.8	0	0	0	0	0	0	3.5556	54.6	0	72.104	0	53.741	0	38.797	-2.58896	0.188451	0.724801	0	0	0	-1.91843	0.0414726	1.38224	-1	0	-1	0.670538	0.578046	0.238038	0	0	0				0	-1	-1	-0.0346461			0	0	0
Q9FVC7_ORYSA	43.039	7.3973	0	8.913	14.122	9.3811	0	0	0	0	0.97671	0	0	0	0	1.827	0.42162	0	0	-2.97728	0.247377	0.606641	0	0	0	-3.97728	0.232097	0.63433	0	0	0	-1			0	0	0				0	-1	-1	-2.1964	0.0256293	1.59126	-1	0	-1
Q5VQX1_ORYSJ	2401.3	1.099	227.39	54.44	0	192.31	58.907	247.21	168.83	95.05	59.651	0	164.61	190.72	242.63	445.35	97.106	156.05	0	0.27555	0.801236	0.0962394	0	0	0	0.463995	0.547456	0.261651	0	0	0	0.188445	0.835271	0.0781724	0	0	0	1.56273	0.132465	0.877898	0	0	0	2.08	0.0371534	1.43	1	0	1
Q75IJ1_ORYSJ	1968.4	335.29	0	0	0	801.02	729.91	0	0	0	102.18	0	0	0	0	0	0	0	0	-2.72119	0.166538	0.778486	0	0	0				0	-1	-1				0	-1	-1				0	-1	-1				0	-1	-1
Q8W0A4_ORYSJ	154.48	18.1	4.0036	19.434	0	99.546	7.0535	0	0	0	4.0036	0	0	0	2.3355	0	0	0	0	-3.29768	0.639897	0.19389	0	0	0				0	-1	-1				0	-1	-1				0	-1	-1	-2.33258	0.412729	0.384334	0	0	0
Q9LI34_ORYSJ	1319.6	90.782	0	152	51.146	0	31.222	15.456	0	0	185.74	69.537	187.56	112.88	32.611	35.258	0	116.37	239.06	2.17594	0.106447	0.972867	0	0	0	2.57746	0.153646	0.813477	0	0	0	0.401516	0.565886	0.247271	0	0	0	-2.59212	0.237068	0.625126	0	0	0	-0.831663	0.318329	0.497124	0	0	0
Q0JLH6_ORYSJ	7626	637.55	1209	279	1946.7	518.15	543.78	0	0	678.67	0	614.61	203.16	824.93	0	0	170.5	0	0	-0.810155	0.500086	0.300955	0	0	0	-2.11432	0.441803	0.354772	0	0	0	-1.30416	0.611015	0.213948	0	0	0	0.469563	0.590363	0.228881	0	0	0	0.635781	0.45713	0.33996	0	0	0
B9ETU6_ORYSJ	3214.7	0	0	0	791.57	0	678.96	295.78	134.5	0	1.6863	0	258.52	186.96	245.05	0	294.04	0	327.66	-2.13501	0.0897345	1.04704	0	0	0	-0.867074	0.0647388	1.18884	0	0	0	1.26793	0.302638	0.519077	0	0	0				0	1	1				0	1	1
Q5N754_ORYSJ	5068.8	0	0	638.88	12.41	88.218	0	0	0	0	2232.3	1479.8	0	0	0	0	0	62.048	555.16	5.7083	0.0263147	1.5798	1	0	1	3.31499	0.383805	0.415889	0	0	0	-2.39331	0.0683791	1.16508	0	0	0				0	-1	-1				0	-1	-1
B8ABA7_ORYSI	47506	2542	5220.7	2812.5	4095.5	3934.1	3939.7	2246.1	2346.1	1264.8	2774.4	2959.3	1557.6	2012.8	3028.5	2416.9	1094.7	1419.8	1840.8	-0.363445	0.277684	0.556448	0	0	0	-1.00708	0.0283578	1.54733	-1	0	-1	-0.643638	0.152506	0.816714	0	0	0	-0.311499	0.372366	0.42903	0	0	0	-0.167441	0.593847	0.226326	0	0	0
B8ABC6_ORYSI	6525.8	612.2	1034.2	749.2	164.4	446.74	42.383	19.777	231.09	438.41	123.48	403.11	143.46	399.43	50.941	275.08	604.13	552.26	235.5	0.561364	0.583358	0.234065	0	0	0	1.65682	0.0718934	1.14331	0	0	0	1.09546	0.149487	0.825396	0	0	0	-1.29623	0.0527595	1.2777	0	0	0	-1.44049	0.0202182	1.69426	-1	0	-1
Q5ZBN0_ORYSJ	1412.2	15.678	100.45	28.519	0	0	123.06	118.79	140.35	91.531	81.308	239.33	180.83	98.334	113.36	0	21.858	58.8	0	0.499274	0.664659	0.177401	0	0	0	-1.52242	0.265387	0.576121	0	0	0	-2.0217	0.145371	0.837522	0	0	0	1.91293	0.0127212	1.89547	1	0	1	1.6576	0.0393457	1.4051	1	0	1
Q9SDK4_ORYSJ	2949.4	0	0	0	432.88	429.38	241.67	511.88	563.91	203.07	144.74	172.79	148.18	0	0	0	0	100.9	0	-0.818279	0.0061407	2.21178	-1	0	-1	-1.37301	0.0483257	1.31582	-1	0	-1	-0.554736	0.166312	0.779076	0	0	0				0	1	1				0	0	0
Q5ZDJ3_ORYSJ	27.793	0	0	0	0	0	0	0	0	0	0	0	0	27.793	0	0	0	0	0				0	0	0				0	0	0				0	0	0				0	0	0				0	1	1
B8ABW6_ORYSI	5347.1	104.55	472.32	636	697.9	401.16	0	355.47	62.938	538.21	0	3.1636	644.85	550.91	676.96	131.05	0	0	71.634	-0.134182	0.933402	0.0299313	0	0	0	-2.22729	0.33783	0.471302	0	0	0	-2.09311	0.732737	0.135052	0	0	0	0.196036	0.829248	0.0813155	0	0	0	0.565783	0.532049	0.274048	0	0	0
B8ACF5_ORYSI	25620	966.62	1918.5	1834.5	1589.1	1159	586.81	569.01	519.1	227.05	921.9	1056.2	1588.5	667.1	1064.3	1173.8	3427.4	3535.8	2815.6	0.561526	0.242348	0.615561	0	0	0	2.07146	0.000301133	3.52124	1	0	1	1.50993	0.0016482	2.78299	1	0	1	-1.3209	0.0257475	1.58926	-1	0	-1	-0.408108	0.234786	0.629327	0	0	0
B9EV70_ORYSJ	337.74	0	0	0	0	0	204.26	0	0	0	0	133.48	0	0	0	0	0	0	0	-0.554131			0	0	0				0	-1	-1				0	-1	-1				0	0	0				0	0	0
B8ACJ6_ORYSI	232.44	0	0	0	0	0	0	37.409	0	0	0	0	0	97.869	1.2878	0	95.873	0	0				0	0	0				0	1	1				0	1	1				0	1	1				0	1	1
Q9ARZ0_ORYSJ	823.88	8.7778	0	0	264.97	357.43	0	0	0	0	0	0	0	0	192.69	0	0	0	0				0	-1	-1				0	-1	-1				0	0	0				0	-1	-1	4.59059			0	0	0
Q94JJ0_ORYSJ	4571.9	127.57	246.58	179.5	952.13	779.97	514.78	152.54	172.07	90.948	94.279	78.211	224.69	110.39	134.76	200.1	178.24	34.886	300.23	-2.05744	0.00313901	2.50321	-1	0	-1	-1.61506	0.0173263	1.7613	-1	0	-1	0.442382	0.653897	0.184491	0	0	0	0.113244	0.717991	0.143881	0	0	0	-0.0311033	0.884362	0.0533697	0	0	0
Q70Z43_ORYSA	1826.3	121.16	342.52	152.19	12.304	98.625	82.321	0	84.937	0	249.14	201.36	133.74	60.162	44.748	7.7186	93.337	14.588	127.42	1.8893	0.0160858	1.79356	1	0	1	0.68012	0.506798	0.295165	0	0	0	-1.20918	0.0756896	1.12096	0	0	0	-0.712718	0.474228	0.324013	0	0	0	-2.01475	0.0381048	1.41902	-1	0	-1
Q9ARU4_ORYSJ	251.42	0	0	0	0	0	0	0	0	0	0	0	179.99	0	0	0	0	71.423	0				0	1	1				0	1	1	-1.33551			0	0	0				0	0	0				0	0	0
Q9AWU6_ORYSJ	63.976	0	0	0	0	0	0.84068	0	0	0	0	38.839	22.446	0	1.8495	0	0	0	0	5.37504	0.268694	0.570742	0	0	0				0	-1	-1				0	-1	-1				0	0	0				0	1	1
B9EZC1_ORYSJ	89.747	0	0	0	0	0	0	0	0	0	0.94242	0	58.127	0	0	0	30.677	0	0				0	1	1				0	1	1	-0.0118741	0.996911	0.00134346	0	0	0				0	0	0				0	0	0
B9EZD0_ORYSJ	863.13	0	0	0	111.27	97.296	17.586	0	0	0	124.48	112.2	266.95	0	45.414	87.945	0	0	0	1.68266	0.113384	0.94545	0	0	0				0	-1	-1				0	-1	-1				0	0	0				0	1	1
Q5ZEN4_ORYSJ	1465.2	0	605.45	486.58	266.15	0	0	0	0	0	1.7471	0	0	105.24	0	0	0	0	0	-6.8928			0	0	0				0	-1	-1				0	-1	-1				0	-1	-1	-1.89437	0.0153737	1.81322	-1	0	-1
B8AD81_ORYSI	1882.8	0	3.2757	0	0	385.93	6.2567	567.37	0	222.56	7.2066	4.586	115.14	99.583	152.66	176.4	141.85	0	0	-1.61093	0.462885	0.334527	0	0	0	0.0674836	0.981573	0.00807726	0	0	0	1.67842	0.333817	0.476492	0	0	0	7.73217	0.422355	0.374322	0	0	0	6.02237	0.0638503	1.19484	0	0	0
B8ADG3_ORYSI	246.31	0	0	72.249	0	0	0	0	0	0	0	0	0	0	0	0	0	0	174.06				0	0	0				0	1	1				0	1	1				0	-1	-1				0	-1	-1
Q5VR12_ORYSJ	616.28	0	0	0	0	0	211	0	79.187	0	0	0	153.16	0	0	0	172.94	0	0	-0.356499			0	0	0	-0.257721			0	0	0	0.0987782			0	0	0				0	1	1				0	0	0
Q5VRX8_ORYSJ	433.21	52.216	186.71	0	59.08	6.5494	1.6207	1.6374	0	1.2185	24.682	10.23	9.4434	1.3645	0	60.451	0.60925	17.406	0	-0.0899421	0.946833	0.0237265	0	0	0	-0.713379	0.751411	0.124123	0	0	0	-0.623437	0.59874	0.222762	0	0	0	-5.76598	0.145059	0.838455	0	0	0	-1.72158	0.305293	0.515283	0	0	0
Q9LGQ6_ORYSJ	4422.3	19.251	474.88	53.898	275.5	68.116	187.64	85.61	281.39	121.71	701.19	413.58	455.58	298.63	35.998	106.85	285.97	448.37	108.14	1.89898	0.0108047	1.96639	1	0	1	1.07227	0.240751	0.618432	0	0	0	-0.826708	0.140935	0.850983	0	0	0	0.5469	0.642796	0.191927	0	0	0	0.212058	0.881476	0.0547896	0	0	0
B8ADR9_ORYSI	4231.6	336.43	595.86	229.48	700.1	507.24	352.95	118.91	0	141.81	290.39	178.17	241.07	0	129.34	0	168.75	241.13	0	-0.724066	0.0399775	1.39818	-1	0	-1	-0.882643	0.0691037	1.1605	0	0	0	-0.158577	0.642866	0.19188	0	0	0	-1.03371	0.13581	0.867067	0	0	0	-1.14122	0.29513	0.529987	0	0	0
Q9FXT8_ORYSJ	2403.7	211.63	263.23	57.668	291.52	214.36	86.141	290.81	151.94	162.95	55.453	26.861	0	87.848	8.0582	180.09	112.63	20.728	181.75	-1.85244	0.0974509	1.01121	0	0	0	-0.347768	0.645798	0.189903	0	0	0	1.50467	0.363372	0.439648	0	0	0	0.695092	0.285437	0.54449	0	0	0	-0.756014	0.411972	0.385132	0	0	0
Q84VC8_ORYSJ	1461.5	0	216.76	161.46	184.65	0	0	422.08	166.74	1.0383	0	0	0	113.8	194.94	0	0	0	0				0	-1	-1				0	-1	-1				0	0	0	0.693121	0.670375	0.173682	0	0	0	0.22023	0.660784	0.179941	0	0	0
Q6K4P1_ORYSJ	1229.6	25.988	100.36	23.781	58.153	77.764	84.534	0	0	4.7087	39.114	212.28	133.58	59.928	36.417	112.37	46.993	106.11	107.53	1.16342	0.247265	0.606837	0	0	0	0.666034	0.262682	0.58057	0	0	0	-0.49739	0.538911	0.268483	0	0	0	-2.80392	0.393326	0.405248	0	0	0	0.814714	0.269767	0.569011	0	0	0
Q6K683_ORYSJ	59.247	0	4.926	0	0	0	0	0	15.337	0	0	0	37.135	0	0	0	0	0	1.8494				0	1	1				0	1	1	-4.26679			0	0	0	2.43741			0	0	0				0	-1	-1
B8AE84_ORYSI	1231.7	0	0	127.04	0	214.35	146.88	0	0	246.26	0	198.04	0	246.46	0	0	52.671	0	0	0.47494	0.0296465	1.52803	0	0	0	-1.46638	0.018121	1.74182	-1	0	-1	-1.94132			0	0	0	1.37074			0	0	0	1.25642			0	0	0
Q6K853_ORYSJ	1979.9	0	0	0	10.628	0	9.1096	0	4.5548	0	0	1032.1	0	923.49	0	0	0	0	0	7.03883	0.000938888	3.02739	1	0	1				0	-1	-1				0	-1	-1				0	1	1				0	1	1
Q6K840_ORYSJ	429.54	0	0	0	22.732	91.012	57.986	1.557	42.109	58.607	0	0	93.763	0	61.778	0	0	0	0	1.14146	0.208281	0.681351	0	0	0				0	-1	-1				0	-1	-1				0	1	1				0	1	1
Q84V24_ORYSA	41321	2046.6	3171.9	1980.3	5395	4700.3	3974	2173	1547	2455.1	1131.3	628.02	1339	1637.4	2107.9	3006.3	1714.7	1151.8	1161.6	-1.79286	0.00100729	2.99685	-1	0	-1	-1.35161	0.000949411	3.02255	-1	0	-1	0.441248	0.242981	0.614428	0	0	0	0.289969	0.267358	0.572907	0	0	0	0.179015	0.420936	0.375784	0	0	0
B9F4F6_ORYSJ	5204.7	185.51	740.26	553.29	587.55	179.68	134.98	123.52	164.31	0	0	437.92	86.361	725.49	291.6	103.24	239.81	592.44	58.72	0.299368	0.79434	0.0999934	0	0	0	0.504803	0.652618	0.185341	0	0	0	0.205435	0.880249	0.0553943	0	0	0	-1.2027	0.198432	0.702388	0	0	0	0.0198578	0.982072	0.00785683	0	0	0
Q6EUK5_ORYSJ	802.73	145.92	97.375	206.31	0	69.214	0	1.1869	0	80.554	0	0	0	0	90.558	78.969	0	0	32.641				0	-1	-1	-0.387023			0	0	0				0	1	1	-1.46146	0.228402	0.6413	0	0	0	-0.625633	0.378473	0.421965	0	0	0
Q6EUS6_ORYSJ	3829.8	76.719	799	375.74	450.62	332.78	259.56	86.821	81.021	245.16	246.62	270.61	48.985	1.7375	38.048	136.62	115.01	182.96	81.784	-0.497472	0.348926	0.457267	0	0	0	-0.981981	0.0277391	1.55691	-1	0	-1	-0.484508	0.518374	0.285357	0	0	0	-0.977175	0.355728	0.448882	0	0	0	-2.53764	0.135125	0.869264	0	0	0
Q0E032_ORYSJ	10883	48.285	177.66	0	5.2605	187.9	427.83	2168.2	1368.6	3455	916.39	761.77	793.94	0	0	234.99	44.474	129.32	163.06	2.16526	0.00694572	2.15828	1	0	1	-0.603034	0.653147	0.184989	0	0	0	-2.7683	0.00011924	3.92358	-1	0	-1	5.00709	0.0609563	1.21498	0	0	0	1.2797	0.307734	0.511825	0	0	0
Q8W2C3_ORYSA	47754	3102.5	2226.8	6536	1049.9	832.1	1113.2	1715.6	989.87	1250.1	2553.4	2681.3	2774.9	3968.7	4186.3	3094.6	2550.6	2792.8	4335.2	1.76169	0.000999484	3.00022	1	0	1	2.12182	0.0215696	1.66616	1	0	1	0.36013	0.353154	0.452036	0	0	0	-1.14451	0.204369	0.689584	0	0	0	0.169423	0.766292	0.115606	0	0	0
B8AET5_ORYSI	76.235	0	0	0	0	0	0	0	0	0	0	0	0	76.235	0	0	0	0	0				0	0	0				0	0	0				0	0	0				0	0	0				0	1	1
B8AEU4_ORYSI	3793	400.04	258.16	132.57	154.41	393.32	481.53	1.3204	126.13	76.255	183.86	157.47	357.78	28.43	39.81	10.841	283.14	191.95	516.03	-0.252757	0.739562	0.131025	0	0	0	0.327378	0.667931	0.175268	0	0	0	0.580135	0.430227	0.366302	0	0	0	-1.5413	0.189973	0.721308	0	0	0	-3.03851	0.0798021	1.09799	0	0	0
B8AEX3_ORYSI	10530	361	1133.4	420.32	541.84	634.91	552.22	130.72	251.53	200.15	679.07	1129.2	954.78	296.33	113.11	357.6	1188.2	1063.5	521.84	1.0555	0.0401541	1.39627	1	0	1	1.10438	0.0596409	1.22446	0	0	0	0.0488834	0.902164	0.0447144	0	0	0	-1.13824	0.129789	0.886763	0	0	0	-0.989976	0.177322	0.751237	0	0	0
Q6K5H8_ORYSJ	876.27	102.16	5.2605	183.96	0	34.193	0	39.333	17.852	0	0	0	0	105.64	136.88	105.79	0	0	145.21				0	-1	-1	2.79385			0	0	0				0	1	1	-1.37806	0.429562	0.366975	0	0	0	0.428458	0.564317	0.248477	0	0	0
Q6K720_ORYSJ	143.73	0	0	0	0	0	0	1.2061	0	44.637	0	0	0	0	0	72.86	25.026	0	0				0	0	0				0	1	1				0	1	1				0	1	1				0	1	1
Q6K635_ORYSJ	432.36	121.44	0	121.05	0	0	1.6128	46.119	0	0	0	0	0	0	0	142.14	0	0	0				0	-1	-1				0	-1	-1				0	0	0	-1.03738	0.146641	0.833744	0	0	0	0.142129	0.547476	0.261635	0	0	0
B8AFN7_ORYSI	273	0	0	0	0	0	0	0	0	0	0	0	0	0	0	273	0	0	0				0	0	0				0	0	0				0	0	0				0	0	0				0	1	1
Q6H852_ORYSJ	4235.7	653.62	27.951	11.008	417.7	489.65	451.58	222.65	421.95	0	255.47	36.627	26.602	0	405.14	247.9	95.678	221.28	250.93	-1.80098	0.0386752	1.41257	-1	0	-1	-0.801583	0.105536	0.9766	0	0	0	0.999398	0.315357	0.501198	0	0	0	0.743733	0.630933	0.200017	0	0	0	0.551836	0.737416	0.132288	0	0	0
Q6K1Q5_ORYSJ	76.72	0	0	0	0	0	0	0	0	0	76.72	0	0	0	0	0	0	0	0				0	1	1				0	0	0				0	-1	-1				0	0	0				0	0	0
Q6H660_ORYSJ	2880.5	192.49	792.85	449.99	102.55	204.32	76.45	0	1.1839	119.61	150.14	0.82614	70.391	0	177.89	237.65	101.63	108.32	94.255	-0.40095	0.644954	0.190471	0	0	0	0.172068	0.626902	0.2028	0	0	0	0.573018	0.436498	0.360018	0	0	0	-2.42034	0.118974	0.924549	0	0	0	-0.891245	0.279566	0.553516	0	0	0
Q6EQX0_ORYSJ	4051.1	413.14	556.4	100.73	405.04	75.724	67.172	143.71	284.76	183.63	47.297	272.65	129.45	717.57	24.134	367.88	219.41	0	42.371	0.222526	0.836523	0.0775221	0	0	0	0.024504	0.985433	0.00637304	0	0	0	-0.198022	0.86833	0.061315	0	0	0	-0.295641	0.658118	0.181696	0	0	0	0.345664	0.756367	0.121268	0	0	0
Q6K2Y3_ORYSJ	62.777	0	0	0	7.3572	0	0	0	0	0	8.959	8.3464	10.168	8.7145	5.3131	5.8054	0	0	8.1139	0.847997	0.116548	0.933496	0	0	0	0.847997			0	0	0	-3.20343e-16	1	3.37515e-16	0	0	0				0	0	0				0	1	1
B9F1I5_ORYSJ	330.58	23.641	69.11	0	0	64.619	0	0	25.645	0	0	0	20.795	0	0	35.624	66.38	0	24.762	-1.01668			0	0	0	0.088438	0.946925	0.0236845	0	0	0	1.10512	0.58949	0.229524	0	0	0	-0.23744	0.838773	0.0763557	0	0	0	-0.172735	0.878962	0.0560298	0	0	0
B9F1I6_ORYSJ	663.56	75.271	40.611	43.001	0	0	26.742	7.4904	0	0	74.056	67.801	20.415	61.166	66.5	0	90.559	89.951	0	1.02774	0.482189	0.316783	0	0	0	1.82327	0.0358039	1.44607	1	0	1	0.795529	0.15229	0.81733	0	0	0	-2.36217	0.320383	0.49433	0	0	0	0.570721	0.313462	0.503815	0	0	0
Q6ZGM0_ORYSJ	755.99	0	0	0	79.459	97.195	0	60.256	0	88.696	44.223	0	0	30.181	0	331.59	24.39	0	0	-0.543056	0.329621	0.481985	0	0	0	-1.30682	0.185486	0.731688	0	0	0	-0.763766			0	0	0				0	1	1				0	1	1
B9F239_ORYSJ	599.13	0	234.63	94.466	0	0	0	0	0	270.04	0	0	0	0	0	0	0	0	0				0	0	0				0	0	0				0	0	0	1.36802	0.216808	0.663925	0	0	0				0	-1	-1
B8AGK8_ORYSI	1209.1	0	0	0	0	0	0	0	0	0	0	0	0	0	228.3	0	423.31	0	557.5				0	0	0				0	1	1				0	1	1				0	0	0				0	1	1
Q8W3N9_ORYSJ	342.21	0	11.46	0	27.054	0	28.557	41.019	14.905	4.5036	36.622	45.098	35.504	26.741	0	0	31.836	0	38.913	0.762111	0.0686585	1.16331	0	0	0	0.701659	0.196226	0.707244	0	0	0	-0.0604525	0.814226	0.0892549	0	0	0	1.63005	0.599113	0.222491	0	0	0	1.89308			0	0	0
Q6Z6B5_ORYSJ	5064.9	57.281	219.84	194.83	387.71	120.54	176.36	916.23	717.14	438.02	243.53	0	2.0363	825.57	391.21	374.58	0	0	0	-0.587437	0.629341	0.201114	0	0	0				0	-1	-1				0	-1	-1	2.69435	0.0166891	1.77757	1	0	1	2.12437	0.0723457	1.14059	0	0	0
Q6ZHC3_ORYSJ	2925.6	170.29	143.03	469.35	57.119	14.654	202.54	109.27	183.3	75.919	780.57	120.56	232.27	67.277	9.8472	52.084	159.67	0	77.832	2.15219	0.218768	0.660016	0	0	0	0.580507	0.645845	0.189872	0	0	0	-1.57168	0.388187	0.410959	0	0	0	-0.642864	0.466213	0.331415	0	0	0	-2.39305	0.128365	0.891552	0	0	0
Q6ZGX8_ORYSJ	180.48	0	0	0	0	0	19.899	0	0	0	0	0	0	0	0	0	39.691	120.89	0				0	-1	-1	2.09296	0.554563	0.256049	0	0	0				0	1	1				0	0	0				0	0	0
Q6ZGS9_ORYSJ	1905.9	0	0	0	0	0	0	213.53	78.21	200.81	0	281.03	296.32	198.33	0	186.37	162.36	159.39	129.53				0	1	1				0	1	1	-0.92042	0.00173738	2.76011	-1	0	-1				0	1	1				0	1	1
B8AGU4_ORYSI	1865.4	117.57	64.604	88.083	161.46	0	56.872	122.45	117.97	122.78	4.8758	132.22	133.55	0	74.209	341.59	128.99	0	198.15	0.175741	0.871414	0.0597753	0	0	0	1.08185	0.226884	0.644196	0	0	0	0.906106	0.309758	0.508978	0	0	0	0.842234	0.0412255	1.38483	1	0	1	1.26679	0.284035	0.546628	0	0	0
Q6YU90_ORYSJ	26742	2308.4	3116	2239.3	1373.1	1392	813.52	1510.9	3173	2508.8	584.61	498.51	521.01	1322.2	1914.2	1921.3	630.97	336.68	578.03	-0.741845	0.00217762	2.66202	-1	0	-1	-0.718961	0.0302152	1.51977	-1	0	-1	0.0228842	0.932911	0.0301599	0	0	0	0.400151	0.290322	0.537119	0	0	0	-0.291571	0.159936	0.796055	0	0	0
Q6ZFJ9_ORYSJ	77.655	0	0	0	71.846	0	0	0	0	0	0	0	0	0	0	0	0	0	5.8089				0	-1	-1	-2.88452			0	0	0				0	1	1				0	0	0				0	0	0
Q6YPG2_ORYSJ	3235.7	197.79	406.24	321.97	200.86	202.09	214.82	35.14	102.72	72.717	95.563	200.04	133.47	366.29	158.79	263.78	126.2	125.72	11.527	-0.161175	0.698425	0.15588	0	0	0	-0.839416	0.1937	0.71287	0	0	0	-0.678241	0.34726	0.459345	0	0	0	-1.61636	0.00870484	2.06024	-1	0	-1	0.0813506	0.846281	0.0724856	0	0	0
Q6ETC8_ORYSJ	441.67	0	327.24	5.8142	0	0	0	0	0	0	0	0	0	0	7.3299	0	0	101.29	0				0	0	0				0	1	1				0	1	1				0	-1	-1	-3.84246	0.674338	0.171122	0	0	0
Q6Z718_ORYSJ	3111.5	373.95	348.22	81.901	172.2	0	215.08	260.48	236.36	183.02	284.98	280.67	0	204.07	167.47	0	0	0	303.13	0.75497	0.14205	0.847558	0	0	0	1.04731	0.276163	0.558835	0	0	0	0.292335	0.165301	0.781723	0	0	0	0.23003	0.69091	0.160579	0	0	0	-0.174119	0.834132	0.0787651	0	0	0
Q6Z702_ORYSJ	1003.7	61.691	307.49	0	0	52.052	0	69.069	158.68	159.27	0	23.905	72.817	0	0	98.68	0	0	0	0.507342	0.796668	0.0987224	0	0	0				0	-1	-1				0	-1	-1	0.150248	0.846756	0.0722419	0	0	0	-0.647698	0.768264	0.114489	0	0	0
Q6Z728_ORYSJ	10045	1174.7	2633.6	1270.6	0	540.69	5.3173	441.6	201.14	196.08	0	249.5	432.33	679.65	221.14	394.33	635.13	697.95	271.12	0.918686	0.50688	0.295095	0	0	0	1.57036	0.186509	0.7293	0	0	0	0.65167	0.352442	0.452912	0	0	0	-2.04152	0.0134843	1.87017	-1	0	-1	-1.6297	0.0261901	1.58186	-1	0	-1
B8AH21_ORYSI	3.6132	0	0	0	0	0	0	0	0	0	0	3.6132	0	0	0	0	0	0	0				0	1	1				0	0	0				0	-1	-1				0	0	0				0	0	0
Q6ZGV8_ORYSJ	87.974	4.148	0	0	0	6.9467	0	0	0	2.2656	0.99273	9.6287	9.5268	5.3999	4.2147	5.2975	0	34.239	5.3141	0.542149	0.749397	0.125288	0	0	0	2.11839	0.648446	0.188126	0	0	0	1.57625	0.326854	0.485646	0	0	0	-0.584963			0	0	0	0.289507	0.337734	0.471425	0	0	0
B8AHP7_ORYSI	70.26	0	0	7.5929	0	0	15.465	0	0	0	17.198	0	0	25.958	4.0465	0	0	0	0	0.0703893			0	0	0				0	-1	-1				0	-1	-1				0	-1	-1	1.2854	0.720987	0.142073	0	0	0
B9F2Q3_ORYSJ	175.95	0	0	0	0	0	0	0	0	0	0	0	63.563	0	19.962	0	0	12.747	79.674				0	1	1				0	1	1	-0.389758	0.848247	0.0714775	0	0	0				0	0	0				0	1	1
Q67IU5_ORYSJ	22691	1497.4	3221.6	1670	2440.4	977.1	2564.9	498.27	1143	564.72	279.79	358.12	489.27	597.32	419.79	287.8	1681.9	1998.3	2001.6	-2.08211	0.0834516	1.07857	0	0	0	0.315096	0.519144	0.284712	0	0	0	2.39721	0.000887768	3.0517	1	0	1	-0.994377	0.066066	1.18002	0	0	0	-1.92635	0.00935033	2.02917	-1	0	-1
Q6YWR8_ORYSJ	5894.9	207.51	925.18	803.56	0	0	258.33	144.58	119.39	1.0898	197.5	161.7	272.2	567.81	582.27	885.02	315.44	89.731	363.65	-0.252345	0.644864	0.190532	0	0	0	0.105292	0.927068	0.0328884	0	0	0	0.357636	0.582411	0.234771	0	0	0	-2.29405	0.0663966	1.17785	0	0	0	0.397498	0.373918	0.427224	0	0	0
Q6YWQ9_ORYSJ	223.46	0	0	0	81.355	126.96	15.145	0	0	0	0	0	0	0	0	0	0	0	0				0	-1	-1				0	-1	-1				0	0	0				0	0	0				0	0	0
Q6Z744_ORYSJ	875.05	0	328.23	118.83	0	70.503	15.748	0	51.047	0	82.887	6.4445	12.598	96.57	0	0	92.188	0	0	0.0284564	0.985291	0.00643564	0	0	0	1.53228	0.279908	0.552984	0	0	0	1.50383	0.318894	0.496354	0	0	0	-1.46307	0.502021	0.299278	0	0	0	-0.667211	0.666667	0.176091	0	0	0
B9F834_ORYSJ	677.67	53.988	108.33	106.25	0	15.33	0	16.286	0	17.121	23.461	34.535	20.498	56.357	23.371	37.175	33.186	87.647	44.14	1.33361	0.222673	0.652332	0	0	0	2.48165	0.308836	0.510272	0	0	0	1.14804	0.154765	0.810326	0	0	0	-1.89722	0.0335261	1.47462	-1	0	-1	-0.893859	0.0923883	1.03438	0	0	0
Q6Z2U3_ORYSJ	2844	0	0	0	0	495.61	0	318.17	0	325.51	0	0	0	944.35	0	760.41	0	0	0				0	-1	-1				0	-1	-1				0	0	0				0	1	1				0	1	1
Q6H6C7_ORYSJ	53366	3161.1	3088.6	3482.1	3551.5	3899.7	4124.2	1139.4	1645.6	1938.6	4629.3	3913.6	4739.6	2401.9	2224.5	1175.1	3017.3	2912.2	2321.9	0.546024	0.0743967	1.12845	0	0	0	-0.0726628	0.790154	0.102288	0	0	0	-0.618687	0.00943591	2.02522	-1	0	-1	-0.583789	0.091497	1.03859	0	0	0	-0.453231	0.276884	0.557702	0	0	0
Q6H4V4_ORYSJ	478.95	4.7869	0	8.3898	5.6037	8.0938	69.541	0	0	0.28452	132.5	124.51	70.142	7.0366	4.2118	0	16.344	6.668	20.831	2.06926	0.0389177	1.40985	1	0	1	-0.729103	0.660713	0.179987	0	0	0	-2.79837	0.00655999	2.1831	-1	0	-1	-4.42626	0.231301	0.635822	0	0	0	0.0331669	0.947514	0.0234145	0	0	0
Q6H6B9_ORYSJ	2201.6	89.316	247.43	22.192	0	0	321.86	317.9	258.12	131.27	68.665	484.22	0	0	0	155.06	0	0	105.54	-0.175462	0.938426	0.0275997	0	0	0	-1.41814			0	0	0	-1.24268	0.739761	0.130908	0	0	0	1.58639	0.0805726	1.09381	0	0	0	0.55605	0.665655	0.176751	0	0	0
Q6H703_ORYSJ	1004	54.573	109.31	93.779	183.42	1.3558	155.42	0	41.909	0	144.78	0	151.63	0	67.849	0	0	0	0	0.673201	0.430987	0.365536	0	0	0				0	-1	-1				0	-1	-1	-0.526748	0.320994	0.493503	0	0	0	0.0877956	0.8136	0.0895889	0	0	0
B8AIQ1_ORYSI	8871.2	0	973.33	897.92	907.52	1229.3	806.26	0	285.17	0	590.25	553.24	1114.7	0	0	0	0	1359.3	154.22	0.027287	0.95044	0.0220754	0	0	0	0.0979048	0.919213	0.036584	0	0	0	0.0706178	0.947823	0.0232728	0	0	0	-1.1208	0.157555	0.802567	0	0	0				0	-1	-1
Q6Z8J5_ORYSJ	4448.9	682.78	0	0	0	755.79	0	359.6	137.91	0	376.82	0	0	531.89	5.4835	585.02	536.11	477.54	0	-0.553107			0	0	0	0.00424114	0.965576	0.0152137	0	0	0	0.557349	0.106729	0.971716	0	0	0	-1.20169	0.347378	0.459198	0	0	0	-0.904627	0.470271	0.327652	0	0	0
O80414_ORYSJ	19551	1109.7	2212	1663	1541.3	826.13	1188.2	578.46	297.04	596.19	1194.8	1503.3	1052.9	553.14	444.43	636.63	1140.4	1504.2	1508.9	0.437625	0.226915	0.644137	0	0	0	0.666794	0.0935351	1.02903	0	0	0	0.229169	0.378476	0.421962	0	0	0	-1.23263	0.0104202	1.98213	-1	0	-1	-1.30879	0.00342588	2.46523	-1	0	-1
B8AJA8_ORYSI	6392.8	356.65	490.8	198.29	181.78	352.82	279.28	260.05	476.74	203.11	272.04	488.4	2.0563	215.64	597.59	796.63	357.03	390.08	473.82	0.241449	0.808923	0.0920926	0	0	0	1.02193	0.0325077	1.48801	1	0	1	0.780477	0.300098	0.522737	0	0	0	0.352977	0.518346	0.28538	0	0	0	0.879356	0.206913	0.684211	0	0	0
B8AJF0_ORYSI	59.102	1.8	4.2411	0	0	0	0	0	0	0	5.2	0	47.861	0	0	0	0	0	0				0	1	1				0	0	0				0	-1	-1				0	-1	-1				0	-1	-1
Q6ER90_ORYSJ	55.58	0	49.424	6.1558	0	0	0	0	0	0	0	0	0	0	0	0	0	0	0				0	0	0				0	0	0				0	0	0				0	-1	-1				0	-1	-1
Q6ZGC2_ORYSJ	126.42	0	92.216	0	0	0	0	0	0	0	0	0	0	26.021	0	0	0	0	8.1854				0	0	0				0	1	1				0	1	1				0	-1	-1	-1.18099			0	0	0
Q6ZHE5_ORYSJ	947.99	89.489	183.71	147.1	112.51	0	0	0	2.3096	1.5778	116.58	0	0	0	1.3345	0	6.1723	154.87	132.33	0.514573			0	0	0	0.46682	0.797638	0.098194	0	0	0	-0.0477531	0.974852	0.0110612	0	0	0	-5.6095	0.00620617	2.20718	-1	0	-1	-6.37504	0.0459818	1.33741	-1	0	-1
Q0DR89_ORYSJ	460.92	103.4	195.44	0	0	0	0	0	0	0	0	0	0	0	0	0	74.922	62.313	24.845				0	0	0				0	1	1				0	1	1				0	-1	-1				0	-1	-1
Q7Y0E6_ORYSJ	136.64	0	136.64	0	0	0	0	0	0	0	0	0	0	0	0	0	0	0	0				0	0	0				0	0	0				0	0	0				0	-1	-1				0	-1	-1
Q10CU4_ORYSJ	1427.3	0	0	0	146.44	214.12	11.243	75.004	87.112	50.72	165.15	74.28	117.35	118.8	153.79	104.33	52.308	0	56.687	0.462021	0.520139	0.283881	0	0	0	-0.568308	0.625655	0.203665	0	0	0	-1.03033	0.137749	0.860912	0	0	0				0	1	1				0	1	1
Q10D68_ORYSJ	50121	3474	3166	4921.5	1827.5	2050.1	1332.5	2686.2	2491.1	2586.1	1516.9	1497.2	1273.5	3937.4	4833.8	5408.4	2972.6	2056.9	2089.4	0.118371	0.188646	0.724353	0	0	0	0.918727	0.00924241	2.03421	1	0	1	0.800356	0.0133072	1.87591	1	0	1	-0.119377	0.694568	0.158285	0	0	0	0.528749	0.102491	0.989315	0	0	0
Q10P51_ORYSJ	1661.1	0	0	0	0	0	0	573.23	76.337	43.719	57.572	0	44.996	0	82.866	782.34	0	0	0				0	1	1				0	0	0				0	-1	-1				0	1	1				0	1	1
Q10P35_ORYSJ	140.97	43.192	0	62.803	0	0	0	0	0	0	0	0	0	34.973	0	0	0	0	0				0	0	0				0	0	0				0	0	0				0	-1	-1	-0.380143	0.461975	0.335381	0	0	0
Q93Y73_ORYSJ	7938.4	508.81	443.22	591.92	579.6	879.34	126.84	136.78	352.3	603.15	634.25	345.28	165.51	251.38	442.45	557.74	410.58	203.96	705.3	-0.00032703	0.999655	0.000149766	0	0	0	0.333912	0.678068	0.168727	0	0	0	0.334239	0.663143	0.178392	0	0	0	-0.0559717	0.92584	0.0334643	0	0	0	-0.0878191	0.808284	0.0924362	0	0	0
Q10NY2_ORYSJ	719.83	0	181.14	150.09	0	0	0	114.21	0	167.35	0	0	0	0.82728	87.355	0	0	8.8046	10.046				0	0	0				0	1	1				0	1	1	0.378271	0.318575	0.496789	0	0	0	-1.39232	0.24088	0.6182	0	0	0
Q10NY1_ORYSJ	165.67	2.2425	20.626	27.448	0	26.081	0	13.751	0	1.3637	0	0	0	45.4	0	14.897	10.875	2.99	0				0	-1	-1	-1.34792	0.358668	0.445307	0	0	0				0	1	1	-0.560468	0.690412	0.160891	0	0	0	1.20249	0.345487	0.461568	0	0	0
B8AKE2_ORYSI	276.96	30.183	54.345	43.367	0	4.2566	0	14.363	17.478	17.008	28.615	27.507	25.803	0	2.4297	2.0248	0	0	9.581	3.291	0.000617739	3.2092	1	0	1	1.93289			0	0	0	-1.35811	0.00133721	2.8738	-1	0	-1	-0.873207	0.00409574	2.38767	-1	0	-1	-3.98868	0.00204453	2.68941	-1	0	-1
B8AKL0_ORYSI	16808	1123.6	1331.6	992.01	1545.9	828.05	1037.1	795.09	749.96	657.55	450.23	1116.9	832.65	990.71	615.98	1265.1	757.64	1198.9	518.75	-0.111633	0.814565	0.0890744	0	0	0	-0.0191905	0.966202	0.0149321	0	0	0	0.0924421	0.863322	0.0638272	0	0	0	-0.160222	0.349595	0.456434	0	0	0	-0.0214495	0.932328	0.0304315	0	0	0
Q9AY75_ORYSJ	4001.8	187.42	225.2	56.044	71.483	89.419	137.14	163.37	306.58	407.6	274.05	528.51	131.31	94.984	168.75	417.5	319.94	158.6	263.94	1.93703	0.131841	0.879948	0	0	0	1.67995	0.0298063	1.52569	1	0	1	-0.257081	0.711273	0.147964	0	0	0	1.39605	0.0792092	1.10122	0	0	0	0.747125	0.375967	0.42485	0	0	0
Q10NM5_ORYSJ	20635	55.185	1123.3	897.68	1349.9	466.9	18.97	2372.8	1939.6	2703	1044.6	1060.3	494.13	1532.3	3212.4	1439.4	435.76	0	488.93	1.038	0.234535	0.629793	0	0	0	0.228422	0.847823	0.071695	0	0	0	-0.809576	0.200828	0.697175	0	0	0	2.35971	0.00325097	2.48799	1	0	1	2.00568	0.0959695	1.01787	0	0	0
Q10I42_ORYSJ	14102	708.9	582.61	1495.2	0	651.65	0	1678.5	1508	2894	407.77	406.8	574.55	0	920.22	1293.4	0	656.1	324.39	0.0663302	0.894028	0.048649	0	0	0	0.238954	0.824893	0.0836024	0	0	0	0.172624	0.722137	0.14138	0	0	0	1.56684	0.0489311	1.31042	1	0	1	0.423195	0.48551	0.313801	0	0	0
Q0DW19_ORYSJ	1879	0	411.62	224.58	0	139.39	155.5	0	1.0141	0	85.692	1.7339	119.99	123.38	337.48	157.95	115.35	5.3519	0	-0.832982	0.369158	0.432788	0	0	0	-1.03444	0.412619	0.384451	0	0	0	-0.201458	0.893595	0.0488591	0	0	0	-7.75822	0.194541	0.710988	0	0	0	-0.155215	0.834385	0.0786334	0	0	0
S4U0D9_ORYSA	1353.2	0	0	50.099	0	154.26	51.223	0	0	0	197.89	189.11	144.07	0	0	0	179.31	188.32	198.95	1.18251	0.0330479	1.48086	1	0	1	1.36048	0.0187857	1.72617	1	0	1	0.177967	0.260826	0.58365	0	0	0				0	-1	-1				0	-1	-1
Q7X5X9_ORYSJ	573.52	0	0	152.65	9.7734	0	0	0	0	0	0	0	166.06	59.827	0	83.215	59.149	0	42.85	4.72792			0	0	0	3.01724	0.132522	0.87771	0	0	0	-1.71068	0.0517349	1.28622	0	0	0				0	-1	-1	-0.952887	0.0753649	1.12283	0	0	0
B9FAC4_ORYSJ	2385.3	0	701.04	634.3	336.48	0	0	57.327	0	0	0	0	0	0	132.69	0	185.93	302.51	35.04				0	-1	-1	-0.336951	0.795722	0.0992387	0	0	0				0	1	1	-2.91075	0.0874012	1.05848	0	0	0	-1.81818	0.105468	0.976879	0	0	0
Q851H6_ORYSJ	4235	0	758.17	907.28	0	0	0	0	598.5	354.44	0	0	0	0	732.03	884.54	0	0	0				0	0	0				0	0	0				0	0	0	-0.238277	0.663307	0.178285	0	0	0	0.275185	0.417622	0.379216	0	0	0
Q75HJ3_ORYSJ	2665.6	144.25	0	168.09	0	122.62	233.13	2.8801	38.246	46.128	282.8	218.88	119.04	227.71	326.89	130.15	280.91	126.02	197.87	0.389576	0.567972	0.245673	0	0	0	0.438326	0.524517	0.280241	0	0	0	0.0487503	0.911797	0.0401019	0	0	0	-2.0964	0.0113078	1.94662	-1	0	-1	0.724847	0.378339	0.422119	0	0	0
B8AM13_ORYSI	2198.6	99.094	259.56	0	193.49	196.03	281.72	51.506	191.89	112.66	75.496	224.99	114.86	144.76	1.9584	235.69	0	0	14.884	-0.363634	0.579303	0.237094	0	0	0	-3.45066	0.226742	0.644468	0	0	0	-3.08703	0.317305	0.498523	0	0	0	0.00621955	0.993497	0.00283331	0	0	0	-0.186562	0.855667	0.067695	0	0	0
B8AM77_ORYSI	959.04	65.549	92.598	2.7688	0	213.28	117.73	90.035	0	54.672	137.46	61.937	45.081	45.22	1.3711	0	16.046	15.285	0	-0.710876	0.232867	0.632891	0	0	0	-3.02975	0.0174858	1.75731	-1	0	-1	-2.31887	0.141106	0.850456	0	0	0	0.968594	0.27422	0.561902	0	0	0	-0.810009	0.597368	0.223758	0	0	0
Q84TA8_ORYSJ	2571.1	353.38	1071.6	177.32	0	0	0	203.74	0	0	0	0	70.663	4.1994	0	0	208.91	481.31	0				0	1	1				0	1	1	2.2657	0.470384	0.327547	0	0	0	-0.761854	0.667543	0.175521	0	0	0	-6.55139	0.352322	0.45306	0	0	0
Q10BF0_ORYSJ	0	0	0	0	0	0	0	0	0	0	0	0	0	0	0	0	0	0	0				0	0	0				0	0	0				0	0	0				0	0	0				0	0	0
Q852A3_ORYSJ	3135.5	307.24	412.41	795.15	134.43	0	2.3838	0	130.47	192.42	0	103.3	2.7243	264.82	0	518.71	92.813	2.4966	176.18	0.207233	0.924901	0.0339046	0	0	0	1.05372	0.571653	0.242868	0	0	0	0.846491	0.634388	0.197645	0	0	0	-1.1853	0.261457	0.5826	0	0	0	-0.20718	0.775251	0.110558	0	0	0
C7J066_ORYSJ	1200.3	470.59	0	261.43	0	0	0	0	0	0	0	0	0	0	0	197.68	0	198.45	72.108				0	0	0				0	1	1				0	1	1				0	-1	-1	-1.00343	0.557319	0.253896	0	0	0
Q9ZRI9_ORYSJ	45877	5013.1	10313	6396.7	1503.6	1389.9	1451.9	2635.9	2359.4	1848	557.8	508.63	863.51	1975.7	2101.6	3327.1	1363.7	1353.5	913.98	-0.799497	0.0693296	1.15908	0	0	0	0.16571	0.514232	0.288841	0	0	0	0.965207	0.0266374	1.57451	1	0	1	-1.12986	0.0095668	2.01923	-1	0	-1	-1.26051	0.00670859	2.17337	-1	0	-1
Q10MK9_ORYSJ	2506.5	79.813	188.38	507.19	0	0	54.306	1.4	43.957	141.55	427.93	254.75	82.952	159.5	234.31	0	141.57	182.87	6.0221	2.23124	0.392255	0.406432	0	0	0	1.09677	0.640408	0.193543	0	0	0	-1.13447	0.270582	0.567701	0	0	0	-1.5813	0.306043	0.514217	0	0	0	-0.0138323	0.989853	0.00442951	0	0	0
B8AMG4_ORYSI	820.74	0	26.628	64.866	131.38	100.11	24.073	67.036	49.283	3.4435	16.752	3.6407	1.0403	50.321	51.62	0	184.77	26.607	19.172	-3.14195	0.0544731	1.26382	0	0	0	0.365258	0.774094	0.111206	0	0	0	3.50721	0.254968	0.593514	0	0	0	0.338513	0.781277	0.107195	0	0	0	0.568903	0.446439	0.350238	0	0	0
B9F731_ORYSJ	129.13	9.4394	0.94003	10.021	16.469	10.748	0	0.78335	0	0	0	0	64.5	0	7.8394	6.8279	0	1.5667	0	2.87626	0.0356858	1.4475	1	0	1	-2.60486	0.256332	0.591198	0	0	0	-5.48113			0	0	0	-2.91754	0.442328	0.354255	0	0	0	0.22542	0.798883	0.0975167	0	0	0
Q850Z8_ORYSJ	1560.4	0	245.81	184.45	0	296.68	0	1.04	1.5578	117.7	1.456	131.77	250.55	1.456	71.239	256.67	0	0	0	-0.609516	0.689616	0.161393	0	0	0				0	-1	-1				0	-1	-1	-1.81666	0.136243	0.865687	0	0	0	-0.690297	0.514428	0.288675	0	0	0
B9FAY8_ORYSJ	26317	604.44	2568.6	1561.9	1639	1405.8	1229.4	340.25	256.13	318.17	2795.6	2127.2	1535.3	1113.8	1353.1	1121.2	2173.4	2524.1	1649.4	0.96512	0.0249267	1.60333	1	0	1	1.02415	0.0102814	1.98795	1	0	1	0.0590287	0.823377	0.0844014	0	0	0	-1.79041	0.0609134	1.21529	0	0	0	-0.0199055	0.965555	0.0152229	0	0	0
Q10RX1_ORYSJ	486.44	0	0	0	0	0	150.52	0	0	0	171.14	130.38	0	34.407	0	0	0	0	0	-0.00748158	0.979587	0.00895681	0	0	0				0	-1	-1				0	-1	-1				0	0	0				0	1	1
Q10RW9_ORYSJ	1022.1	70.01	0	0	130.54	218.3	318.07	0	0	0	0	0	0	0	0	213.97	71.239	0	0				0	-1	-1	-1.36457	0.487664	0.311879	0	0	0				0	1	1				0	-1	-1	1.43063			0	0	0
Q10FQ7_ORYSJ	954.6	0	0	0	623.07	0	0	50.842	0	0	280.69	0	0	0	0	0	0	0	0	-0.688489			0	0	0				0	-1	-1				0	-1	-1				0	1	1				0	0	0
C7IZL4_ORYSJ	213.62	0	0	0	0	0	0	213.62	0	0	0	0	0	0	0	0	0	0	0				0	0	0				0	0	0				0	0	0				0	1	1				0	0	0
Q84M80_ORYSJ	607.81	8.2837	0	52.489	65.256	34.926	256.99	0	0	0	96.921	44.48	1.9108	0	0	46.55	0	0	0	-1.2106	0.475982	0.32241	0	0	0				0	-1	-1				0	-1	-1				0	-1	-1	0.594744	0.744419	0.128183	0	0	0
B9F800_ORYSJ	166.33	0	0	0	0	0	0	0	0	0	0	0	0	0	0	0	166.33	0	0				0	0	0				0	1	1				0	1	1				0	0	0				0	0	0
B8ANU6_ORYSI	4484.9	460.7	1111.5	392.47	481.01	0	0	2.8928	214.61	151.84	206.68	57.122	60.117	463.11	336.91	331.99	0	214.04	0	-1.63975	0.129004	0.889398	0	0	0	-0.536501			0	0	0	1.10325	0.306677	0.513319	0	0	0	-1.86037	0.0598101	1.22323	0	0	0	-0.430048	0.387564	0.411657	0	0	0
Q10LW8_ORYSJ	1366.7	0	0	0	160.91	385.11	0	0	456.76	0	0	0	0	0	32.13	0	0	331.77	0				0	-1	-1	0.905646	0.437032	0.359486	0	0	0				0	1	1				0	1	1				0	1	1
Q10LV7_ORYSJ	12716	255.3	0	0	1202.4	1425.1	380.85	59.48	1384.4	1472	269.89	274.65	3.0179	1785.6	809.99	3037	0	152.43	203.5	-2.01513	0.0538388	1.2689	0	0	0	-1.89671	0.109724	0.959696	0	0	0	0.11842	0.903799	0.0439282	0	0	0	2.15333	0.495593	0.304874	0	0	0	2.84257	0.266382	0.574495	0	0	0
Q10LR5_ORYSJ	988.75	0	0	0	214.45	197.85	225.56	1.3204	0	0	0	202.02	0	0	0	0	86.525	61.008	0	0.299423	0.546563	0.26236	0	0	0	-1.15225	0.0813491	1.08965	0	0	0	-1.45167	0.0925696	1.03353	0	0	0				0	1	1				0	0	0
Q10A80_ORYSJ	0	0	0	0	0	0	0	0	0	0	0	0	0	0	0	0	0	0	0				0	0	0				0	0	0				0	0	0				0	0	0				0	0	0
Q0IXR7_ORYSJ	22325	0	0	242.38	1704.5	1574.5	1033.4	1756	764.78	975.54	2544.4	3227	2138.1	2099.4	2564.4	1625	75.934	0	0	1.28653	0.00903381	2.04413	1	0	1	-3.83376	0.0071265	2.14712	-1	0	-1	-5.12029	0.0589356	1.22962	0	0	0	2.70589	0.256021	0.591725	0	0	0	3.36228	0.137514	0.861652	0	0	0
Q10R10_ORYSJ	1407.2	149.13	53.419	19.902	100.9	120.06	139.11	9.7768	3.5384	2.3118	22.437	73.02	106.98	162.77	231.84	202.41	8.1805	0	1.3989	-0.462627	0.478919	0.319738	0	0	0	-4.30922	0.0425123	1.37149	-1	0	-1	-3.84659	0.157121	0.803767	0	0	0	-3.45551	0.208671	0.680537	0	0	0	1.58496	0.0502246	1.29908	0	0	0
B9FBM2_ORYSJ	102.47	0	0	0	0	0	0	0	0	102.47	0	0	0	0	0	0	0	0	0				0	0	0				0	0	0				0	0	0				0	1	1				0	0	0
Q0DRT9_ORYSJ	22.396	0	0	0	0	0	0	0	0	0	0	6.2987	0	0	0	0	0	0	16.097				0	1	1				0	1	1	1.50589			0	0	0				0	0	0				0	0	0
B9F8I3_ORYSJ	281.61	69.478	47.08	0	0	0	0	60.707	41.825	0	0	1.4025	0	0	0.97914	60.136	0	0	0				0	1	1				0	0	0				0	-1	-1	0.261073	0.692557	0.159544	0	0	0	-0.908852	0.533915	0.272528	0	0	0
Q10L48_ORYSJ	525.78	26.083	0	0	134.66	91.319	0	29.799	0	9.848	86.832	47.035	40.428	0	0	59.782	0	0	0	-0.425124	0.376458	0.424283	0	0	0				0	-1	-1				0	-1	-1	-0.145198	0.925165	0.0337806	0	0	0	1.02284			0	0	0
B8APX3_ORYSI	250.87	0	21.05	13.928	23.961	51.557	17.32	0	25.604	37.314	0	0	19.641	0	0	0	8.535	0	31.963	-0.152003	0.871284	0.0598403	0	0	0	-0.040642	0.963921	0.0159586	0	0	0	0.111361	0.955417	0.019807	0	0	0	1.46489	0.0765303	1.11617	0	0	0				0	-1	-1
B9FAN9_ORYSJ	370.1	0	0	0	0	0	0	0	135.38	0	0	59.434	0	0	83.615	36.035	0	55.635	0				0	1	1				0	1	1	-0.0491178			0	0	0				0	1	1				0	1	1
Q10QL6_ORYSJ	385.41	385.41	0	0	0	0	0	0	0	0	0	0	0	0	0	0	0	0	0				0	0	0				0	0	0				0	0	0				0	-1	-1				0	-1	-1
Q75IA5_ORYSJ	143.92	0	0	0	0	0	5.7089	120.02	4.1845	0	14.013	0	0	0	0	0	0	0	0	1.24101			0	0	0				0	-1	-1				0	-1	-1				0	1	1				0	0	0
Q8LLN6_ORYSJ	1218.4	0	539.27	1.8495	0	0	184.95	0	0	0	158.26	2.3119	116.75	0	102.01	0	0	0	113.05	-0.991258	0.422622	0.374048	0	0	0	-0.520656			0	0	0	0.470602	0.733878	0.134376	0	0	0				0	-1	-1	-0.723109	0.856296	0.0673759	0	0	0
Q10DS9_ORYSJ	33.138	0.46736	0	0	0	6.7434	3.9204	0	0	0	0	7.9781	7.9118	0	0	0	6.1171	0	0	0.977974	0.00962486	2.01661	1	0	1	0.540568	0.212296	0.673059	0	0	0	-0.437405	0.0646392	1.1895	0	0	0				0	-1	-1				0	-1	-1
Q0DP12_ORYSJ	710.72	0	51.321	0	0	84.86	0	0	0	80.67	69.474	45.115	73.559	32.466	59.104	51.292	28.852	75.774	58.229	0.111109	0.823071	0.0845629	0	0	0	-0.00842452	0.992108	0.00344116	0	0	0	-0.119534	0.792013	0.101268	0	0	0	1.40939			0	0	0	0.451211	0.542711	0.265431	0	0	0
Q10Q05_ORYSJ	81.12	0	0	0	26.686	31.663	22.771	0	0	0	0	0	0	0	0	0	0	0	0				0	-1	-1				0	-1	-1				0	0	0				0	0	0				0	0	0
B8AR20_ORYSI	97.074	0	0	0	25.131	26.292	20.54	11.2	13.911	0	0	0	0	0	0	0	0	0	0				0	-1	-1				0	-1	-1				0	0	0				0	1	1				0	0	0
B8AR31_ORYSI	2650.1	256.15	120.73	245.44	0	53.356	125.77	93.342	51.497	163.57	0.81835	93.455	0.52055	0	74.47	0	49.289	0	1321.7	-1.31202	0.426219	0.370367	0	0	0	3.25479	0.440232	0.356318	0	0	0	4.56682	0.264269	0.577955	0	0	0	-0.608953	0.380211	0.419975	0	0	0	-1.16237	0.431121	0.3654	0	0	0
Q6AVS5_ORYSJ	2138.4	548.47	290.95	272.25	44.239	57.606	35.746	66.658	272.79	25.513	389.82	5.8845	45.409	0	0	70.656	5.982	0	6.4805	2.00438	0.407498	0.389874	0	0	0	-2.39759	0.00408461	2.38885	-1	0	-1	-4.40197	0.430319	0.366209	0	0	0	-1.19977	0.261508	0.582515	0	0	0	-2.40094	0.351012	0.454678	0	0	0
B8AR75_ORYSI	89.308	0	18.239	0	0	38.274	24.89	0	0	0	3.7136	4.1914	0	0	0	0	0	0	0	-2.68243	0.00204868	2.68853	-1	0	-1				0	-1	-1				0	-1	-1				0	-1	-1				0	-1	-1
B8ARC8_ORYSI	4430.2	31.928	226.63	234.8	460.02	427.41	594.11	198.78	471.82	427.7	327.46	354.18	29.193	245.79	208.99	17.034	44.342	29.769	100.21	-0.765751	0.30364	0.517641	0	0	0	-2.66297	0.0258313	1.58785	-1	0	-1	-1.89721	0.181008	0.742302	0	0	0	1.71638	0.052521	1.27967	0	0	0	0.379528	0.69583	0.157497	0	0	0
B8ARF5_ORYSI	0	0	0	0	0	0	0	0	0	0	0	0	0	0	0	0	0	0	0				0	0	0				0	0	0				0	0	0				0	0	0				0	0	0
Q7XM43_ORYSJ	764.58	0	0	0	201.44	434.04	77.054	0	0	0	52.049	0	0	0	0	0	0	0	0	-1.80018	0.456408	0.340647	0	0	0				0	-1	-1				0	-1	-1				0	0	0				0	0	0
Q7XWW0_ORYSJ	775.49	55.988	0	0	194.32	123.22	0	78.712	0	84.371	0	145.02	0.51841	0	93.332	0	0	0	0	-0.544885	0.703194	0.152925	0	0	0				0	-1	-1				0	-1	-1	0.786803	0.0488274	1.31134	1	0	1	0.88482			0	0	0
Q7XMA0_ORYSJ	1184.8	18.926	70.599	0	70.715	121.53	51.558	1.6	121.7	2.2	81.284	22.845	22.75	18.583	11.05	12.191	276.28	230.49	50.479	-0.559003	0.404033	0.393583	0	0	0	1.66084	0.131379	0.881473	0	0	0	2.21985	0.099714	1.00124	0	0	0	0.536868	0.820209	0.0860756	0	0	0	-1.23958	0.19555	0.708742	0	0	0
Q7XPV1_ORYSJ	89.227	0	0	89.227	0	0	0	0	0	0	0	0	0	0	0	0	0	0	0				0	0	0				0	0	0				0	0	0				0	-1	-1				0	-1	-1
Q0J8V1_ORYSJ	409.79	0	0	0	0	0	0	186.84	0	0	0	0	0	0	222.94	0	0	0	0				0	0	0				0	0	0				0	0	0				0	1	1				0	1	1
Q9ST80_ORYSA	22664	11.682	195.02	156.98	1661.8	1629.4	1522.9	970.08	1215.2	847.48	1539.8	2101.9	1912.5	1003	1640.8	2148.7	1038.6	1496.9	1571.2	0.583654	0.0663256	1.17832	0	0	0	0.225527	0.443254	0.353347	0	0	0	-0.358127	0.249475	0.602974	0	0	0	3.66114	0.00118128	2.92765	1	0	1	4.08231	0.00464868	2.33267	1	0	1
Q0JBQ0_ORYSJ	151.16	106.76	0	0	0	0	0	44.395	0	0	0	0	0	0	0	0	0	0	0				0	0	0				0	0	0				0	0	0	-1			0	0	0				0	-1	-1
Q01KY9_ORYSA	514.16	0	0	8.6729	68.177	0	54.309	0	0	0	202.68	98.18	0	55.051	0	0	27.082	0	0	1.54137	0.168584	0.773185	0	0	0	-0.886789	0.156069	0.806683	0	0	0	-2.42816	0.370562	0.431139	0	0	0				0	-1	-1	2.98658			0	0	0
Q7X8W6_ORYSJ	330.5	0	0	16.28	0	0	157.11	0	109.13	0	47.982	0	0	0	0	0	0	0	0	-1.77319			0	0	0				0	-1	-1				0	-1	-1	3.17932			0	0	0				0	-1	-1
Q7FAT6_ORYSJ	1379.4	253.68	34.481	83.646	71.113	72.425	57.58	34.2	32.985	38.364	72.984	125.12	57.341	115.88	27.019	42.258	111.91	50.714	97.712	0.733158	0.185498	0.73166	0	0	0	0.831263	0.105725	0.975823	0	0	0	0.0981051	0.843164	0.074088	0	0	0	-1.49022	0.342342	0.46554	0	0	0	-0.868409	0.526381	0.2787	0	0	0
Q8L8G3_ORYSA	2286.3	0	1468.3	215.5	0	0	3.1334	0	0	0	0	91.52	6.2668	156.12	0	0	0	261.44	84.015	4.03342	0.644496	0.19078	0	0	0	5.91986	0.454591	0.342379	0	0	0	1.88643	0.312704	0.504867	0	0	0				0	-1	-1	-1.8346	0.653282	0.184899	0	0	0
Q7XMI6_ORYSJ	1107.1	0	0	0	0	0	0	294.61	239.91	276.06	0	70.032	75.21	151.24	0	0	0	0	0				0	1	1				0	0	0				0	-1	-1				0	1	1				0	1	1
B9FEW6_ORYSJ	10395	443.56	680.1	538.05	215.13	311.1	651.75	230.23	163.88	29.72	1334.3	1132.2	995.7	167	363.8	454.57	1050.8	918.89	713.73	1.79173	0.00761031	2.1186	1	0	1	1.49696	0.023932	1.62102	1	0	1	-0.294776	0.0870164	1.0604	0	0	0	-1.45676	0.0148711	1.82766	-1	0	-1	-0.490869	0.149352	0.825789	0	0	0
B8ATF5_ORYSI	7298.7	266.46	825.49	584.4	361.43	201.64	200.51	216.4	109.56	93.634	512.37	527.03	673.35	310.62	550.84	486.83	485.53	583.78	308.84	1.57334	0.00723818	2.14037	1	0	1	1.31636	0.026453	1.57753	1	0	1	-0.256977	0.418088	0.378732	0	0	0	-1.43427	0.0530466	1.27534	0	0	0	0.030553	0.941426	0.026214	0	0	0
Q7XVF8_ORYSJ	2257.2	342.52	63.996	40.419	83.156	381.15	52.586	251.92	197.94	57.174	14.682	134.53	0	82.878	32.552	182.6	172.36	0	166.72	-0.70653	0.667004	0.175871	0	0	0	0.541653	0.574303	0.240859	0	0	0	1.24818	0.236792	0.625633	0	0	0	0.510879	0.652003	0.18575	0	0	0	-0.560573	0.694644	0.158238	0	0	0
Q7X8V5_ORYSJ	416.06	0	144.88	10.587	18.101	17.876	0	1.091	0	0	87.909	0.63411	0.79264	0	0	0	1.2273	0	132.96	1.1964	0.683993	0.164949	0	0	0	2.61716	0.484195	0.314979	0	0	0	1.42076	0.523489	0.281093	0	0	0	-5.29646	0.621472	0.206578	0	0	0				0	-1	-1
Q9SXI9_ORYSA	12810	428.8	2407.5	967.74	510.14	675	418.3	297.93	181.64	199.64	358.72	263.69	426.67	330.88	483.98	511.5	988.24	1836.5	1523.4	-0.208974	0.429679	0.366856	0	0	0	1.92335	0.0167561	1.77583	1	0	1	2.13233	0.014807	1.82953	1	0	1	-1.86645	0.122712	0.911113	0	0	0	-1.12591	0.219742	0.658086	0	0	0
Q0JAC6_ORYSJ	25808	1533.2	1522.7	1805.2	1451.7	1281.7	1478.7	950.66	1673.2	2134.6	1007.9	1938.3	2107.8	1603.1	862.48	1608.7	1268.5	334.77	1245.1	0.634305	0.227839	0.642372	0	0	0	-0.138068	0.799308	0.097286	0	0	0	-0.772373	0.23618	0.626757	0	0	0	0.427013	0.325444	0.487524	0	0	0	-0.020888	0.94686	0.0237141	0	0	0
Q0JAF4_ORYSJ	3683.7	464.82	327.54	339.91	218.98	309.51	77.515	265.56	300.13	311.04	49.556	120.73	50.486	80.588	139.62	170.23	112.94	144.54	200.04	-0.973406	0.197755	0.703872	0	0	0	0.1602	0.753831	0.122726	0	0	0	1.13361	0.0942691	1.02563	0	0	0	0.066397	0.840532	0.0754456	0	0	0	-1.33493	0.0556975	1.25416	0	0	0
Q8LHV5_ORYSJ	727.03	0	455.98	0	74.507	0	0	0	18.119	178.43	0	0	0	0	0	0	0	0	0				0	-1	-1				0	-1	-1				0	0	0	-1.45372	0.433684	0.362827	0	0	0				0	-1	-1
Q0JFH5_ORYSJ	334.29	0	0	0	1.6573	0	0	96.893	61.042	0	0	0	20.03	0	1.8204	0	68.088	84.759	0	4.37504			0	0	0	6.27612	0.148587	0.828019	0	0	0	1.90108	0.197433	0.70458	0	0	0				0	1	1				0	1	1
B8ATZ3_ORYSI	1506.2	46.009	0	114.72	544.85	265.2	0	0	71.282	0	0	42.175	147.49	0	0	0	107.35	84.209	82.91	-1.47696	0.248947	0.603893	0	0	0	-1.52262	0.0845143	1.07307	0	0	0	-0.0456647	0.946692	0.0237914	0	0	0	0.194011	0.859791	0.0656069	0	0	0				0	-1	-1
B8AU60_ORYSI	35.739	0	0	0	0	0	0	0	0	0	3.7982	3.9256	0	0	0	0	19.094	4.4823	4.4394				0	1	1				0	1	1	1.34104	0.406832	0.390584	0	0	0				0	0	0				0	0	0
Q9AR41_ORYSJ	527.12	0	0	2.5183	0	0	0	36.516	0	0	131.49	184.38	71.277	92.873	8.0677	0	0	0	0				0	1	1				0	0	0				0	-1	-1	4.31288			0	0	0	4.61839	0.627911	0.202102	0	0	0
Q7X914_ORYSJ	178.23	0	0	91.34	0	86.893	0	0	0	0	0	0	0	0	0	0	0	0	0				0	-1	-1				0	-1	-1				0	0	0				0	-1	-1				0	-1	-1
B8AUL1_ORYSI	3062.5	68.067	40.691	0	348.7	62.628	230.75	99.353	101.96	21.718	873.06	455.06	420.91	57.223	80.854	25.036	61.884	1.7887	112.84	1.76941	0.0411495	1.38564	1	0	1	-1.41697	0.219077	0.659404	0	0	0	-3.18638	0.0155904	1.80714	-1	0	-1	0.875603	0.422665	0.374004	0	0	0	0.263958	0.763679	0.117089	0	0	0
B9FDF9_ORYSJ	2387.2	99.022	465.78	67.584	0	0	131.36	2.2539	12.561	0	338.21	378.54	346.42	37.412	50.321	51.12	213.63	100.12	92.907	1.46925	0.0309105	1.50989	1	0	1	0.131616	0.88122	0.0549156	0	0	0	-1.33763	0.00668547	2.17487	-1	0	-1	-4.19348	0.246775	0.607698	0	0	0	-1.7642	0.23918	0.621275	0	0	0
Q0J9X8_ORYSJ	2345	284.82	664.92	0	279.94	264.19	167.08	0	0	94.341	0	0	0	115	124.85	286.5	0	21.65	41.735				0	-1	-1	-2.36188	0.0017333	2.76113	-1	0	-1				0	1	1	-1.75664	0.330407	0.480951	0	0	0	-1.11428	0.095503	1.01998	0	0	0
D0TZH2_ORYSI	10.446	0	0	0	0	0	0	0	0	0	0	0	0	0	0	0	10.446	0	0				0	0	0				0	1	1				0	1	1				0	0	0				0	0	0
Q7X6F6_ORYSJ	528.38	19.747	7.2046	3.2186	155.61	123.7	53.06	19.31	17.764	16.374	2.5494	51.575	0	0	0	54.88	0	1.1539	2.2269	-1.55951	0.148829	0.827312	0	0	0	-5.4075	0.0302566	1.51918	-1	0	-1	-3.848	0.416985	0.37988	0	0	0	1.20353	0.0936362	1.02856	0	0	0	2.40682	0.0656007	1.18309	0	0	0
Q0J9L5_ORYSJ	5742.2	0	0	897.98	0	0	0	1447.2	699.09	929.98	0	0	0	880.2	776.17	111.64	0	0	0				0	0	0				0	0	0				0	0	0	0.630614	0.514434	0.28867	0	0	0	-0.304765	0.80766	0.0927713	0	0	0
B9FFT3_ORYSJ	3752.8	185.94	94.307	68.346	122.04	188.36	193.77	180.73	89.174	0	202.25	127.81	42.741	208.2	261.13	290.21	737.76	508.4	251.67	-0.139694	0.8241	0.0840203	0	0	0	1.9506	0.0472106	1.32596	1	0	1	2.0903	0.0458396	1.33876	1	0	1	0.636741	0.45934	0.337866	0	0	0	1.30849	0.028056	1.55197	1	0	1
Q7X7H3_ORYSJ	12421	592.72	1033.2	431.14	74.22	793.34	163.92	1893.4	1903.1	2245.7	322.01	169.28	121.4	539.81	454.65	918.47	419.33	108.06	237.54	-0.325576	0.764117	0.11684	0	0	0	0.080761	0.937458	0.0280481	0	0	0	0.406337	0.558042	0.253333	0	0	0	2.08353	0.000315342	3.50122	1	0	1	0.172852	0.623906	0.204881	0	0	0
B9FD63_ORYSJ	870.95	127.13	99.66	93.809	160.16	200.85	1.5956	102.72	0	0	0	0	85.033	0	0	0	0	0	0	0.116272	0.940863	0.0264735	0	0	0				0	-1	-1				0	-1	-1	0.414319	0.477187	0.321311	0	0	0				0	-1	-1
Q0DJF9_ORYSJ	19528	683.79	1134.7	1457.2	837.43	533.77	668.07	1255	1081.3	723.14	409.19	576.91	454.85	1478.1	2366.2	3707.5	548.28	765.73	847.12	-0.131266	0.680818	0.166969	0	0	0	0.533864	0.176598	0.753014	0	0	0	0.665131	0.0963667	1.01607	0	0	0	0.402587	0.332566	0.478122	0	0	0	1.45017	0.0388093	1.41106	1	0	1
Q0DJE6_ORYSJ	4018.2	390.85	493.66	353.14	32.426	615.37	0	0	3.0993	666.05	216.02	0	570.3	209.66	20.497	344.15	82.313	0	20.665	0.856784	0.589129	0.22979	0	0	0	-2.07287	0.490427	0.309425	0	0	0	-2.92965	0.225641	0.646583	0	0	0	0.170821	0.890039	0.050591	0	0	0	-0.913147	0.135598	0.867745	0	0	0
Q6L5I4_ORYSJ	1386	173.17	130.39	67.158	75.702	182.12	50.329	57.841	19.628	27.182	28.932	92.223	28.869	30.574	154.38	158.75	10.202	14.432	84.119	-0.572829	0.496288	0.304266	0	0	0	-0.917899	0.389977	0.408961	0	0	0	-0.34507	0.77255	0.112073	0	0	0	-1.37504	0.15031	0.823012	0	0	0	0.0972162	0.896717	0.0473447	0	0	0
Q0DG76_ORYSJ	100.16	0	59.301	0	0	0	0	0	0	0	40.856	0	0	0	0	0	0	0	0				0	1	1				0	0	0				0	-1	-1				0	-1	-1				0	-1	-1
Q0DJC3_ORYSJ	784.59	0	230.77	0	154.76	0	142.05	0	0	2.0098	196.01	0	0	0	58.989	0	0	0	0	0.589459	0.282295	0.549297	0	0	0				0	-1	-1				0	-1	-1	-6.16491			0	0	0	-1.28226			0	0	0
B9FNR7_ORYSJ	228.21	11.974	0	0	19.771	14.65	2.5457	0	0	0	63.194	77.598	19.038	0	10.853	0	0	8.5859	0	2.59659	0.066781	1.17535	0	0	0	0.068387	0.953769	0.0205568	0	0	0	-2.5282	0.334983	0.474977	0	0	0				0	-1	-1	0			0	0	0
Q6I614_ORYSJ	652.43	51.145	69.598	93.614	0	65.229	135.62	0	39.747	0	0	0	0	0	35.696	0	0	119.91	41.86				0	-1	-1	-0.0355722	0.974244	0.0113322	0	0	0				0	1	1	-0.373659	0.587877	0.230714	0	0	0	-0.606105	0.43769	0.358834	0	0	0
B8AWH3_ORYSI	391.28	0	0	0	0	0	0	0	0	0	0	0	90.839	0	0	0	134.56	165.88	0				0	1	1				0	1	1	0.690693	0.341606	0.466475	0	0	0				0	0	0				0	0	0
Q9FW37_ORYSJ	146.08	0	0	0	0	42.238	0	0	0	0	0	0	103.84	0	0	0	0	0	0	1.91865			0	0	0				0	-1	-1				0	-1	-1				0	0	0				0	0	0
Q5W6W7_ORYSJ	1584.4	0	148.35	316.63	26.088	694.29	11.926	2.6643	0	60.256	21.12	1.122	114.12	0	1.5225	0	4.4879	181.82	0	-1.83816	0.485582	0.313737	0	0	0	-0.779683	0.76012	0.119118	0	0	0	1.05848	0.588587	0.230189	0	0	0	-2.36257	0.244093	0.612444	0	0	0	-6.83289	0.431379	0.365141	0	0	0
Q5W6U2_ORYSJ	498.64	107.7	57.565	224.81	0	0	0	0	0	0	0	108.56	0	0	0	0	0	0	0				0	1	1				0	0	0				0	-1	-1				0	-1	-1				0	-1	-1
Q948S9_ORYSA	193	0	138.91	0	54.093	0	0	0	0	0	0	0	0	0	0	0	0	0	0				0	-1	-1				0	-1	-1				0	0	0				0	-1	-1				0	-1	-1
Q6AUN5_ORYSJ	4620.7	620.85	566.54	533.16	144.5	364.26	440.65	398.02	42.486	190.77	64.728	107.79	218.35	40.509	71.67	289.27	232.86	133.71	160.6	-0.958731	0.310332	0.508173	0	0	0	-0.494487	0.492518	0.307578	0	0	0	0.464244	0.423177	0.373478	0	0	0	-0.976131	0.163422	0.786688	0	0	0	-1.96448	0.0178561	1.74821	-1	0	-1
Q75M18_ORYSJ	408.05	58.714	0	91.408	8.4348	0	0.97923	2.5816	0.71217	0	0.84151	1.9585	42.73	0	4.3605	40.104	152.91	0	2.3146	2.21474	0.554753	0.2559	0	0	0	4.50014	0.427434	0.36913	0	0	0	2.2854	0.372667	0.428679	0	0	0	-5.15843	0.0238444	1.62261	-1	0	-1	-1.78588	0.118591	0.925948	0	0	0
Q65XV6_ORYSJ	5804.2	219.2	218.65	229.88	400.4	371	927.67	502.46	654.05	1065.2	76.945	105.97	142.7	63.266	47.279	413.58	147.58	63.754	154.61	-2.11761	0.163957	0.785271	0	0	0	-1.88937	0.183527	0.7363	0	0	0	0.228242	0.654052	0.184388	0	0	0	2.19444	0.0240181	1.61946	1	0	1	-0.234218	0.796973	0.0985564	0	0	0
B9FP02_ORYSJ	238.67	9.9163	0	11.355	18.003	22.498	6.7039	8.7889	0	8.5487	16.066	16.041	17.293	45.247	8.4065	5.9341	17.729	14.618	11.525	0.530515	0.140253	0.853089	0	0	0	0.430979	0.248012	0.605527	0	0	0	-0.0995357	0.551135	0.258742	0	0	0	0.0395284	0.42265	0.374019	0	0	0	1.08432	0.576525	0.239182	0	0	0
B9FP49_ORYSJ	912.22	0	0	174.42	0	0	93.059	345.2	157.3	142.24	0	0	0	0	0	0	0	0	0				0	-1	-1				0	-1	-1				0	0	0	0.744813	0.587054	0.231322	0	0	0				0	-1	-1
B9FM55_ORYSJ	1263.5	131.16	0	0	201.39	454.34	0	0	87.869	95.197	0	0	0	0	106.92	0	96.968	0	89.64				0	-1	-1	-1.18658	0.286186	0.543352	0	0	0				0	1	1	-0.294419	0.177943	0.74972	0	0	0	-0.147276			0	0	0
B8AXB4_ORYSI	4876.3	443.58	513.58	564.11	346.87	220.75	395.57	0	0	0	406.23	4.4338	0	0	535.99	0	498.6	473.13	473.51	-0.422631	0.719442	0.143004	0	0	0	0.978301	0.0229829	1.6386	1	0	1	1.40093	0.110458	0.956801	0	0	0				0	-1	-1	0.464628	0.183107	0.737295	0	0	0
Q6L4R5_ORYSJ	2542.9	340.82	314.35	61.651	171.39	51.44	94.024	16.436	15.167	1.1397	204.93	13.453	13.235	254.73	68.568	471.04	106.01	15.424	329.12	-0.150334	0.906172	0.0427895	0	0	0	1.006	0.490534	0.309331	0	0	0	1.15633	0.49819	0.302605	0	0	0	-3.97924	0.0837941	1.07679	0	0	0	0.324539	0.710413	0.148489	0	0	0
B8AXJ2_ORYSI	96.946	0	54.055	0	0	0	0	0	0	0	0	0.57195	0	0	0	29.641	12.678	0	0				0	1	1				0	1	1	4.64386			0	0	0				0	-1	-1	-0.5115			0	0	0
B8AXM5_ORYSI	21.45	0	0	0	0	0	0	0	0	0	0	0	0	0	0	0	0	0	21.45				0	0	0				0	1	1				0	1	1				0	0	0				0	0	0
Q60E59_ORYSJ	6591.7	159.86	287.32	218.78	443.36	370.69	345.74	161.84	765.09	1031.8	28.159	126.41	181.44	459.8	484.38	334.68	427.66	395.11	369.64	-1.36732	0.0276437	1.5584	-1	0	-1	0.491097	0.00820222	2.08607	0	0	0	1.85842	0.00327117	2.4853	1	0	1	2.06334	0.12325	0.909214	0	0	0	1.27324	0.0262396	1.58104	1	0	1
B9FGX4_ORYSJ	242.95	2.8642	0	0	0	0	4.5009	0	34.163	0	41.253	44.879	40.424	5.528	0	0	36.881	32.453	0	3.29336	0.011543	1.93768	1	0	1	3.04182	0.0447496	1.34921	1	0	1	-0.251539	0.0959262	1.01806	0	0	0	3.85798			0	0	0	1.07039			0	0	0
Q6ASR1_ORYSJ	3535.7	112.76	130.96	253.88	262.72	400.94	179.56	85.068	140.21	39.952	149.23	127.66	296.12	266.83	134.61	308.5	259.15	260.93	126.57	-0.112664	0.826773	0.0826138	0	0	0	0.101787	0.787573	0.103709	0	0	0	0.214451	0.69052	0.160824	0	0	0	-0.439365	0.521417	0.282815	0	0	0	0.736778	0.188902	0.723763	0	0	0
Q75HW4_ORYSJ	1241.8	81.832	138.32	199.29	194.29	55.589	120.14	3.2303	4.1272	145.26	1.8843	0	4.3667	0	16.971	45.925	116.62	3.0995	110.87	-4.91711	0.0910019	1.04095	0	0	0	-0.240545	0.777473	0.109315	0	0	0	4.67657	0.219092	0.659373	0	0	0	-0.980801	0.404986	0.39256	0	0	0	-1.98305	0.104814	0.97958	0	0	0
Q0DIC9_ORYSJ	2802.1	0	0	0	0	754.12	6.4903	6.1585	0	4.3268	0	667.9	6.4903	771.83	0	0	584.83	0	0	0.394751	0.863598	0.0636882	0	0	0	1.15969	0.598463	0.222963	0	0	0	0.764939	0.751227	0.124229	0	0	0				0	1	1				0	1	1
B8AY35_ORYSI	54100	1786.5	1202	1496.6	4301.7	3870.2	4277.7	2370.6	2743.1	1965	3782.8	4657.9	3437.4	3074.3	2439.7	4156.1	1977.3	3309.7	3251.5	0.287212	0.306807	0.513135	0	0	0	-0.102588	0.768768	0.114205	0	0	0	-0.389799	0.225824	0.64623	0	0	0	1.09099	0.018698	1.72821	1	0	1	1.30272	0.00833273	2.07921	1	0	1
B8AY36_ORYSI	80.28	0	0	0	0	0	0	0	0	0	9.063	0	0	0	0	27.346	42.659	1.2123	0				0	1	1				0	1	1	1.39023	0.769372	0.113864	0	0	0				0	0	0				0	1	1
B8AY53_ORYSI	2044.8	101.67	181.35	35.431	41.123	109.05	75.203	22.552	45.871	16.965	155.69	238.46	194.05	119.94	107.38	144.22	118.91	146.54	190.41	1.75103	0.012483	1.90368	1	0	1	1.46283	0.0302	1.51999	1	0	1	-0.288203	0.413909	0.383095	0	0	0	-1.35881	0.156312	0.806007	0	0	0	0.542504	0.239583	0.620543	0	0	0
B8AYD2_ORYSI	3413.7	119.94	161.34	188.01	219.96	136.91	185.54	156.26	238.66	70.636	757.45	188.86	138.6	208.8	110.31	142.33	105.1	141.98	143.03	1.30231	0.318328	0.497125	0	0	0	-0.0366807	0.913413	0.0393328	0	0	0	-1.33899	0.308765	0.510372	0	0	0	0.476596	0.434287	0.362223	0	0	0	0.257467	0.529457	0.276169	0	0	0
B8AYE1_ORYSI	1224.9	368.38	76.942	443.8	3.0179	0	0	0	0	0	0	0	129.27	203.5	0	0	0	0	0	6.06609			0	0	0				0	-1	-1				0	-1	-1				0	-1	-1	-0.301231	0.836712	0.0774242	0	0	0
B8B388_ORYSI	40.023	3.1128	1.118	4.221	0	0	1.7481	0	0	0	0	6.3295	4.3702	0	1.3608	1.876	0	2.7532	13.133	1.61891	0.252099	0.598429	0	0	0	2.30117	0.621735	0.206395	0	0	0	0.68226	0.639167	0.194386	0	0	0				0	-1	-1	-0.710493	0.442041	0.354538	0	0	0
Q75IR2_ORYSJ	658.01	113.05	396.12	147.99	0	0	0	0	0	0	0	0.84926	0	0	0	0	0	0	0				0	1	1				0	0	0				0	-1	-1				0	-1	-1				0	-1	-1
B8AYI6_ORYSI	21597	833.97	620.87	985.79	2031.7	1733.2	1420.2	577.93	659.34	824.27	2634.3	2021.7	2404.7	1047.3	1025.7	840.49	645.68	877.78	412.33	0.834927	0.00308484	2.51077	1	0	1	-0.96353	0.0128675	1.89051	-1	0	-1	-1.79846	0.00110847	2.95528	-1	0	-1	0.194008	0.561317	0.250791	0	0	0	0.500928	0.199421	0.70023	0	0	0
Q5TKJ0_ORYSJ	0	0	0	0	0	0	0	0	0	0	0	0	0	0	0	0	0	0	0				0	0	0				0	0	0				0	0	0				0	0	0				0	0	0
Q6I5U8_ORYSJ	472.98	0	0	141.46	0	0	0	0	0	95.172	115.98	0	0	98.177	0	0	22.194	0	0				0	1	1				0	1	1	-2.29852			0	0	0	-0.153441			0	0	0	-0.223471			0	0	0
B9FMS2_ORYSJ	4279.9	0	0	0	0	0	260.22	0	0	0	726.9	744.62	0	0	40.508	0	1115.2	1392.5	0	1.49852	0.0920935	1.03577	0	0	0	2.34051	0.182775	0.738083	0	0	0	0.841989	0.0874741	1.05812	0	0	0				0	0	0				0	1	1
B8BH51_ORYSI	205.64	0	26.735	26.011	26.998	44.99	29.785	2.1919	0	0	0	0	0	0	0	45.072	0	0	3.8574				0	-1	-1	-2.59436	0.108975	0.962672	0	0	0				0	1	1	-2.88753	0.135737	0.867301	0	0	0	0.960472	0.12441	0.905146	0	0	0
Q5KQJ1_ORYSJ	2299.6	0	0	0	0	0	564.31	0	590.44	389.21	755.63	0	0	0	0	0	0	0	0	0.357843			0	0	0				0	-1	-1				0	-1	-1				0	1	1				0	0	0
B9FKQ9_ORYSJ	4125.7	38.574	536.57	0	0	0	1.44	0	0	0	0	0	755.62	975.37	0	434.61	685.89	649.36	48.302	9.02883			0	0	0	8.2818	0.377645	0.422916	0	0	0	-0.747026	0.524116	0.280573	0	0	0				0	-1	-1	1.81336	0.302038	0.519938	0	0	0
Q0DJU1_ORYSJ	0	0	0	0	0	0	0	0	0	0	0	0	0	0	0	0	0	0	0				0	0	0				0	0	0				0	0	0				0	0	0				0	0	0
Q0IP21_ORYSJ	902.4	142.54	25.14	0	0	0	0	91.651	109.17	0	239.79	0	109.59	51.804	109.5	23.214	0	0	0				0	1	1				0	0	0				0	-1	-1	0.573267	0.599718	0.222053	0	0	0	-0.28213	0.828672	0.0816172	0	0	0
Q6AVM8_ORYSJ	13351	0	0	0	0	0	0	0	0	0	2420.9	2212.9	2219.1	0	0	0	2513.9	2111.7	1872.8				0	1	1				0	1	1	-0.00722835	0.932353	0.0304197	0	0	0				0	0	0				0	0	0
B9FNC6_ORYSJ	1053.5	76.278	181.34	18.632	0	0	75.901	0.27197	0	0	149.21	146.86	63.546	0	8.4375	8.3691	176.52	83.857	64.314	0.679512	0.481611	0.317304	0	0	0	0.59699	0.61682	0.209842	0	0	0	-0.0825226	0.881434	0.0548101	0	0	0	-8.03342	0.368754	0.433263	0	0	0	-3.10269	0.211935	0.673797	0	0	0
Q75GB0_ORYSJ	4959.7	0	971.95	194.44	352.39	359.9	333.98	309.78	499.16	336.85	0	0	0	515.29	0	402.91	230.99	383.38	68.655				0	-1	-1	-0.192645	0.748465	0.125828	0	0	0				0	1	1	0.102009	0.890612	0.0503113	0	0	0	0.117454	0.906742	0.0425164	0	0	0
Q8GVY2_ORYSJ	7919	0	39.169	0	0	1723.7	0	258.51	0	5.8753	0	764.28	0	0	825.43	1120.1	931.24	1164.8	1086	-0.599782			0	0	0	-0.0718023	0.79479	0.0997479	0	0	0	0.52798	0.216885	0.66377	0	0	0	2.56499	0.704002	0.152426	0	0	0	5.1466	0.0441806	1.35477	1	0	1
Q6L4W7_ORYSJ	1889.7	300.41	218.36	336.34	0	404.35	0	0	0	0	183.78	0	0	396.26	0	0	0	0	50.18	-0.684971			0	0	0	-2.30221			0	0	0	-1.61724			0	0	0				0	-1	-1	0.780687	0.210723	0.676289	0	0	0
B8B005_ORYSI	194.44	19.207	0	23.574	0	8.7045	12.666	0	0	0	91.457	0	0	0	14.18	0	24.651	0	0	3.22668	0.0475346	1.32299	1	0	1	1.42999	0.225115	0.647595	0	0	0	-1.79669			0	0	0				0	-1	-1	-0.326981	0.184746	0.733424	0	0	0
B8B049_ORYSI	661.14	206.45	204.93	0	0	0	0	0	191.53	0	0	0	0	0	0	23.993	0	34.237	0				0	0	0				0	1	1				0	1	1	0.370086	0.535578	0.271177	0	0	0	-3.04554	0.226816	0.644327	0	0	0
Q8S505_ORYSA	1505.2	16.304	251.49	66.229	0	183.96	151.83	0	0	87.982	120.05	0	16.142	0	77.252	103.64	212.32	0	218.03	-1.0838	0.277525	0.556698	0	0	0	0.730009	0.0425852	1.37074	1	0	1	1.81381	0.0833607	1.07904	0	0	0	0.313828	0.850637	0.0702557	0	0	0	0.102118	0.926776	0.0330254	0	0	0
B9FQ68_ORYSJ	642.25	0	0	0	0	0	0	0	0	0	89.606	88.742	91.59	0	0	24.178	162.69	140.17	45.265				0	1	1				0	1	1	0.413683	0.443659	0.35295	0	0	0				0	0	0				0	1	1
B9FSW1_ORYSJ	104.87	0	0	0	0	0	0	0	0	0	64.031	40.839	0	0	0	0	0	0	0				0	1	1				0	0	0				0	-1	-1				0	0	0				0	0	0
Q651T8_ORYSJ	43848	3121	5669.2	4929.6	3199.1	3509.4	2835.9	977.89	667.78	911.22	2406.4	1636	1819.4	1084.5	2766.5	2766.5	2188.2	1968.7	1390.8	-0.333083	0.106775	0.971531	0	0	0	-0.339437	0.121181	0.916564	0	0	0	-0.00635369	0.975196	0.0109082	0	0	0	-1.90732	0.00164003	2.78515	-1	0	-1	-0.764277	0.0773591	1.11149	0	0	0
B8B116_ORYSI	3351.8	114.19	178.18	163.81	0	191.16	474.52	91.313	74.461	76.864	336.14	141.65	444.64	250.19	122.49	134.61	250.75	135.62	171.23	0.0549722	0.95104	0.0218013	0	0	0	-0.611058	0.488967	0.310721	0	0	0	-0.666031	0.311048	0.507173	0	0	0	-0.406308	0.0496642	1.30396	0	0	0	0.46258	0.378402	0.422046	0	0	0
B8B117_ORYSI	3850.1	498.43	430.96	440.83	55.149	41.098	27.753	98.051	92.515	6.5379	186.44	216.27	187.73	264.23	168.93	253.15	367.94	303.5	210.59	2.67289	0.000260774	3.58374	1	0	1	3.31085	0.00205592	2.68699	1	0	1	0.63796	0.0548471	1.26085	0	0	0	-2.33348	0.00992891	2.0031	-1	0	-1	-0.76452	0.0676689	1.16961	0	0	0
B9FSX0_ORYSJ	14.341	0	0	0	0	0	0	0	0	0	0	0	0	0	0	0	0	0	14.341				0	0	0				0	1	1				0	1	1				0	0	0				0	0	0
B9FQE2_ORYSJ	2153.3	0	0	0	293.99	4.3679	0	0	248.67	274.22	285.34	3.7439	311.97	0	0	730.99	0	0	0	0.978168	0.553787	0.256658	0	0	0				0	-1	-1				0	-1	-1				0	1	1				0	1	1
Q69T76_ORYSJ	150.79	0	0	0	0	0	0	0	150.79	0	0	0	0	0	0	0	0	0	0				0	0	0				0	0	0				0	0	0				0	1	1				0	0	0
B8B1T1_ORYSI	320.57	0	124.42	0	0	80.55	0	0	0	0	39.406	38.222	0	0	0	0	37.978	0	0	-0.542383	0.0646392	1.1895	0	0	0	-0.542383			0	0	0	0	1	0	0	0	0				0	-1	-1				0	-1	-1
B9FQL8_ORYSJ	53.493	12.523	0	16.682	0	0	0	0	0	0	0	4.7089	0	0	0	9.0163	10.563	0	0				0	1	1				0	1	1	1.14439			0	0	0				0	-1	-1	-0.756729	0.212296	0.673059	0	0	0
Q653V9_ORYSJ	2818.5	64.065	89.263	62.75	0	644.41	0	454.75	540.46	10.779	0	0	0	454.46	3.006	75.83	183.6	235.11	0				0	-1	-1	-1.03444	0.153753	0.813176	0	0	0				0	1	1	2.72441	0.157314	0.803233	0	0	0	1.63213	0.453946	0.342996	0	0	0
B9FT73_ORYSJ	407.06	0	290.46	82.334	0	0	0	0	0	0	0	0	0	0	2.9831	31.283	0	0	0				0	0	0				0	0	0				0	0	0				0	-1	-1	-3.13222	0.205563	0.687056	0	0	0
Q5Z8V3_ORYSJ	2233.2	141.86	131.93	128.4	133.77	43.702	5.537	582.28	635.27	103.61	99.461	0	0	20.034	0	119.46	87.871	0	0	1.1475	0.420709	0.376018	0	0	0	1.06249	0.463011	0.334409	0	0	0	-0.085008			0	0	0	2.18222	0.113645	0.944448	0	0	0	-0.855776	0.255256	0.593023	0	0	0
Q5VNT9_ORYSJ	6412	593.69	354.29	399.29	477.02	155.15	312.19	607.77	560.52	724.69	446.19	184.57	367.42	417.32	384.37	12.472	204.19	210.84	0	0.432111	0.440934	0.355627	0	0	0	-0.204212	0.74381	0.128538	0	0	0	-0.636323	0.294419	0.531034	0	0	0	0.911706	0.041045	1.38674	1	0	1	-0.421897	0.599401	0.222283	0	0	0
Q5Z7T4_ORYSJ	230.79	0	179.31	0	51.48	0	0	0	0	0	0	0	0	0	0	0	0	0	0				0	-1	-1				0	-1	-1				0	0	0				0	-1	-1				0	-1	-1
B8B2X2_ORYSI	2643.9	209.32	159.89	20.289	104.68	135.95	93.305	322.34	269.52	255.68	104.9	93.115	120.09	128.92	134.29	307.69	18.432	135.9	29.593	0.323648	0.154782	0.81028	0	0	0	-0.393214	0.638644	0.194741	0	0	0	-0.716862	0.362826	0.440302	0	0	0	1.57068	0.0230604	1.63713	1	0	1	0.729127	0.350314	0.455543	0	0	0
B8B2X6_ORYSI	107.37	0	0	0	0	0	0	0	8.1694	6.6641	0	0	0	5.2154	0	0	41.737	45.586	0				0	0	0				0	1	1				0	1	1				0	1	1				0	1	1
Q5VMA1_ORYSJ	4481.3	85.129	0	0	179.91	458.48	212.11	460.27	144.58	461.76	142.63	73.841	0	124.8	105.42	287.6	1024.8	201.21	518.76	-1.03981	0.236795	0.625627	0	0	0	1.49475	0.180923	0.742506	0	0	0	2.53456	0.198011	0.703311	0	0	0	2.30149	0.313661	0.503539	0	0	0	0.981141	0.436671	0.359846	0	0	0
Q5WAB3_ORYSJ	46.085	0	0	0	0	0	0	0	0	0	46.085	0	0	0	0	0	0	0	0				0	1	1				0	0	0				0	-1	-1				0	0	0				0	0	0
Q5Z6U5_ORYSJ	1073.8	2.5254	98.794	106.34	67.601	120.46	67.101	56.971	14.455	14.929	43.504	44.681	137.16	89.228	19.017	55.006	0	28.431	107.58	0.247233	0.749991	0.124944	0	0	0	0.212661	0.795145	0.0995537	0	0	0	-0.0345717	0.975733	0.0106688	0	0	0	-0.671739	0.559615	0.252111	0	0	0	0.0169874	0.98607	0.00609246	0	0	0
Q0DE67_ORYSJ	552.34	31.33	0	42.029	0	0	283.03	0	1.3871	0.83227	0	76.846	0	0	10.075	0	106.81	0	0	-1.82333			0	0	0	-1.37587			0	0	0	0.447459			0	0	0	-4.62059	0.00717568	2.14414	-1	0	-1	-1.62059	0.130971	0.882826	0	0	0
Q5Z964_ORYSJ	951.11	45.118	4.9718	226.93	95.286	101.97	51.62	38.618	18.683	22.819	60.328	126.44	27.294	41.859	0	36.472	17.64	17.988	17.062	0.207901	0.76863	0.114282	0	0	0	-1.73499	0.00173813	2.75992	-1	0	-1	-1.94289	0.151842	0.818609	0	0	0	-1.37722	0.444805	0.35183	0	0	0	-1.0902	0.609179	0.215255	0	0	0
Q5Z7J2_ORYSJ	1214.6	0	0	70.536	228.2	431.66	0	185.28	0	0	0.75913	0	296.88	0	1.2652	0	0	0	0	-0.523308	0.727401	0.138226	0	0	0				0	-1	-1				0	-1	-1	1.85195			0	0	0	-5.47897			0	0	0
Q69K73_ORYSJ	16289	920.95	999.22	1218.3	1002.2	1410.7	1069	1788.4	1588.2	900.25	999.3	513.29	574.82	751.16	1635.4	702.87	168.58	0	45.941	-0.383908	0.279191	0.554099	0	0	0	-3.03107	0.0132826	1.87672	-1	0	-1	-2.64717	0.0414541	1.38243	-1	0	-1	0.920864	0.0837492	1.07702	0	0	0	0.277082	0.650156	0.186982	0	0	0
B8B3U4_ORYSI	7498.2	223.19	920.85	1166.8	271.29	718.6	696.16	0	522.97	0	229.59	552.08	301.7	0	622.9	446.99	263.47	334.92	226.7	-0.309434	0.648858	0.18785	0	0	0	-0.64362	0.333417	0.477013	0	0	0	-0.334186	0.522695	0.281752	0	0	0	-0.0294547	0.98056	0.00852602	0	0	0	-0.206361	0.809295	0.0918931	0	0	0
Q69T51_ORYSJ	2778.7	0	0	142.2	0	0	584.62	0	0	0	387.8	877.42	0	0	0	0	368.22	418.42	0	0.136513	0.921822	0.0353527	0	0	0	-0.50082	0.229128	0.639921	0	0	0	-0.637333	0.490368	0.309478	0	0	0				0	-1	-1				0	-1	-1
Q69Y12_ORYSJ	358.47	0	169.34	0	0	36.967	0	0	0	0	52.076	0	0	0	66.411	32.603	0	1.0676	0	0.941106			0	0	0	-4.64386			0	0	0	-5.58496			0	0	0				0	-1	-1	-1.18629	0.341449	0.466674	0	0	0
B8B475_ORYSI	11042	811.51	470.81	735.62	569	1153.9	759.97	297.93	364.69	178.66	233.24	482.69	699.93	837.43	987.77	1024.4	477.29	547.39	409.64	-0.407997	0.467639	0.330089	0	0	0	-0.346554	0.361038	0.442447	0	0	0	0.0614427	0.898365	0.046547	0	0	0	-0.839937	0.171082	0.766797	0	0	0	0.704544	0.0757688	1.12051	0	0	0
B8B4A1_ORYSI	880.54	79.592	0	0	80.165	119.73	89.646	0	1.5197	0	16.146	30.507	3.5277	74.283	0	133.49	55.85	46.455	149.63	-2.16422	0.0107774	1.96749	-1	0	-1	0.278473	0.708372	0.149738	0	0	0	2.44269	0.131221	0.881996	0	0	0	-5.58496			0	0	0	0.309855	0.662628	0.17873	0	0	0
Q67UI5_ORYSJ	103.44	0	0	0	0	0	0	0	0	0	9.864	26.381	0	22.794	0	8.2641	0	0	36.133				0	1	1				0	1	1	1.16314	0.384026	0.41564	0	0	0				0	0	0				0	1	1
B8B4B7_ORYSI	164.18	0	0	0	0	0	0	0	0	0	48.545	0	0	38.19	0	46.702	0	0	30.747				0	1	1				0	1	1	-0.407			0	0	0				0	0	0				0	1	1
Q69V57_ORYSJ	161530	8780.7	13181	11210	8429	9681.2	9757.4	11908	8543.7	9996.2	4933.6	5633.4	5941.6	11567	13915	13166	5535.2	3964.7	5388	-0.398481	0.23118	0.63605	0	0	0	-0.478942	0.181392	0.741381	0	0	0	-0.0804614	0.70275	0.153199	0	0	0	0.380031	0.0975751	1.01066	0	0	0	0.513494	0.029512	1.53	0	0	0
Q0D4G9_ORYSJ	0	0	0	0	0	0	0	0	0	0	0	0	0	0	0	0	0	0	0				0	0	0				0	0	0				0	0	0				0	0	0				0	0	0
B9FUC3_ORYSJ	12481	1068.3	1754.6	777.92	1259.6	1847.3	1115.9	230.63	1.2707	96.461	87.765	133.37	86.776	214.39	601.69	507.26	978.13	836.19	883.17	-3.3756	0.00126591	2.8976	-1	0	-1	-0.176382	0.373345	0.427889	0	0	0	3.19921	2.29627e-05	4.63898	1	0	1	-2.91794	0.00849277	2.07095	-1	0	-1	-1.13634	0.0563912	1.24879	0	0	0
Q7XI43_ORYSJ	330.77	0	0	97.424	0	0	0	52.345	55.647	4.6235	0	0	0	0	58.973	61.757	0	0	0				0	0	0				0	0	0				0	0	0	-0.934168	0.410437	0.386754	0	0	0	-0.503872	0.227398	0.643214	0	0	0
Q7XI50_ORYSJ	11067	0	0	1011	0	0	0	2379.8	1634.1	0	2596.9	0	0	1815.6	0	1629.3	0	0	0				0	1	1				0	0	0				0	-1	-1	1.4351	0.317446	0.498331	0	0	0	0.940937	0.320412	0.494291	0	0	0
Q8H3I7_ORYSJ	1576.9	0	0	0	349.92	0	0	5.2	254.23	312.22	655.38	0	0	0	0	0	0	0	0	1.3665			0	0	0				0	-1	-1				0	-1	-1				0	1	1				0	0	0
D0TZE6_ORYSI	0	0	0	0	0	0	0	0	0	0	0	0	0	0	0	0	0	0	0				0	0	0				0	0	0				0	0	0				0	0	0				0	0	0
B8B5H0_ORYSI	1073	137.73	124.94	0	72.085	62.41	0	58.328	0	0	0	54.511	225.32	0	1.1728	0	23.957	76.208	236.33	1.67657	0.38366	0.416053	0	0	0	1.42002	0.471781	0.326259	0	0	0	-0.256548	0.849493	0.0708401	0	0	0	-0.677002	0.52121	0.282987	0	0	0	-6.33807	0.245181	0.610512	0	0	0
B8B5I7_ORYSI	51923	4368.9	8181	7053.3	1865.1	1968.9	1742.2	759.23	707.56	1085.2	2532.2	2187.8	2087.2	1705	2088.1	2818	3783.7	3486.6	3503.3	0.65411	0.00459954	2.33729	1	0	1	1.39478	9.98233e-05	4.00077	1	0	1	0.740668	6.31675e-05	4.19951	1	0	1	-2.42626	0.00131546	2.88092	-1	0	-1	-1.28501	0.00492894	2.30725	-1	0	-1
Q7XAN5_ORYSJ	3328.8	186.74	196.83	245.38	430.47	354.19	191.52	50.4	237.25	117.97	86.676	104.82	217.75	162.41	281.84	246.31	44.358	35.81	138.06	-0.791218	0.13743	0.861918	0	0	0	-1.61313	0.0286793	1.54243	-1	0	-1	-0.821908	0.365464	0.437155	0	0	0	-0.171321	0.782339	0.106605	0	0	0	0.391963	0.297967	0.525832	0	0	0
Q7XAN4_ORYSJ	425.77	0	13.389	0	15.242	4.3789	7.9037	0	122.05	36.644	54.57	52.222	72.967	0	0	2.3579	18.847	5.2448	19.954	3.10474	0.00335168	2.47474	1	0	1	1.14852	0.197129	0.70525	0	0	0	-1.95622	0.00992626	2.00321	-1	0	-1	3.34577	0.512246	0.290522	0	0	0	-2.04439			0	0	0
B8B5L7_ORYSI	0	0	0	0	0	0	0	0	0	0	0	0	0	0	0	0	0	0	0				0	0	0				0	0	0				0	0	0				0	0	0				0	0	0
Q94LY4_ORYSA	474.52	81.613	129.45	13.916	0	0	0	33.489	50.123	44.807	16.666	19.264	20.236	0	0	12.112	22.347	0	30.502				0	1	1				0	1	1	0.584963	0.150541	0.822347	0	0	0	-0.275749	0.694184	0.158525	0	0	0	-2.49814	0.413387	0.383643	0	0	0
B9FUS5_ORYSJ	14398	567.67	508.51	509.18	1724.7	1214.4	992.37	886.72	1096.5	407.85	1053.3	813.03	607.46	814.98	288.4	530.69	1265.9	884.42	231.57	-0.277366	0.285187	0.54487	0	0	0	-0.277665	0.60744	0.216496	0	0	0	-0.00029854	0.999593	0.000176636	0	0	0	1.05266	0.122665	0.911279	0	0	0	0.289027	0.602182	0.220272	0	0	0
B8B5V0_ORYSI	37.241	0	0	0	0	0	0	0	0	0	0	0	0	0	0	0	37.241	0	0				0	0	0				0	1	1				0	1	1				0	0	0				0	0	0
B8B5W7_ORYSI	6372.5	0	190.59	0	1881.7	2037	527.01	222.15	573.22	412.3	13.844	73.127	313.51	0	11.599	0	29.519	61.44	25.485	-2.93355	0.0342032	1.46593	-1	0	-1	-4.70067	0.0207943	1.68205	-1	0	-1	-1.76712	0.372026	0.429426	0	0	0	1.85047	0.281058	0.551205	0	0	0	-3.36518			0	0	0
B9FUW2_ORYSJ	955.15	0	0	0	0	0	0	195.41	331.8	0	427.94	0	0	0	0	0	0	0	0				0	1	1				0	0	0				0	-1	-1				0	1	1				0	0	0
Q7XI67_ORYSJ	1582.6	131.76	0	429.78	56.831	25.621	26.319	14.002	31.023	29.218	47.102	48.002	11.189	54.476	66.289	67.753	286.66	205.69	50.893	0.359081	0.591692	0.227904	0	0	0	2.77499	0.0796083	1.09904	0	0	0	2.41591	0.0925663	1.03355	0	0	0	-3.12496	0.0905802	1.04297	0	0	0	-1.98745	0.12851	0.891064	0	0	0
B8B6B4_ORYSI	4826.9	654.06	371.79	260.26	342.03	356.58	233.58	33.024	73.439	0	349.61	324.62	96.159	124.65	52.726	352.36	453.93	343.63	404.48	0.106581	0.824315	0.0839069	0	0	0	0.844415	0.00360194	2.44346	1	0	1	0.737834	0.107389	0.969042	0	0	0	-2.59341	0.1752	0.756465	0	0	0	-1.17599	0.24921	0.603435	0	0	0
B8B6D4_ORYSI	730.8	0	0	0	0	0	138.24	167.22	159.23	0	93.179	65.547	48.058	59.324	0	0	0	0	0	-0.988318	0.0877081	1.05696	0	0	0				0	-1	-1				0	-1	-1				0	1	1				0	1	1
Q8H3X4_ORYSJ	1782.1	51.055	75.661	54.477	61.937	136.97	361.56	0	0	98.01	313.53	68.496	71.657	52.696	238.19	0	65.327	73.465	59.094	-0.158002	0.895783	0.0477971	0	0	0	-1.22989	0.386934	0.412363	0	0	0	-1.07189	0.357217	0.447068	0	0	0	1.18485	0.00179733	2.74537	1	0	1	1.67227	0.249385	0.60313	0	0	0
Q8H4B9_ORYSJ	5484.5	167.27	705.96	321.3	19.581	373.83	244.2	171.13	0	315.6	392.92	315.97	261.67	135.81	0.91803	271.08	727.08	569.79	490.45	0.926037	0.138928	0.857212	0	0	0	1.88251	0.00854027	2.06853	1	0	1	0.956471	0.00696398	2.15714	1	0	1	-0.118473	0.866946	0.0620077	0	0	0	-1.27316	0.19102	0.71892	0	0	0
Q7F1H3_ORYSJ	0	0	0	0	0	0	0	0	0	0	0	0	0	0	0	0	0	0	0				0	0	0				0	0	0				0	0	0				0	0	0				0	0	0
B8B6W9_ORYSI	1633.2	453.94	318.64	397.54	148.7	89.007	37.372	20.067	95.067	0	12.76	20.395	3.0348	5.4224	2.5872	12.276	5.2333	9.7743	1.4319	-2.46128	0.0497112	1.30355	-1	0	-1	-3.52356	0.0333937	1.47634	-1	0	-1	-1.06228	0.331685	0.479274	0	0	0	-2.32702	0.0618914	1.20837	0	0	0	-5.71934	0.00798018	2.09799	-1	0	-1
Q8GVN7_ORYSJ	129.31	129.31	0	0	0	0	0	0	0	0	0	0	0	0	0	0	0	0	0				0	0	0				0	0	0				0	0	0				0	-1	-1				0	-1	-1
B8B6Z6_ORYSI	371.96	0	0	0	0	150.78	133.18	0	0	0	88.013	0	0	0	0	0	0	0	0	-0.50564	0.377989	0.422521	0	0	0				0	-1	-1				0	-1	-1				0	0	0				0	0	0
Q8GSK5_ORYSJ	545.9	29.099	36.608	25.811	48.037	83.714	0	116.45	128.98	23.901	7.0518	5.8039	2.0685	0	0	20.168	3.2505	6.045	8.9161	-3.19866	0.0231303	1.63582	-1	0	-1	-2.78985	0.0269947	1.56872	-1	0	-1	0.408806	0.527302	0.27794	0	0	0	2.05743	0.109453	0.960771	0	0	0	-0.52878	0.178773	0.747699	0	0	0
Q8H4P7_ORYSJ	120400	7786.2	11106	3795	5525.9	8125.3	6247.1	3146.9	2827.5	3677.9	4297.1	7877.5	6198.8	8307.6	12696	12969	7346.4	3851.2	4614.8	0.267869	0.485695	0.313636	0	0	0	0.100316	0.77267	0.112006	0	0	0	-0.167554	0.677114	0.169338	0	0	0	-0.719753	0.175786	0.755016	0	0	0	0.877226	0.0659427	1.18083	0	0	0
Q7XIM6_ORYSJ	2288.8	0	0	0	0	0	0	0	0	650.35	0	0	658.67	979.78	0	0	0	0	0				0	1	1				0	0	0				0	-1	-1				0	1	1				0	1	1
B8B7H0_ORYSI	1297.4	137.12	298.03	178.69	0	0	0	97.154	0	96.088	0	0	0	0	418.46	71.81	0	0	0				0	0	0				0	0	0				0	0	0	-0.537876	0.142413	0.846452	0	0	0	0.66444	0.566374	0.246897	0	0	0
Q7XIH2_ORYSJ	1418.6	113.97	45.848	51.476	9.4266	9.0686	129.91	50.15	35.345	41.646	250.56	91.201	246.53	81.92	55.094	74.272	51.435	2.291	78.474	2.07226	0.0857761	1.06663	0	0	0	0.0182457	0.990599	0.00410228	0	0	0	-2.05402	0.0609547	1.21499	0	0	0	-0.341456	0.635927	0.196593	0	0	0	0.173648	0.778083	0.108974	0	0	0
B8B7K0_ORYSI	230.67	0	83.285	38.617	0	0	0	0	0	0	53.415	0	0	0	0	0	0	36.337	19.012				0	1	1				0	1	1	-0.745535	0.401379	0.396445	0	0	0				0	-1	-1				0	-1	-1
B8B7K1_ORYSI	264.25	0	107.92	0	0	0	0	28.584	0	0	0	0	0	0	0	44.436	0	44.59	38.725				0	0	0				0	1	1				0	1	1	-1.11189			0	0	0	-0.916342			0	0	0
Q6ZEZ1_ORYSJ	7184.4	17.581	0	0	645.58	1332.5	0	271.1	2092.7	1600.9	318.41	0	0	0	0	902.55	0	0	3.0685	-1.18026	0.526388	0.278694	0	0	0	-7.67704	0.348731	0.45751	0	0	0	-6.49678			0	0	0	6.44949	0.350882	0.454839	0	0	0	5.49035			0	0	0
Q6ZLA9_ORYSJ	392.35	0	11.292	0	24.956	17.745	184.66	69.055	0	3.5956	0	29.537	10.58	15.531	16.946	0	8.4547	0	0	-1.75631	0.542161	0.265872	0	0	0	-3.06064	0.634077	0.197858	0	0	0	-1.30433	0.591679	0.227914	0	0	0	2.49185	0.692388	0.159651	0	0	0	1.19265	0.121038	0.917079	0	0	0
B8B7R8_ORYSI	31064	3218.5	2393.7	1655.1	2689.3	2384.5	1100.6	1438.7	748.55	998.08	1521.6	1378.1	1246.4	1437.4	1735.7	1730.8	1582.3	1333.3	2471.1	-0.131702	0.593297	0.226728	0	0	0	0.339757	0.450782	0.346033	0	0	0	0.471459	0.279167	0.554136	0	0	0	-0.743685	0.239807	0.620138	0	0	0	-0.337811	0.487796	0.311762	0	0	0
B8B7Y1_ORYSI	3282.6	195.57	546.48	192.43	204.82	505.41	0	527.41	422.64	520.78	0	0	0	0	167.07	0	0	0	0				0	-1	-1				0	-1	-1				0	0	0	1.23093	0.0129691	1.88709	1	0	1	-0.415577	0.682863	0.165666	0	0	0
B8B7Y3_ORYSI	22635	1415.3	1757.3	1796.7	1870	1929	1787.9	549.21	1082	964.47	1125.2	1436	1468.4	817.8	1533.1	1108.2	423.89	843.52	726.83	-0.0953164	0.689179	0.161668	0	0	0	-1.03208	0.0240827	1.6183	-1	0	-1	-0.936768	0.0366957	1.43538	-1	0	-1	-0.458682	0.145398	0.837441	0	0	0	-0.23889	0.485529	0.313785	0	0	0
B8B864_ORYSI	70.629	1.1016	0	0	24.327	0	0	0	0	0	0	0	0	26.781	0	17.317	1.1016	0	0				0	-1	-1	-4.02237			0	0	0				0	1	1				0	-1	-1	4.31288	0.325983	0.486806	0	0	0
B9FVY5_ORYSJ	262.91	0	13.705	36.939	0	0	8.0453	1.3837	0.8631	0	22.871	12.933	23.865	0	0	0	20.882	84.926	36.497	1.33736	0.229852	0.638553	0	0	0	2.67516	0.407253	0.390135	0	0	0	1.3378	0.215541	0.666471	0	0	0	-3.91648	0.231548	0.635359	0	0	0				0	-1	-1
B9FW35_ORYSJ	1534.7	420.29	0	279.29	0	0	0	0	0	256.91	0	0	0	443.87	0	0	134.29	0	0				0	0	0				0	1	1				0	1	1	-0.149334	0.866052	0.0624558	0	0	0	0.524398	0.515653	0.287642	0	0	0
Q8GTK8_ORYSJ	9004.9	627.17	256.05	442.81	134.11	116.07	139.14	663.52	881.44	516.46	281.82	267.43	5.9859	1458.6	339.56	1537.2	555.33	371.72	410.53	0.822966	0.426825	0.36975	0	0	0	2.19492	0.00190652	2.71976	1	0	1	1.37195	0.0444275	1.35235	1	0	1	1.03069	0.0832973	1.07937	0	0	0	1.47139	0.145492	0.83716	0	0	0
Q10PW2_ORYSJ	4965.6	341.89	1333.3	781.38	428.23	318.99	116.64	2.4626	0	0	141.21	245.28	257.27	0	173.69	366.91	181.37	186.35	90.636	0.0671676	0.889765	0.0507246	0	0	0	-0.381924	0.460445	0.336822	0	0	0	-0.449092	0.327695	0.484531	0	0	0	-7.73224	0.193557	0.713191	0	0	0	-1.32672	0.17657	0.753083	0	0	0
B9FW92_ORYSJ	70.441	0	0	70.441	0	0	0	0	0	0	0	0	0	0	0	0	0	0	0				0	0	0				0	0	0				0	0	0				0	-1	-1				0	-1	-1
Q7X7S9_ORYSJ	3748.8	177.11	209.92	271.79	164.69	410.53	343.67	68.736	215.64	406.75	110.39	190.31	473.13	0.81603	270.01	161.07	153.1	59.332	61.814	0.125949	0.879448	0.0557899	0	0	0	-1.35856	0.113683	0.944304	0	0	0	-1.48451	0.237983	0.623453	0	0	0	0.534081	0.513288	0.289639	0	0	0	-0.339895	0.6872	0.162917	0	0	0
Q6ZBK6_ORYSJ	242.96	26.328	0	22.21	0	0	0	0	0	0	0	0	0	0	21.398	133.94	0	39.081	0				0	0	0				0	1	1				0	1	1				0	-1	-1	1.63649	0.415861	0.381052	0	0	0
B8B8Z2_ORYSI	3295.4	260.14	26.677	25.473	386.4	28.553	9.4779	245.88	109.45	481.59	0	1.6787	3.4093	69.572	470.5	27.785	369.83	759.11	19.859	-5.18763	0.44151	0.355059	0	0	0	2.03016	0.279055	0.55431	0	0	0	7.21778	0.267477	0.572713	0	0	0	1.71245	0.201293	0.696171	0	0	0	1.04512	0.57933	0.237074	0	0	0
B8B8Z9_ORYSI	1166.4	79.117	0	202.95	68.51	0	0	100.35	261.8	91.565	0	0.69863	0	0	0	194.39	89.888	77.118	0	-5.93074			0	0	0	0.878763	0.117185	0.931128	0	0	0	6.8095	0.0544213	1.26423	0	0	0	0.473744	0.621808	0.206344	0	0	0	0.419699	0.700243	0.154751	0	0	0
Q6Z5X4_ORYSJ	1675.8	103.02	0	622.02	0	0	4.438	75.211	0	45.142	1.0759	7.2621	242.39	196.44	210.78	0	121.61	0	46.419	4.34717	0.667187	0.175752	0	0	0	4.32617	0.402425	0.395315	0	0	0	-0.0210003	0.9916	0.00366334	0	0	0	-2.17519	0.372925	0.428378	0	0	0	-0.539053	0.692502	0.159579	0	0	0
B9G059_ORYSJ	866.93	75.905	20.145	100.67	50.03	45.988	31.907	14.662	11.707	0	97.605	18.536	118.09	73.345	81.492	35.81	33.404	29.906	27.728	1.2781	0.214875	0.667815	0	0	0	-0.0152265	0.779254	0.108321	0	0	0	-1.29333	0.212077	0.673506	0	0	0	-1.90858	0.239441	0.620801	0	0	0	0.175408	0.80583	0.0937567	0	0	0
B8B9C5_ORYSI	6042.6	636.19	379.25	782.28	302.83	204.18	263.83	649.5	95.799	194.53	309.26	322.48	491.42	362.65	277.07	223.76	213.44	264.46	69.631	0.911171	0.0862085	1.06445	0	0	0	-0.0849624	0.874333	0.058323	0	0	0	-0.996134	0.109332	0.961255	0	0	0	-0.4975	0.565838	0.247308	0	0	0	-0.822015	0.18927	0.722919	0	0	0
Q84PD6_ORYSJ	18.008	0	18.008	0	0	0	0	0	0	0	0	0	0	0	0	0	0	0	0				0	0	0				0	0	0				0	0	0				0	-1	-1				0	-1	-1
Q6YYW3_ORYSJ	14855	1423.2	1302.7	510.18	404.35	1165.5	704.51	456.19	762.49	2008.5	289.85	981.54	378.02	109.17	776.2	1129.2	1266.1	617.89	569.72	-0.0775175	0.9166	0.03782	0	0	0	0.533678	0.371345	0.430223	0	0	0	0.611195	0.391116	0.407695	0	0	0	0.451668	0.61226	0.213064	0	0	0	-0.487565	0.53796	0.26925	0	0	0
B8B9L6_ORYSI	5392.2	524.51	477.64	723.17	382.13	288.54	313.53	36.502	68.935	131.53	214.99	123.12	95.002	245.78	324.57	28.97	485.86	431.9	495.51	-0.839964	0.0625669	1.20366	0	0	0	0.966532	0.00480324	2.31847	1	0	1	1.8065	0.00107536	2.96845	1	0	1	-2.41638	0.0130331	1.88495	-1	0	-1	-1.19338	0.104696	0.980071	0	0	0
Q7EZL3_ORYSJ	0	0	0	0	0	0	0	0	0	0	0	0	0	0	0	0	0	0	0				0	0	0				0	0	0				0	0	0				0	0	0				0	0	0
B8B9V9_ORYSI	1117.2	45.752	0	53.696	0	37.82	107.8	0	0	29.191	220.56	375.84	108.24	36.763	31.127	0	25.18	45.185	0	1.83669	0.209667	0.678469	0	0	0	-0.854149	0.551085	0.258781	0	0	0	-2.69084	0.147813	0.830286	0	0	0	-0.44119	0.0500176	1.30088	0	0	0	-0.317615	0.0699612	1.15514	0	0	0
B8B9Y0_ORYSI	98.655	0	4.6709	3.7812	14.644	14.25	5.5606	1.557	0	0	18.914	4.4501	2.6691	5.658	1.3345	8.4183	2.5023	6.6577	3.5867	0.0146468	0.987184	0.00560209	0	0	0	-0.859822	0.136242	0.865688	0	0	0	-0.874469	0.481453	0.317446	0	0	0	-0.777608	0	65535	-1	0	-1	0.584963	0.535409	0.271315	0	0	0
Q84QT9_ORYSJ	7395.8	424.97	74.352	331.53	486.49	246.91	92.101	46.47	45.468	67.221	737.73	795.26	555.82	379.19	65.187	284.94	1113.1	1289.8	359.27	1.82262	0.00653886	2.1845	1	0	1	2.2829	0.0618246	1.20884	0	0	0	0.460277	0.424513	0.372109	0	0	0	-2.02897	0.153426	0.814101	0	0	0	-0.0661462	0.941356	0.0262461	0	0	0
Q6YZK5_ORYSJ	3843.5	240.32	51.343	330.41	0	261.4	2.2526	4.4443	218.34	218.79	0	0	106.8	323.85	366.49	24.778	673.41	940.58	80.279	0.311383	0.909777	0.0410651	0	0	0	2.68806	0.249927	0.602186	0	0	0	2.37667	0.465614	0.331974	0	0	0	-0.129394	0.894177	0.0485765	0	0	0	0.458917	0.646934	0.18914	0	0	0
Q6YW78_ORYSJ	10054	945.13	1515.7	1012.4	520.14	530.29	624.58	458.22	553.93	766	31.435	528.4	348.38	372.62	920	562.43	162.99	0	201.71	-0.50577	0.488337	0.311281	0	0	0	-1.18965	0.1116	0.952336	0	0	0	-0.683883	0.587868	0.23072	0	0	0	-0.456967	0.0801378	1.09616	0	0	0	-0.584546	0.181387	0.741394	0	0	0
B8BAK8_ORYSI	1597.8	0	2.8561	0	0	902.47	0	12.51	13.056	10.425	0	0	0	0	656.43	0	0	0	0				0	-1	-1				0	-1	-1				0	0	0	2.86507	0.0245477	1.60999	1	0	1	8.5513			0	0	0
B9FYZ6_ORYSJ	0	0	0	0	0	0	0	0	0	0	0	0	0	0	0	0	0	0	0				0	0	0				0	0	0				0	0	0				0	0	0				0	0	0
Q6ZKI0_ORYSJ	4557.9	155.04	53.388	173.45	602.76	554.88	278.54	6.3048	19.38	15.176	456.12	58.919	490.85	74.486	265.02	883.22	191.1	179.62	99.629	-0.0812251	0.90072	0.0454101	0	0	0	-1.11295	0.0180965	1.74241	-1	0	-1	-1.03173	0.295661	0.529206	0	0	0	-2.84266	0.0654215	1.18428	0	0	0	1.74681	0.269086	0.570109	0	0	0
Q84PW3_ORYSJ	811.68	0	0	11.666	118.39	41.186	101.18	0	0	1.4151	0	0	193.4	2.2995	0	202.87	111.66	17.757	9.8539	1.55646	0.0868386	1.06129	0	0	0	-0.557016	0.596668	0.224267	0	0	0	-2.11348	0.136165	0.865934	0	0	0	-2.62449			0	0	0	3.1481	0.691393	0.160275	0	0	0
Q6YZ75_ORYSJ	927.71	43.512	177.99	19.587	20.461	42.201	0	0	4.2313	43.584	73.329	23.992	27.927	17.129	53.346	13.38	154.83	153.5	58.709	0.927047	0.380717	0.419398	0	0	0	2.56875	0.0788322	1.1033	0	0	0	1.6417	0.0635084	1.19717	0	0	0	-1.12533	0.50954	0.292822	0	0	0	-1.03312	0.421523	0.375179	0	0	0
Q84SC5_ORYSJ	24153	2516.6	2249.3	2266.7	1244.6	1492.4	906.58	1880.7	1546.5	1377.5	641.23	1032.6	787.43	1078.5	669.59	1744.4	1269.4	470.94	977.66	-0.150541	0.553516	0.25687	0	0	0	0.051465	0.895955	0.047714	0	0	0	0.202006	0.666184	0.176406	0	0	0	-0.0902766	0.738073	0.131901	0	0	0	-0.813295	0.0750338	1.12474	0	0	0
Q84Q47_ORYSJ	1461.9	0	0	0	0	0	396.35	0	0	0	462.02	0	316.58	0	0	0	286.95	0	0	-0.0180636	0.964225	0.0158217	0	0	0	-0.436933			0	0	0	-0.418869	0.462569	0.334824	0	0	0				0	0	0				0	0	0
Q6ZKB1_ORYSJ	170.06	0	0	0	0	0	0	0	0	0	25.882	0	0	0	0	0	59.037	0	85.145				0	1	1				0	1	1	1.67332	0.33992	0.468623	0	0	0				0	0	0				0	0	0
Q6Z9G0_ORYSJ	17781	1102.7	1490.5	1685.6	1575.6	1246.2	520.88	980.13	766.76	484.05	831.7	720.57	1087.3	755.44	793.24	1115.5	907.35	1114.4	602.59	0.127135	0.738656	0.131558	0	0	0	0.177381	0.65225	0.185586	0	0	0	0.0502458	0.879682	0.0556744	0	0	0	-0.447217	0.22782	0.642407	0	0	0	-0.428741	0.103118	0.986666	0	0	0
B8BB67_ORYSI	47.155	17.581	0	18.885	0	0	0	0	0	0	0	0	0	0	0	10.688	0	0	0				0	0	0				0	0	0				0	0	0				0	-1	-1	-0.866733	0.0783631	1.10589	0	0	0
B9FZF1_ORYSJ	4971.6	217.61	0	366.47	285.51	713.8	188.8	4.8455	0	0	0	4.0379	239.23	0	0	0	1377.3	1181.9	392.12	-1.17585	0.384392	0.415226	0	0	0	1.8177	0.0778872	1.10853	0	0	0	2.99354	0.10618	0.973958	0	0	0	-5.5325	0.206897	0.684247	0	0	0				0	-1	-1
B8BBM7_ORYSI	0	0	0	0	0	0	0	0	0	0	0	0	0	0	0	0	0	0	0				0	0	0				0	0	0				0	0	0				0	0	0				0	0	0
Q6Z1J6_ORYSJ	4173.8	143.41	299.7	184	460.22	609.44	94.885	112.25	93.487	85.914	422.86	180.23	77.75	210.4	143.66	210.72	455.86	360.97	28.063	-0.315156	0.706315	0.151002	0	0	0	0.0746014	0.932656	0.0302783	0	0	0	0.389757	0.691151	0.160427	0	0	0	-0.565535	0.0616721	1.20991	0	0	0	0.163303	0.493215	0.306964	0	0	0
B9FZK4_ORYSJ	69.572	0	0	0	0	0	0	0	0	0	69.572	0	0	0	0	0	0	0	0				0	1	1				0	0	0				0	-1	-1				0	0	0				0	0	0
Q7XXS0_ORYSJ	5746.8	399.62	329.93	382.82	373.54	0	298.55	299.8	694.47	545.65	4.3439	285.15	382.19	376.38	166.01	597.13	331.26	134.6	145.36	-0.232493	0.80877	0.0921751	0	0	0	-0.367371	0.492177	0.307879	0	0	0	-0.134878	0.883567	0.0537605	0	0	0	0.913329	0.115632	0.936922	0	0	0	0.214597	0.671054	0.173242	0	0	0
B8BBZ9_ORYSI	66.963	0.69334	12.762	0	19.895	11.864	0	0	0	0	0	3.4618	0	0	0	0	0	13.087	5.2	-1.60204	0.361588	0.441786	0	0	0	-0.142604	0.850617	0.0702658	0	0	0	1.45943	0.529076	0.276482	0	0	0				0	-1	-1				0	-1	-1
Q6ZFH9_ORYSJ	16829	1019.6	762.34	2117.6	2018.4	478.53	957.24	1035	1021.8	1106.5	1703	1169.7	1575.3	29.052	138.06	594.42	452.28	130.81	519.02	0.754069	0.147317	0.831748	0	0	0	-1.1733	0.212583	0.672472	0	0	0	-1.92737	0.0051262	2.2902	-1	0	-1	0.136605	0.786228	0.104451	0	0	0	-2.26021	0.096656	1.01477	0	0	0
Q6Z8P2_ORYSJ	1501.2	126.12	193.67	240.75	0	0	0	207.64	0	101.32	0	331.76	0	72.857	0	116.8	0	110.24	0				0	1	1				0	1	1	-1.54224			0	0	0	0.232317	0.679945	0.167526	0	0	0	-0.788457	0.164534	0.783746	0	0	0
Q67U60_ORYSJ	294.83	0	129.03	0	0	0	70.589	0	0	0	0	95.212	0	0	0	0	0	0	0	0.489966			0	0	0				0	-1	-1				0	-1	-1				0	-1	-1				0	-1	-1
Q67UE5_ORYSJ	6963.1	390.93	779.89	563.78	597.93	26.825	128.59	274.65	179.44	277.3	572.89	531.8	251.52	213.15	320.98	620.25	550.93	540.91	141.36	1.28663	0.147784	0.830373	0	0	0	1.21419	0.24335	0.613769	0	0	0	-0.0724366	0.899105	0.0461896	0	0	0	-0.717232	0.0330107	1.48134	-1	0	-1	-0.327139	0.399436	0.398553	0	0	0
B8BCM8_ORYSI	692.02	78.385	84.452	0	112.64	69.085	0	43.419	9.0911	0.69848	2.2429	3.0268	178.97	107.35	0	0	0	1.7288	0.93131	0.0579473	0.976886	0.0101563	0	0	0	-5.47131	0.0543956	1.26444	0	0	0	-5.52925	0.487784	0.311772	0	0	0	-1.68492	0.1193	0.923361	0	0	0	0.75846	0.226048	0.645799	0	0	0
B8BCN7_ORYSI	734.08	45.231	12.84	69.46	99.047	50.005	46.388	0	0	33.802	18.947	42.992	24.807	18.078	11.893	39.463	47.566	90.893	82.663	-0.742791	0.186556	0.72919	0	0	0	0.679006	0.182802	0.738019	0	0	0	1.4218	0.0470014	1.32789	1	0	1	0.0377421	0.976643	0.0102642	0	0	0	-0.76623	0.396969	0.401243	0	0	0
B8BCQ3_ORYSI	21.776	0	0	0	0	0	0	0	0	21.776	0	0	0	0	0	0	0	0	0				0	0	0				0	0	0				0	0	0				0	1	1				0	0	0
B8BCU3_ORYSI	4356.7	0	0	0	421.66	0	0	0	7.1816	572.73	0	333.25	780.15	0	0	602.49	689.44	949.78	0	1.0181	0.609568	0.214978	0	0	0	1.55831	0.287111	0.54195	0	0	0	0.540213	0.455347	0.341658	0	0	0				0	1	1				0	1	1
Q6YX88_ORYSJ	217.09	68.022	0	0	0	0	0	0	79.6	0	0	0	69.469	0	0	0	0	0	0				0	1	1				0	0	0				0	-1	-1	0.45409			0	0	0				0	-1	-1
Q69LA8_ORYSJ	64.101	0	8.8555	0	36.281	17.126	0	0	0	0.83543	0	0	0	0	0	0	1.0025	0	0				0	-1	-1	-4.15987	0.368866	0.433131	0	0	0				0	1	1	-2.45943			0	0	0				0	-1	-1
Q6K447_ORYSJ	1355.4	0	0	285.55	255.92	258.74	0	0	0	0	0	0	205.41	0	349.77	0	0	0	0	0.301124	0.0445829	1.35083	0	0	0				0	-1	-1				0	-1	-1				0	-1	-1	0.634797			0	0	0
Q6K482_ORYSJ	431.77	0	110.56	0	0	79.714	0	0	0	0	3.5643	44.279	0	20.533	0	0	25.378	80.156	67.584	-1.17076	0.556609	0.25445	0	0	0	0.17662	0.864178	0.0633968	0	0	0	1.34738	0.278292	0.5555	0	0	0				0	-1	-1	-1.78136			0	0	0
Q9S7C5_ORYSA	5198.4	393.53	919.12	792.6	0	188.2	0	113.25	102.76	299.8	211.36	5.6467	353.54	8.246	232.66	562.03	299.3	414.46	301.95	0.577036	0.793174	0.100631	0	0	0	1.47325	0.108232	0.965644	0	0	0	0.896212	0.21899	0.659576	0	0	0	-1.50432	0.0341216	1.46697	-1	0	-1	-1.17306	0.129788	0.886765	0	0	0
Q9LST4_ORYSJ	3202	67.199	223.72	0	430.09	456.91	659.73	411.77	0	1.8726	0	177.85	186.5	0	417.85	168.55	0	0	0	-1.14179	0.220881	0.655842	0	0	0				0	-1	-1				0	-1	-1	1.16932	0.63645	0.196236	0	0	0	1.46647	0.353719	0.451341	0	0	0
Q69NF7_ORYSJ	176.95	0	0	93.325	0	0	0	0	0	0	0	0	0	0	83.623	0	0	0	0				0	0	0				0	0	0				0	0	0				0	-1	-1	0.179133			0	0	0
Q69TB0_ORYSJ	86.179	0	0	0	0	0	0	0	0	0	0	0	86.179	0	0	0	0	0	0				0	1	1				0	0	0				0	-1	-1				0	0	0				0	0	0
D0TZC6_ORYSJ	75992	5778.8	4660.3	5154.5	4733	5566.5	5190.1	2472.5	2879.6	2293	1191.8	1087.2	400.3	1833.7	3631	3173.3	10623	9485.8	5837.3	-2.19422	0.00607791	2.21625	-1	0	-1	1.16318	0.0225996	1.6459	1	0	1	3.3574	0.00323861	2.48964	1	0	1	-0.580899	0.125286	0.902097	0	0	0	-0.61771	0.175236	0.756377	0	0	0
B9G4U6_ORYSJ	3427	473.7	0	571.7	800.1	371.14	740.64	0	0	0	0	0	0	0	450.77	0	9.0138	9.9151	0				0	-1	-1	-5.71689	0.0669857	1.17402	0	0	0				0	1	1				0	-1	-1	0.0360541	0.672759	0.172141	0	0	0
Q651P3_ORYSJ	2346.9	0	66.322	0	86.43	0	403.18	56.55	71.14	0	480.69	197.4	575.89	230.03	0	174.82	0	4.405	0	0.888225	0.400463	0.397438	0	0	0	-5.63097	0.584912	0.23291	0	0	0	-6.5192	0.221165	0.655283	0	0	0	0.729075	0.263349	0.579468	0	0	0	2.13651	0.305621	0.514817	0	0	0
B9G551_ORYSJ	43.352	0	0	0	0	0	0	11.765	0	0	0	0	0	0	0	0	0	15.006	16.58				0	0	0				0	1	1				0	1	1				0	1	1				0	0	0
B9G362_ORYSJ	1526.3	0	165.95	0	0	0	0	226.9	206.64	225.78	0	185.83	219.75	0	142.4	153.01	0	0	0				0	1	1				0	0	0				0	-1	-1	1.18242	0.0152614	1.81641	1	0	1	0.357126	0.349717	0.456283	0	0	0
Q6H450_ORYSJ	401.96	23.202	46.431	64.948	75.347	0	0.8897	0	0	0	0	0	0	0	0	12.233	79.122	0	99.791				0	-1	-1	1.87127	0.147808	0.830302	0	0	0				0	1	1				0	-1	-1	-1.78785	0.318167	0.497345	0	0	0
B9G3I1_ORYSJ	427.2	6.8906	36.259	9.0187	3.7541	0	3.1534	0	1.437	50.908	50.244	3.367	0	5.107	4.04	8.0588	9.443	5.6216	229.89	3.17719	0.409406	0.387846	0	0	0	5.02035	0.472526	0.325574	0	0	0	1.84316	0.588994	0.229889	0	0	0	1.20645	0.503397	0.29809	0	0	0	-1.20568	0.275293	0.560205	0	0	0
B9G3I4_ORYSJ	2247.6	281.7	253.22	239.11	39.747	74.208	87.834	44.333	101.53	0	125.48	261.82	117.13	0	157.4	253.13	66.895	43.774	100.27	1.63487	0.0907655	1.04208	0	0	0	0.460246	0.473014	0.325126	0	0	0	-1.17462	0.147192	0.832115	0	0	0	-1.36257	0.0653473	1.18477	0	0	0	-0.156814	0.645046	0.190409	0	0	0
Q6ERD9_ORYSJ	134.9	0	0	0	0	0	0	0	0	0.82013	52.529	0	0	0	0	0	0	52.54	29.016				0	1	1				0	1	1	-0.165285	0.832454	0.0796397	0	0	0				0	1	1				0	0	0
Q10A54_ORYSJ	3323.6	96.587	359.17	97.785	517.48	570.62	233.63	81.791	73.073	0	237.37	423.15	119.63	115.01	117.64	65.314	1.4686	143.67	70.243	-0.317314	0.566776	0.246589	0	0	0	-2.06956	0.0194834	1.71033	-1	0	-1	-1.75225	0.141597	0.848945	0	0	0	-0.638981	0.503083	0.298361	0	0	0	-0.461992	0.529853	0.275845	0	0	0
B8BFZ6_ORYSI	3761	163.09	570.7	267.7	60.722	68.276	194.86	196.44	220.83	74.008	306.2	408.93	84.69	141.87	362.92	126.26	227.91	69.675	215.97	1.50713	0.184953	0.732938	0	0	0	0.958682	0.29408	0.531535	0	0	0	-0.548448	0.487474	0.312049	0	0	0	-0.442596	0.46767	0.33006	0	0	0	-0.246349	0.733748	0.134453	0	0	0
B8BG04_ORYSI	4618.5	247.94	495.13	430.26	149.82	99.491	174.06	113.81	0.79412	132.11	276.35	211.56	700.7	0	288.71	87.801	646.25	373.72	190	1.83327	0.162672	0.788687	0	0	0	1.87818	0.0785077	1.10509	0	0	0	0.0449159	0.954243	0.020341	0	0	0	-1.72665	0.021954	1.65849	-1	0	-1	-0.695145	0.317701	0.497981	0	0	0
B8BG13_ORYSI	11970	896.52	668.42	978.57	934.75	437.49	788.09	128.9	302.15	156.19	210.42	156.74	73.75	837.4	209.61	674.75	1481.2	1609.8	1425.2	-1.97319	0.0426415	1.37017	-1	0	-1	1.48202	0.00265473	2.57598	1	0	1	3.45521	3.58439e-05	4.44559	1	0	1	-1.67836	0.0292625	1.53369	-1	0	-1	-0.355855	0.535921	0.270899	0	0	0
Q7G3Y4_ORYSJ	4666.7	0	2.8832	3.9524	644.5	563.85	508.42	141.05	161.26	531.95	309.46	189.68	379.52	261.03	214.03	644.01	111.11	0	0	-0.582193	0.0971053	1.01276	0	0	0	-1.98895	0.0361457	1.44194	-1	0	-1	-1.40676	0.264246	0.577992	0	0	0	6.95501	0.186673	0.728918	0	0	0	7.10522	0.0750564	1.12461	0	0	0
Q9S768_ORYSA	1417.1	230.83	168.94	162.3	72.381	33.148	76.43	0	0	23.366	153.56	101.12	134.78	0	81.764	55.234	119.51	3.7674	0	1.40783	0.0157408	1.80297	1	0	1	0.337347	0.802625	0.0954874	0	0	0	-1.07048	0.238443	0.622615	0	0	0	-2.5866	0.189809	0.721684	0	0	0	-1.22689	0.144049	0.841488	0	0	0
Q8LNC8_ORYSJ	3638.9	289.96	206.97	95.255	248.03	380.65	387.56	402.16	290.58	213.18	175.09	170.79	103.64	417.05	1.9092	231.87	0	24.18	0	-0.853992	0.133957	0.873034	0	0	0	-3.40735	0.183164	0.737159	0	0	0	-2.55336	0.0917103	1.03758	0	0	0	1.05579	0.113761	0.944008	0	0	0	0.345876	0.760949	0.118645	0	0	0
Q0IXP9_ORYSJ	2321	125.36	379.36	518.85	9.1652	143.62	7.0012	93.897	66.948	4.1	26.39	57.497	192.13	11.946	8.4316	78.537	189.72	178.19	229.9	1.35763	0.405162	0.392371	0	0	0	2.50733	0.010248	1.98936	1	0	1	1.14969	0.120716	0.918235	0	0	0	-2.0994	0.0992813	1.00313	0	0	0	-3.20068	0.062046	1.20729	0	0	0
Q8H903_ORYSJ	30569	1511.4	1836	1691	2199.7	2458.5	2176.1	1235.4	1140.9	1242.6	1332.6	1566.3	1243.5	1933.8	1647.2	2200.9	1765.4	1809.2	1578	-0.353733	0.150051	0.823762	0	0	0	0.0327558	0.844214	0.0735474	0	0	0	0.386489	0.0223467	1.65079	0	0	0	0.00609029	0.949898	0.0223231	0	0	0	0.459167	0.00785164	2.10504	0	0	0
B8BHL9_ORYSI	126.29	0	0	0	62.809	37.541	25.943	0	0	0	0	0	0	0	0	0	0	0	0				0	-1	-1				0	-1	-1				0	0	0				0	0	0				0	0	0
B8BHQ7_ORYSI	6426.6	888.1	701.22	1907.4	94.316	0	0	734.51	0	429.63	0	466.89	466.64	0	0	0	730.2	0	7.6769	2.9183	0.0206717	1.68462	1	0	1	2.52704	0.710654	0.148342	0	0	0	-0.391253	0.780012	0.107899	0	0	0	-0.549127	0.544575	0.263942	0	0	0				0	-1	-1
Q337E9_ORYSJ	251.45	0	76.066	0	87.275	0	0	0	0	0	0	0	0	0	0	34.872	53.241	0	0				0	-1	-1	-0.163006			0	0	0				0	1	1				0	-1	-1	-0.767827			0	0	0
Q7XCY0_ORYSJ	3227.7	89.655	461.48	309.64	248.42	576.51	529.72	127.05	0	0	125.04	364.45	146.21	82.862	0	0	0	0	166.69	-0.751485	0.321282	0.493113	0	0	0	-0.954344	0.483507	0.315597	0	0	0	-0.20286	0.875773	0.0576082	0	0	0	-0.563901	0.651268	0.186241	0	0	0	-1.34151	0.428598	0.36795	0	0	0
B8BI20_ORYSI	3040.8	164.94	111.92	210.09	249.31	169.27	69.401	10.974	19.825	21.631	335.69	288.41	240.98	57.49	62.754	61.558	396.76	292.82	276.98	1.28833	0.00775971	2.11015	1	0	1	1.52203	0.00597196	2.22388	1	0	1	0.2337	0.212471	0.672699	0	0	0	-2.785	0.0214786	1.66799	-1	0	-1	-1.19573	0.0736035	1.1331	0	0	0
Q7XCK0_ORYSJ	11946	259.83	1092.1	0	779.85	0	1143.9	428.21	713.75	1398.7	804.01	806.69	710.48	431.04	1106.4	222.58	819.09	674.99	554.62	-0.0908357	0.834963	0.0783327	0	0	0	-0.203975	0.67083	0.173388	0	0	0	-0.11314	0.400989	0.396867	0	0	0	0.974775	0.371364	0.430201	0	0	0	0.313427	0.797566	0.0982336	0	0	0
Q7XBZ9_ORYSJ	40.048	0	0	0	0	0	0	0	0	0	0	0	0	0	0	0	10.514	0	29.534				0	0	0				0	1	1				0	1	1				0	0	0				0	0	0
B9G744_ORYSJ	6169	461.41	771.98	205.29	629.16	455.92	350.81	43.313	159.8	121.08	480.23	396.17	133.44	82.693	316.66	430.74	326.41	488.53	315.37	-0.123533	0.786452	0.104328	0	0	0	0.138887	0.621648	0.206456	0	0	0	0.26242	0.589608	0.229437	0	0	0	-1.62293	0.0828393	1.08176	0	0	0	-0.51579	0.454223	0.34273	0	0	0
Q7XBY4_ORYSJ	1528.1	0	0	376.7	0	0	0	165.46	0	151.88	0	0	0	259.74	436.91	0	41.248	34.853	61.325				0	0	0				0	1	1				0	1	1	-0.807203	0.0849774	1.0707	0	0	0	0.213874	0.816042	0.0882873	0	0	0
B8BIG1_ORYSI	353.14	1.0182	4.7514	0	11.397	0	0	0	0	0	0	0	0	1.3575	0	0	0	160.47	174.15				0	-1	-1	4.52861	0.0809117	1.09199	0	0	0				0	1	1				0	-1	-1	-0.678072	0.739853	0.130855	0	0	0
H2KX75_ORYSJ	4102.3	0	422.49	0	676.43	402.67	946.21	272.78	359.43	102.89	159.87	190.66	0	216.54	39.658	0	19.138	0	293.54	-1.68754	0.2244	0.648978	0	0	0	-1.67587	0.2603	0.584526	0	0	0	0.0116732	0.993664	0.00276024	0	0	0	-0.00458727	0.996339	0.00159297	0	0	0	-1.06895	0.523421	0.281149	0	0	0
Q2RAK2_ORYSJ	52273	2185.5	3477	3257.5	4874.1	4368.3	3335.6	1893.5	768.22	920.56	4637.8	4571.6	2395.5	1991.9	1293	1210.6	4171	2914.3	4007.5	0.268398	0.387314	0.411937	0	0	0	0.291201	0.178556	0.748225	0	0	0	0.022803	0.94198	0.0259583	0	0	0	-0.805017	0.0895886	1.04775	0	0	0	-0.677233	0.0668237	1.17507	0	0	0
B8BJ45_ORYSI	500.03	10.195	0	12.01	26.6	20.387	11.338	0	0	1.6515	122.48	48.419	135.96	8.6553	0	9.2696	12.729	25.269	55.063	2.8314	0.0342994	1.46471	1	0	1	1.2236	0.259389	0.586048	0	0	0	-1.6078	0.0932924	1.03015	0	0	0	-2.42146	0.0180715	1.74301	-1	0	-1	-0.228819	0.116459	0.933828	0	0	0
Q53PY7_ORYSJ	423.23	87.484	0	162.73	0	0	0	0	98.368	0	0	0	49.375	0	0	25.273	0	0	0				0	1	1				0	0	0				0	-1	-1	0.00693605	0.992575	0.00323665	0	0	0	-2.35712	0.301951	0.520063	0	0	0
H2KVZ4_ORYSJ	212.69	0	0	0	0	0	0	0	0	0	0	0	0	101.51	53.676	56.412	0	0	1.088				0	0	0				0	1	1				0	1	1				0	0	0				0	1	1
Q67G20_ORYSJ	85041	5364.4	6134.1	6530.6	2558	4872.4	3567.7	3236.4	2854.3	2951.2	6386	7771.9	5819.6	3866.5	4153.3	4066.2	4016	4230.9	6662	1.22545	0.0103353	1.98568	1	0	1	0.892598	0.11393	0.943362	0	0	0	-0.332852	0.330597	0.480701	0	0	0	-0.518551	0.032637	1.48629	0	0	0	-0.308835	0.140821	0.851334	0	0	0
Q53ML9_ORYSJ	255.4	0	71.523	71.003	25.488	0	0	0	0	0	0	0	0	0	0	8.1493	73.171	6.0686	0				0	-1	-1	1.20256	0.764066	0.116869	0	0	0				0	1	1				0	-1	-1	-2.95061	0.142493	0.846208	0	0	0
Q53NG8_ORYSJ	3707.8	438.19	1390.4	449.19	0	276.2	271.91	194.39	0	0	88.628	94.174	147.9	0	1.3723	198.15	0	60.381	96.855	-1.02789	0.0653529	1.18474	0	0	0	-1.40728	0.0859171	1.06592	0	0	0	-0.379387	0.496169	0.30437	0	0	0	-1.35103	0.422213	0.374468	0	0	0	-2.75698	0.127196	0.895526	0	0	0
B8BJM2_ORYSI	0	0	0	0	0	0	0	0	0	0	0	0	0	0	0	0	0	0	0				0	0	0				0	0	0				0	0	0				0	0	0				0	0	0
B8BJU1_ORYSI	1351.6	120.41	146.44	187.79	57.342	6.1384	0	226.06	2.334	3.3146	9.5385	136.08	51.617	16.803	12.816	233.7	13.813	71.134	56.275	1.632	0.435373	0.361138	0	0	0	1.21635	0.371389	0.430171	0	0	0	-0.415643	0.711234	0.147988	0	0	0	-0.468529	0.716758	0.144627	0	0	0	-0.693074	0.499766	0.301233	0	0	0
Q53PA7_ORYSJ	4133.4	363.46	594.93	929.68	669.88	0	117.26	146.68	25.132	65.647	23.07	116.41	80.741	182.73	227.79	334.15	43.882	71.584	140.4	-1.92467	0.210217	0.677332	0	0	0	-1.63133	0.245655	0.609675	0	0	0	0.293346	0.720087	0.142615	0	0	0	-2.49063	0.0433724	1.36279	-1	0	-1	-1.09232	0.125631	0.900902	0	0	0
Q0ISS9_ORYSJ	1157.8	0	291.15	0	0	188.39	0	0	0	0	191.31	236.34	0	0	250.58	0	0	0	0	0.702186	0.371713	0.429793	0	0	0				0	-1	-1				0	-1	-1				0	-1	-1	0.468821			0	0	0
H2KW82_ORYSJ	9428.4	405.75	1103.7	692.64	1050.9	1192.4	499.09	148.75	268.37	319.08	690.24	413.25	424.49	464.69	374.34	628.67	196.94	242.87	312.25	-0.414856	0.234401	0.63004	0	0	0	-1.33395	0.018936	1.72271	-1	0	-1	-0.919098	0.0469059	1.32877	-1	0	-1	-1.03308	0.061713	1.20962	0	0	0	-0.269227	0.413314	0.38372	0	0	0
Q2R0P3_ORYSJ	164.46	0	0	0	0	0	0	0	0	0	0	0	0	0	0	0	164.46	0	0				0	0	0				0	1	1				0	1	1				0	0	0				0	0	0
Q2R052_ORYSJ	2325.3	142.36	271.83	306.97	532.76	0	451.29	0	0	0	0	33.066	0	0	0	0	229.33	306.54	51.199	-3.57271	0.117693	0.929251	0	0	0	-0.985336	0.153679	0.813385	0	0	0	2.58737	0.390323	0.408576	0	0	0				0	-1	-1				0	-1	-1
H2KWZ8_ORYSJ	968.56	42.78	1.3017	9.8224	19.954	133.23	48.14	2.8025	9.6122	5.6051	64.024	97.145	23.639	9.6967	204.66	125.25	94.313	15.502	61.081	0.278259	0.746733	0.126835	0	0	0	0.237844	0.791959	0.101297	0	0	0	-0.0404143	0.959551	0.0179321	0	0	0	-1.29546	0.475456	0.322889	0	0	0	2.73238	0.197621	0.704167	0	0	0
B8BM10_ORYSI	390.45	0	89.705	0	67.973	0	50.15	0	0	0	66.973	73.417	0	0	0	5.9128	36.317	0	0	0.531402	0.0770381	1.11329	0	0	0	-0.390875	0.134257	0.872063	0	0	0	-0.922278	0.199908	0.69917	0	0	0				0	-1	-1	-3.55297			0	0	0
Q2QXR8_ORYSJ	0	0	0	0	0	0	0	0	0	0	0	0	0	0	0	0	0	0	0				0	0	0				0	0	0				0	0	0				0	0	0				0	0	0
H2KX39_ORYSJ	588.28	103.22	44.181	0	114.43	52.433	36.372	0	0	0	61.598	1.2322	28.545	37.414	108.86	0	0	0	0	-0.746006	0.40308	0.394608	0	0	0				0	-1	-1				0	-1	-1				0	-1	-1	0.26403	0.82743	0.0822686	0	0	0
B8BM87_ORYSI	136.93	22.69	22.023	21.577	0	0	0	0	23.547	0	0	0	0.7186	7.0818	0	0	0	22.052	17.244				0	1	1				0	1	1	4.79874	0.101854	0.992022	0	0	0	0.549339	0.179356	0.746285	0	0	0	-1.28716	0.122566	0.911629	0	0	0
Q5U1F5_ORYSJ	427.34	25.042	0	0	0	0	40.058	0	0	0	0	0	0	0	93.188	156.38	112.67	0	0				0	-1	-1	1.52438			0	0	0				0	1	1				0	-1	-1	2.25873	0.193827	0.712586	0	0	0
B9GDI1_ORYSJ	1122.1	123.48	0	235.36	248.43	92.11	0	129.25	0	0	2.4305	0	57.405	0	113.16	120.44	0	0	0	-1.8861	0.296494	0.527984	0	0	0				0	-1	-1				0	-1	-1	-0.083676	0.917548	0.0373711	0	0	0	-0.506449	0.36763	0.434589	0	0	0
Q2QP84_ORYSJ	0	0	0	0	0	0	0	0	0	0	0	0	0	0	0	0	0	0	0				0	0	0				0	0	0				0	0	0				0	0	0				0	0	0
B8BMF8_ORYSI	308.45	0	102.92	0	0	0	205.53	0	0	0	0	0	0	0	0	0	0	0	0				0	-1	-1				0	-1	-1				0	0	0				0	-1	-1				0	-1	-1
Q75T45_ORYSJ	10822	80.639	0	1404.2	2078.6	2372.3	1785.1	62.957	203.41	4.1038	705.4	126.36	1202.7	114.61	154.57	309.52	0	0	217.61	-1.21826	0.0568776	1.24506	0	0	0	-2.7141	0.0201152	1.69647	-1	0	-1	-1.49583	0.570446	0.243786	0	0	0	-2.62208	0.298315	0.525325	0	0	0	-1.78864	0.359907	0.44381	0	0	0
Q2QN87_ORYSJ	30824	2285	2829.6	2825.6	1163.9	1218.8	1900.2	2229.5	3052.6	2076.4	1487.6	798.99	1438.2	1550.6	1895.3	1621.5	601.93	966.95	880.99	0.0948888	0.856797	0.0671222	0	0	0	-0.421077	0.475291	0.32304	0	0	0	-0.515966	0.216064	0.665418	0	0	0	0.372808	0.160105	0.795596	0	0	0	-0.366798	0.113219	0.946081	0	0	0
B9GE66_ORYSJ	1551.5	0	370.36	101.3	0	83.062	0	0	0	0	289.58	0	233.51	149.57	36.07	0	232	8.6643	47.331	2.18488	0.0684344	1.16473	0	0	0	0.782608	0.791807	0.10138	0	0	0	-1.40227	0.166338	0.779008	0	0	0				0	-1	-1	-0.773462	0.560217	0.251644	0	0	0
Q0ILV0_ORYSJ	1182.1	0	267.73	0	0	0	0	0	0	0	0	0	0	539.18	375.15	0	0	0	0				0	0	0				0	0	0				0	0	0				0	-1	-1	1.4332	0.271838	0.56569	0	0	0
H2KWT1_ORYSJ	5884.9	380.86	742.14	645.84	1180.1	394.79	194.45	283.33	376.06	210.25	154.65	14.142	34.68	495.2	14.141	260.19	124.43	234.86	144.77	-2.68931	0.144065	0.841441	0	0	0	-1.24441	0.281207	0.550974	0	0	0	1.4449	0.10725	0.969603	0	0	0	-0.504422	0.141704	0.848617	0	0	0	-0.903979	0.229628	0.638974	0	0	0
B9GC24_ORYSJ	1514.2	221.71	556.07	162.15	0	104.02	7.2029	0	1.0826	0	0	15.957	0	55.649	102.47	10.988	89.883	98.954	88.054	-1.26679	0.75099	0.124366	0	0	0	1.31567	0.0975261	1.01088	0	0	0	2.58246	0.0105819	1.97544	1	0	1	-7.48971	0.222731	0.65222	0	0	0	-2.0281	0.0710236	1.1486	0	0	0
B8BNI3_ORYSI	12316	1396.2	453.51	94.626	532.27	124.08	255.48	337.87	483.42	796.43	981.56	531.16	112.55	1065.7	1645.8	611.17	1120.7	685.2	1088.4	1.18017	0.295856	0.52892	0	0	0	2.13276	0.0100604	1.99738	1	0	1	0.952594	0.149203	0.826223	0	0	0	0.0854427	0.937084	0.0282213	0	0	0	0.969143	0.356429	0.448028	0	0	0
B8BNM4_ORYSI	61.073	0	0	0	0	0	0	0	0	0	0	16.83	44.243	0	0	0	0	0	0				0	1	1				0	0	0				0	-1	-1				0	0	0				0	0	0
Q0IPE5_ORYSJ	421.05	0	0	71.573	78.694	0	0	0	0	0	0	72.142	0	0	108.14	90.503	0	0	0	0.45881			0	0	0				0	-1	-1				0	-1	-1				0	-1	-1	0.673676	0.478158	0.320428	0	0	0
Q2QV45_ORYSJ	886.41	196.99	44.926	272.14	0	0	0	39.041	42.448	137.06	0	0	0	28.607	0	125.21	0	0	0				0	0	0				0	0	0				0	0	0	-0.860394	0.3953	0.403073	0	0	0	-1.1375	0.401516	0.396297	0	0	0
B8BPD0_ORYSI	11.878	0	0	0	0	0	0	0	1.7169	0	0	0	8.7692	0	0	0	0	0	1.3921				0	1	1				0	1	1	-2.58496			0	0	0				0	1	1				0	0	0
Q2QS12_ORYSJ	2019.5	6.4225	162.31	253.55	137.72	20.543	310.2	0	121.46	179.68	143.65	14.43	77.216	105.8	50.676	225.48	3.2696	99.337	107.81	-0.834339	0.552947	0.257317	0	0	0	-0.84871	0.551295	0.258616	0	0	0	-0.0143712	0.98868	0.00494412	0	0	0	0.635791	0.509545	0.292817	0	0	0	0.119542	0.902122	0.0447346	0	0	0
B8BPQ2_ORYSI	540.54	0	16.803	0	0	13.043	4.7122	11.886	0	0	106.33	39.954	43.372	0	0	29.333	110.3	130.65	34.157	3.20282	0.10844	0.964811	0	0	0	3.82411	0.104091	0.982588	0	0	0	0.621291	0.396615	0.401631	0	0	0	0.308122			0	0	0	1.14684			0	0	0
Q5VNT5_ORYSJ	103.11	0	0	21.921	0	81.185	0	0	0	0	0	0	0	0	0	0	0	0	0				0	-1	-1				0	-1	-1				0	0	0				0	-1	-1				0	-1	-1
B9ET53_ORYSJ	196.3	0	0	0	48.607	67.046	63.128	0	0	0	17.516	0	0	0	0	0	0	0	0	-1.50641	0.208523	0.680846	0	0	0				0	-1	-1				0	-1	-1				0	0	0				0	0	0
B9ET62_ORYSJ	268.84	0	0	0	0	12.378	0	0	196.97	0	0	1.0275	0	0	0	0	0	0	58.464	-3.04439			0	0	0	2.96123			0	0	0	6.00562			0	0	0				0	1	1				0	0	0
Q5QM65_ORYSJ	872.25	337.47	393.65	141.13	0	0	0	0	0	0	0	0	0	0	0	0	0	0	0				0	0	0				0	0	0				0	0	0				0	-1	-1				0	-1	-1
B9EXE9_ORYSJ	1190.6	0	0	56.678	165.67	24.719	0	3.2421	77.214	0	40.741	100.35	15.712	24.328	140.16	20.579	159.94	183.94	177.36	-0.310679	0.813348	0.0897234	0	0	0	1.50267	0.0552747	1.25747	0	0	0	1.81335	0.00989951	2.00439	1	0	1	-0.0701878	0.980044	0.00875459	0	0	0	0.427077	0.865301	0.0628329	0	0	0
Q5JLS6_ORYSJ	82.11	0	0	7.469	15.837	0	9.4829	6.8333	4.9445	6.9439	1.2361	16.138	0	0	5.8082	7.4161	0	0	0	-0.174498	0.894886	0.0482323	0	0	0				0	-1	-1				0	-1	-1	0.152003	0.68573	0.163847	0	0	0	-0.0303736	0.666667	0.176091	0	0	0
B9F2B8_ORYSJ	2997.6	99.887	241.71	57.211	223.76	140.06	121.29	99.65	12.12	112.8	519.19	283.72	286.51	161.41	50.597	84.249	212.9	115.81	174.7	1.55433	0.0226676	1.64459	1	0	1	0.529977	0.167218	0.776716	0	0	0	-1.02436	0.058258	1.23464	0	0	0	-0.253223	0.75259	0.123441	0	0	0	-0.056634	0.938871	0.027394	0	0	0
Q9FUJ7_ORYSA	143.23	0	0	0	0	0	0	34.526	0	46.931	0	61.775	0	0	0	0	0	0	0				0	1	1				0	0	0				0	-1	-1				0	1	1				0	0	0
B9F4C9_ORYSJ	2021.2	114.56	57.801	0	133.37	0	109.38	142.54	43.912	78.109	155.87	260.45	248.1	0	172.3	333.89	106.25	64.697	0	1.18264	0.0903877	1.04389	0	0	0	-0.181562	0.62949	0.201011	0	0	0	-1.3642	0.0794357	1.09998	0	0	0	0.438121	0.643009	0.191783	0	0	0	1.65149	0.122621	0.911435	0	0	0
Q6K9T1_ORYSJ	13549	1199.5	1973.6	1125.6	631.66	769.24	955.34	480.47	546.6	162.46	576.08	1076	519.51	724.38	461.45	548.98	757.17	461.49	579.45	0.207368	0.706446	0.150921	0	0	0	-0.00155087	0.997073	0.00127298	0	0	0	-0.208919	0.650069	0.187041	0	0	0	-1.33109	0.0162114	1.79018	-1	0	-1	-0.996847	0.0149042	1.82669	-1	0	-1
B9F5Y2_ORYSJ	77.065	0	0	0	0	0	0	0	0	77.065	0	0	0	0	0	0	0	0	0				0	0	0				0	0	0				0	0	0				0	1	1				0	0	0
Q0DTY9_ORYSJ	405.63	0	7.4746	0	18.114	111.03	1.5875	0	0.93083	0.93083	37.999	36.688	28.885	28.422	7.0739	41.257	36.098	23.173	25.972	0.205361	0.854155	0.0684631	0	0	0	-0.00409275	0.997296	0.00117602	0	0	0	-0.209453	0.306118	0.514112	0	0	0	-2.24793	0	65535	-1	0	-1	2.24926	0.378023	0.422482	0	0	0
Q84JG8_ORYSI	69291	2649.5	4809.4	5026.7	3362	3031.4	2939.9	5966.6	7153.1	9389.3	1341.3	1853.2	2423.9	4661.7	5734	6184.5	578.75	1281.3	904.08	-0.345082	0.312744	0.504811	0	0	0	-1.30132	0.0118978	1.92453	-1	0	-1	-0.956239	0.102435	0.989551	0	0	0	1.35614	0.0116246	1.93462	1	0	1	0.700416	0.0281803	1.55005	1	0	1
Q10SS5_ORYSJ	65.059	0	0	0	0	0	0	0	0	0	0	0	0	0	0	0	46.211	18.848	0				0	0	0				0	1	1				0	1	1				0	0	0				0	0	0
Q851K9_ORYSJ	369.82	0	0	0.61422	57.759	8.2146	4.5696	0	0	0	14.249	16.935	82.058	0	0	0	91.65	42.351	51.419	1.24129	0.440163	0.356386	0	0	0	1.96632	0.0563159	1.24937	0	0	0	0.725024	0.406422	0.391023	0	0	0				0	-1	-1				0	-1	-1
B9FCW2_ORYSJ	222.57	17.686	0	0	21.054	19.37	0	0	0	0	26.551	0.5319	55.72	0	0	0	0	54.707	26.95	1.03084	0.558014	0.253355	0	0	0	1.67557	0.161885	0.790794	0	0	0	0.644728	0.558982	0.252602	0	0	0				0	-1	-1				0	-1	-1
Q7XK93_ORYSJ	27.9	0	0	0	0	0	0	0	0	0	14.113	0	0	0	0	0	13.786	0	0				0	1	1				0	1	1	0.0544478			0	0	0				0	0	0				0	0	0
B9FK56_ORYSJ	99803	7976.9	14833	10339	4319.1	7428	4443	4165.5	4713.8	5635.6	2258.5	2291.1	1985.6	6057	6369	7106.4	4139.4	2650.2	3091.4	-0.919197	0.0377478	1.42311	-1	0	-1	-0.253564	0.420068	0.37668	0	0	0	0.665633	0.0318552	1.49682	1	0	1	-0.67061	0.0129252	1.88856	-1	0	-1	-0.456356	0.0226768	1.64442	0	0	0
Q5TKF4_ORYSJ	10438	290.22	525.66	151.16	1421.6	1354	1154	658.54	618.6	868.16	450.32	523.18	254.59	452.89	8.0611	146.78	517.29	454.61	588.46	-1.30542	0.00368996	2.43298	-1	0	-1	-0.871483	0.00513322	2.28961	-1	0	-1	0.433935	0.202906	0.692705	0	0	0	1.68923	0.00616444	2.21011	1	0	1	-0.32537	0.756505	0.121188	0	0	0
Q2QUH0_ORYSJ	209.14	0	0	0	0	0	0	0	88.563	0	120.58	0	0	0	0	0	0	0	0				0	1	1				0	0	0				0	-1	-1				0	1	1				0	0	0
B9FS66_ORYSJ	86.532	0	0	0	0	0.99015	0.85682	0	0	0	0	0	0	0	0	0	0	35.775	48.911				0	-1	-1	5.91886	0.033464	1.47542	1	0	1				0	1	1				0	0	0				0	0	0
Q67UK9_ORYSJ	4747.7	617.17	699.77	247.84	85.146	0	0	505.68	776.07	642.43	36.547	0	1.8278	62.222	211.11	487.45	2.0959	372.35	0	-1.67302	0.389987	0.40895	0	0	0	1.76702	0.751224	0.124231	0	0	0	3.44004	0.457118	0.339972	0	0	0	0.784673	0.0964723	1.0156	0	0	0	-0.8483	0.284122	0.546495	0	0	0
B9FXN4_ORYSJ	9.5876	0	9.5876	0	0	0	0	0	0	0	0	0	0	0	0	0	0	0	0				0	0	0				0	0	0				0	0	0				0	-1	-1				0	-1	-1
B9FXX1_ORYSJ	301.33	8.3615	4.1418	21.379	13.213	0	0	16.627	18.802	19.728	1.9576	52.722	46.596	36.442	3.1959	27.011	0	31.152	0	1.97226	0.515906	0.287429	0	0	0	1.88194			0	0	0	-0.0903108	0.954994	0.0199996	0	0	0	1.13505	0.0662413	1.17887	0	0	0	1.17142	0.336254	0.473333	0	0	0
B9FZK5_ORYSJ	140.12	9.2715	0	10.635	0	0	0	0	0	0	23.207	20.584	53.345	0	0	23.074	0	0	0				0	1	1				0	0	0				0	-1	-1				0	-1	-1	1.12199	0	65535	1	0	1
Q6H5B5_ORYSJ	7443.4	745.7	1346.9	591.98	499.59	791.64	588.21	138.04	0	80.72	359.87	331.94	503.47	228.67	148.42	22.338	468.44	293.22	304.31	-0.273532	0.439229	0.357309	0	0	0	-0.384357	0.267819	0.572158	0	0	0	-0.110825	0.730958	0.136108	0	0	0	-2.48835	0.030705	1.51279	-1	0	-1	-2.34806	0.0124406	1.90516	-1	0	-1
B9G3U8_ORYSJ	21147	3028.2	2632.9	3317.6	604.84	509.55	945.79	558.94	652.25	915.14	1321.1	715.48	539.71	1095	662.15	1293.9	661.14	677.55	1015.7	0.588653	0.356686	0.447714	0	0	0	0.573249	0.310452	0.508006	0	0	0	-0.0154036	0.973199	0.0117985	0	0	0	-1.62875	0.0124324	1.90545	-1	0	-1	-1.34219	0.0191568	1.71768	-1	0	-1
B9G449_ORYSJ	11488	1091.1	1673.5	1554.9	593.98	437.28	187.08	278.77	228.94	422.92	830.62	550.92	289.26	507.05	622.54	460.79	717.1	688.57	352.62	0.891207	0.169351	0.771213	0	0	0	1.04997	0.0665113	1.1771	0	0	0	0.158763	0.733904	0.134361	0	0	0	-1.71602	0.001339	2.87322	-1	0	-1	-1.13385	0.00470555	2.32739	-1	0	-1
B9G4P3_ORYSJ	1330.4	34.216	201.99	51.683	90.72	130.64	125.43	58.911	68.544	83.207	53.933	34.029	27.004	32.277	27.878	156.47	56.777	85.331	11.388	-1.26679	0.0470471	1.32747	-1	0	-1	-0.78182	0.250944	0.600422	0	0	0	0.484967	0.550973	0.25887	0	0	0	0.183473	0.786473	0.104316	0	0	0	-0.10032	0.924302	0.0341863	0	0	0
Q8W3C6_ORYSJ	326.11	0	171.01	133.79	0	0	0	0	0	0	0	1.8135	0	0	0	0	0	18.218	1.2848				0	1	1				0	1	1	2.5502	0.674599	0.170954	0	0	0				0	-1	-1				0	-1	-1
B9G786_ORYSJ	8301.8	0	0	297.96	1241.3	1287.9	1276.9	291.77	553.47	628.74	1023.8	472.26	535.83	0	0	0	0	0	691.88	-0.569711	0.173976	0.759509	0	0	0	-0.360777	0.485303	0.313987	0	0	0	0.208935	0.757447	0.120648	0	0	0	1.15001	0.30463	0.516228	0	0	0				0	-1	-1
B9GBE8_ORYSJ	3502.5	172.15	210.75	132.08	300.74	253.35	253.17	149.26	45.762	52.825	433.54	290.12	271.64	78.707	330.29	201.08	122.75	75.881	128.44	0.658983	0.0517573	1.28603	0	0	0	-0.853631	0.0308264	1.51108	-1	0	-1	-1.51261	0.00745309	2.12766	-1	0	-1	-0.55482	0.35285	0.45241	0	0	0	0.537103	0.483194	0.315879	0	0	0
Q10NA1_ORYSJ	0	0	0	0	0	0	0	0	0	0	0	0	0	0	0	0	0	0	0				0	0	0				0	0	0				0	0	0				0	0	0				0	0	0
C7IWD0_ORYSJ	428920	23195	59975	36158	27822	21786	22172	9914.5	11272	7568.4	28871	29873	26331	20378	19069	18438	20285	22333	23478	0.617922	0.0112517	1.94878	1	0	1	0.333926	0.138814	0.857566	0	0	0	-0.283995	0.0650794	1.18656	0	0	0	-1.50051	0.0183057	1.73741	-1	0	-1	-0.695794	0.0902016	1.04479	0	0	0
C7IWF4_ORYSJ	643.49	0	4.9578	0	0	0	0	173.07	0	0	103.56	0	86.988	0	274.92	0	0	0	0				0	1	1				0	0	0				0	-1	-1	5.96963			0	0	0	6.51833			0	0	0
C7J6V0_ORYSJ	7147.7	610.61	427.71	621.25	0	513.92	286.13	84.399	0	107.02	442.69	499.77	384.27	885.88	710.12	539.86	150.79	402.13	481.18	0.487414	0.0877174	1.05691	0	0	0	0.229664	0.74119	0.13007	0	0	0	-0.25775	0.576875	0.238919	0	0	0	-2.09195	0.0592369	1.22741	0	0	0	0.613815	0.205872	0.686403	0	0	0
D3W4H3_ORYSA	1103.7	124.31	81.496	188.13	31.941	53.193	23.123	0	27.555	2.7417	76.561	65.152	0	0	0	0	148.17	135.42	145.93	1.35689	0.0071466	2.1459	1	0	1	2.49044	8.54625e-05	4.06822	1	0	1	1.13355	0.00202868	2.69279	1	0	1	-2.6869	0.104844	0.979456	0	0	0				0	-1	-1
H2KWU8_ORYSJ	29552	638.43	1798.1	1612.8	2260.6	1986.1	2412	719.98	573.14	546.96	2312.9	2762.1	1949.3	1038.8	991.56	1053	2688.9	2229.3	1977.7	0.420081	0.202453	0.693675	0	0	0	0.461919	0.122932	0.910334	0	0	0	0.041838	0.815244	0.0887122	0	0	0	-0.594843	0.204004	0.690361	0	0	0	-0.062987	0.855538	0.0677608	0	0	0
H5ZXB0_ORYSI	20030	1525	1246.9	934.9	935.99	437.73	555.44	1689.7	1047.8	1092	285.55	272.3	570.27	2204.7	1454.5	1327.4	1655.4	1382	1412.7	-0.368739	0.495648	0.304827	0	0	0	1.66312	0.000765081	3.11629	1	0	1	2.03186	0.000675032	3.17068	1	0	1	0.501854	0.270647	0.567596	0	0	0	0.68729	0.195633	0.708557	0	0	0
Q5UJF9_ORYSI	1754.1	182.66	341.63	192.76	43.505	53.25	18.405	23.745	135.5	41.959	46.211	57.996	229.94	92.895	66.611	71.961	47.33	46.576	61.19	2.03552	0.246873	0.607526	0	0	0	0.969163	0.0360613	1.44296	1	0	1	-1.06636	0.40294	0.39476	0	0	0	-1.30971	0.0617009	1.20971	0	0	0	-1.30634	0.00719215	2.14314	-1	0	-1
J3JRU9_ORYSA	4914.9	755.13	1262.4	1023.1	199.48	95.518	185.55	37.62	29.167	52.35	68.13	110.73	56.838	90.079	206.88	256.65	180.7	134.04	170.4	-0.694826	0.266465	0.574361	0	0	0	0.419816	0.308053	0.511374	0	0	0	1.11464	0.0154602	1.81078	1	0	1	-4.16533	5.17602e-05	4.286	-1	0	-1	-2.18828	0.000423245	3.37341	-1	0	-1
Q10Q59_ORYSJ	207.29	26.609	0	0	0	22.257	0	0	0	0	0	42.778	24.109	0	0	0	78.771	12.765	0	1.18057	0.437411	0.35911	0	0	0	1.59694	0.681888	0.166287	0	0	0	0.416363	0.765622	0.115986	0	0	0				0	-1	-1				0	-1	-1
Q01HJ9_ORYSA	0	0	0	0	0	0	0	0	0	0	0	0	0	0	0	0	0	0	0				0	0	0				0	0	0				0	0	0				0	0	0				0	0	0
Q7XMG3_ORYSJ	90.966	4.4981	9.0337	5.1907	0	3.664	0	5.2942	3.3409	0	0.83543	0	27.219	14.94	0	5.4821	0.66834	7.3133	3.4867	2.53605	0.702865	0.153128	0	0	0	0.678072	0.737889	0.132009	0	0	0	-1.85798	0.393127	0.405467	0	0	0	0.0395284	0.913434	0.0393229	0	0	0	1.05889	0.297286	0.526826	0	0	0
Q01L00_ORYSA	569.05	0	0	0	0	0	0	0	0	0	0	416.92	152.13	0	0	0	0	0	0				0	1	1				0	0	0				0	-1	-1				0	0	0				0	0	0
Q7XVM2_ORYSJ	2445.8	122.22	128.12	156.42	337.76	228.46	188.9	2.1457	55.057	51.29	128.02	121.01	45.546	156.92	78.838	88.884	86.852	41.457	427.9	-0.970777	0.045608	1.34096	-1	0	-1	0.0913836	0.933289	0.0299837	0	0	0	1.06216	0.493078	0.307085	0	0	0	-1.45427	0.0401993	1.39578	-1	0	-1	-0.0550669	0.899343	0.0460747	0	0	0
Q7XW18_ORYSJ	613.57	0	0	0	0	0	0	182.19	189.76	0	0	241.63	0	0	0	0	0	0	0				0	1	1				0	0	0				0	-1	-1				0	1	1				0	0	0
Q7XSW7_ORYSJ	365.03	31.797	197.93	46.066	0	32.465	0	0	0	0	2.6255	0	0	17.558	17.886	18.706	0	0	0	-3.1375			0	0	0				0	-1	-1				0	-1	-1				0	-1	-1	-1.91073	0.203071	0.692353	0	0	0
Q7XTK1_ORYSJ	748.71	1.1078	5.1794	15.644	56.714	47.692	111.04	0	0	0.78388	91.62	81.193	82.835	54.786	15.144	17.009	65.458	52.145	50.364	0.507638	0.358746	0.445213	0	0	0	-0.03085	0.961333	0.0171263	0	0	0	-0.538488	0.0016912	2.7718	0	0	0	-2.87447	0.56098	0.251053	0	0	0	2.31316	0.178977	0.747204	0	0	0
Q01N37_ORYSA	122.85	11.231	0	2.2497	4.4994	0	0	0	0	0	0	0	0	31.32	30.034	30.361	1.7305	11.422	0				0	-1	-1	1.16993	0.739853	0.130855	0	0	0				0	1	1				0	-1	-1	2.23522	0.0122034	1.91352	1	0	1
Q6ZL37_ORYSJ	1864.7	83.398	0	124.08	169.46	142.55	70.844	2.5486	0.71716	46.817	239.3	184.29	130.4	111.57	80.348	87.222	185.88	14.552	190.72	0.961175	0.0352084	1.45335	1	0	1	0.552128	0.526359	0.278718	0	0	0	-0.409047	0.535334	0.271375	0	0	0	-2.30266	0.0521137	1.28305	0	0	0	-0.0111298	0.971512	0.0125517	0	0	0
Q0DB64_ORYSJ	0	0	0	0	0	0	0	0	0	0	0	0	0	0	0	0	0	0	0				0	0	0				0	0	0				0	0	0				0	0	0				0	0	0
Q0DC10_ORYSJ	13548	714.63	1268	643.34	1379.1	904.68	947.95	144.55	233.48	279.68	575.9	479.65	637.47	209.34	224.88	384.42	1690.2	1170.8	1660.4	-0.547987	0.090206	1.04476	0	0	0	0.942236	0.0230516	1.6373	1	0	1	1.49022	0.00608372	2.21583	1	0	1	-1.47432	0.0101902	1.99182	-1	0	-1	-1.40185	0.00978021	2.00965	-1	0	-1
Q0DDJ2_ORYSJ	1027	0	0	0	0	0	0	328.56	0	171.78	3.3707	0	171.58	0	0	0	194.88	156.88	0				0	1	1				0	1	1	0.968778	0.431642	0.364876	0	0	0				0	1	1				0	0	0
Q0DEU8_ORYSJ	377240	24034	37628	38729	19138	18768	17486	15544	15455	16492	15464	13463	11930	23543	26354	26877	18474	18844	19017	-0.0759804	0.649792	0.187225	0	0	0	0.470112	0.026491	1.5769	0	0	0	0.546093	0.00305502	2.51499	0	0	0	-0.580453	0.0374976	1.426	0	0	0	-0.0988723	0.616441	0.210108	0	0	0
Q8H811_ORYSJ	0	0	0	0	0	0	0	0	0	0	0	0	0	0	0	0	0	0	0				0	0	0				0	0	0				0	0	0				0	0	0				0	0	0
Q6K1R5_ORYSJ	39180	1223.9	1866.9	2287.8	2182	2127.4	2204.9	1124.9	2270.3	1408.3	3615.1	1773.6	2153.6	2031.2	2258.6	3255.5	2678.5	2224.9	2492.4	0.549627	0.205209	0.687803	0	0	0	0.613781	0.0271428	1.56635	1	0	1	0.0641538	0.8276	0.0821796	0	0	0	0.326968	0.46011	0.337138	0	0	0	0.745603	0.0329947	1.48156	1	0	1
Q25A09_ORYSA	130.33	51.338	36.642	42.346	0	0	0	0	0	0	0	0	0	0	0	0	0	0	0				0	0	0				0	0	0				0	0	0				0	-1	-1				0	-1	-1
Q0INU1_ORYSJ	1978.5	0	0	0	0	0	1978.5	0	0	0	0	0	0	0	0	0	0	0	0				0	-1	-1				0	-1	-1				0	0	0				0	0	0				0	0	0
Q0IPF7_ORYSJ	196.56	0	0	0	0	0	0	82.045	0	78.243	0	0	36.27	0	0	0	0	0	0				0	1	1				0	0	0				0	-1	-1				0	1	1				0	0	0
Q0IWS0_ORYSJ	23848	1797.1	3039.2	1369.8	471.88	362.98	407.17	1471.3	2013.8	2655.8	604.78	679.02	308.75	2475.4	2592.1	2156.3	713.63	390.16	338.69	0.710451	0.1514	0.819875	0	0	0	0.633721	0.196401	0.706857	0	0	0	-0.0767307	0.86542	0.0627731	0	0	0	0.506282	0.200385	0.698135	0	0	0	0.547905	0.118338	0.926875	0	0	0
Q0JDZ7_ORYSJ	40822	1988.6	2262.8	1563.1	2706.9	1103.2	964.29	1198.4	1787.7	2053.5	2259	3342.3	4631.5	1059	818.99	2321.7	4141.1	2083.9	4536.1	1.55508	0.0574779	1.2405	0	0	0	1.68673	0.0450234	1.34656	1	0	1	0.13165	0.789883	0.102437	0	0	0	0.271585	0.370518	0.43119	0	0	0	-0.262661	0.527342	0.277908	0	0	0
Q0JF69_ORYSJ	3323.1	0	0	0	0	0	0	0	0	0	0	0	0	3323.1	0	0	0	0	0				0	0	0				0	0	0				0	0	0				0	0	0				0	1	1
Q7XTB3_ORYSJ	56.83	0	0	0	0	0	0	0	0	0	0	0	0	0	56.83	0	0	0	0				0	0	0				0	0	0				0	0	0				0	0	0				0	1	1
Q0JG30_ORYSJ	1956.3	376.05	0	255.1	0	477.32	0	328.21	204.6	136.33	0	0	0	0	0	178.7	0	0	0				0	-1	-1				0	-1	-1				0	0	0	-0.179624	0.76267	0.117663	0	0	0	-0.924667	0.479324	0.319371	0	0	0
Q10A77_ORYSJ	3032	0	0	311.51	0	29.124	0	149.29	89.958	123.44	0	98.985	201.28	213.27	175.04	298.84	718.16	287.99	335.07	2.96301	0.391513	0.407254	0	0	0	4.53411	0.224025	0.649703	0	0	0	1.5711	0.167569	0.775807	0	0	0	-0.927958	0.0947486	1.02343	0	0	0	-0.248723	0.398204	0.399894	0	0	0
Q10EJ0_ORYSJ	1684.7	0	554.86	739.64	0	0	0	0	0	0	2.9501	0	0	387.2	0	0	0	0	0				0	1	1				0	0	0				0	-1	-1				0	-1	-1	-0.302822	0.74416	0.128334	0	0	0
Q2QMU0_ORYSJ	29.936	6.2202	0	5.7473	0	0	0	0	0	0	0	5.6503	6.9113	0	0	0	3.298	0	2.109				0	1	1				0	1	1	-1.24101	0.0532084	1.27402	0	0	0				0	-1	-1				0	-1	-1
Q10JD1_ORYSJ	2475.8	185.66	187.64	90.756	10.918	250.22	233.47	158.23	146.4	290.12	0.37142	167.14	0	192.2	146.73	307.31	52.377	56.014	0.26751	-0.669279	0.66841	0.174957	0	0	0	-1.86848	0.225266	0.647305	0	0	0	-1.1992	0.528595	0.276877	0	0	0	0.829631	0.169965	0.76964	0	0	0	0.701453	0.135774	0.867183	0	0	0
Q10L71_ORYSJ	2040.9	258.74	42.681	48.684	232.62	1.9505	66.444	0.85594	0	0	292.33	226.35	164.68	19.18	30.987	44.799	213.35	148.9	248.38	1.59418	0.0490131	1.30969	1	0	1	1.52781	0.0697864	1.15623	0	0	0	-0.0663679	0.833605	0.0790397	0	0	0	-6.63783	0.539431	0.268064	0	0	0	-1.80494	0.350842	0.454888	0	0	0
Q10LF0_ORYSJ	136.64	0	0	18.701	19.622	0	0	0	12.41	35.141	0	17.183	33.586	0	0	0	0	0	0	0.972519	0.554741	0.25591	0	0	0				0	-1	-1				0	-1	-1	0.768409	0.702585	0.153301	0	0	0				0	-1	-1
Q10ML1_ORYSJ	1032.5	162	0	236.05	461.07	173.38	0	0	0	0	0	0	0	0	0	0	0	0	0				0	-1	-1				0	-1	-1				0	0	0				0	-1	-1				0	-1	-1
Q9ZSS9_ORYSA	224.24	0	0	0	0	0	0	0	0	224.24	0	0	0	0	0	0	0	0	0				0	0	0				0	0	0				0	0	0				0	1	1				0	0	0
Q10NA9_ORYSJ	16792	1139.7	1361.8	1957.2	1068.6	963.32	577.71	625.61	551.78	428.73	741.49	669.33	1362.4	525.96	1551.6	1252.8	736.52	463.75	813.93	0.526668	0.321122	0.49333	0	0	0	0.127829	0.66846	0.174925	0	0	0	-0.39884	0.460075	0.337172	0	0	0	-0.996314	0.0603101	1.21961	0	0	0	-0.16031	0.759574	0.11943	0	0	0
Q10NB1_ORYSJ	155.73	0	0	0	0	155.73	0	0	0	0	0	0	0	0	0	0	0	0	0				0	-1	-1				0	-1	-1				0	0	0				0	0	0				0	0	0
Q6ZH98_ORYSJ	432850	15006	25468	24149	27522	38261	26876	14519	16273	13943	23192	24154	23538	22407	34421	37678	25628	21838	17973	-0.00162681	0.99258	0.00323464	0	0	0	-0.0526163	0.789409	0.102698	0	0	0	-0.0509895	0.684573	0.16458	0	0	0	-0.0232204	0.890383	0.0504231	0	0	0	0.831736	0.0354472	1.45042	1	0	1
Q259F9_ORYSA	41.572	0	0	0	0	0	0	0	0	0	20.384	0	0	0	0	21.189	0	0	0				0	1	1				0	0	0				0	-1	-1				0	0	0				0	1	1
Q25AL6_ORYSA	9666.3	428.47	553.28	417.58	298.49	1255.7	701.03	313.94	407.59	341.32	468.76	577.11	645.6	650.6	571.21	832.4	203.31	524.12	475.8	-0.0347756	0.95016	0.0222032	0	0	0	-0.443104	0.533903	0.272538	0	0	0	-0.408328	0.351575	0.453982	0	0	0	0.0938107	0.507112	0.294896	0	0	0	0.815977	0.00111691	2.95198	1	0	1
Q8HCP7_ORYSJ	0	0	0	0	0	0	0	0	0	0	0	0	0	0	0	0	0	0	0				0	0	0				0	0	0				0	0	0				0	0	0				0	0	0
Q8HCQ3_ORYSJ	3301.7	147.92	352.2	251.72	195.03	237.67	131.5	0	173.16	0	276.97	292.44	0	21.851	514.64	184.76	98.305	161.5	262	0.979335	0.00638637	2.19475	1	0	1	0.403545	0.473497	0.324683	0	0	0	-0.57579	0.306695	0.513293	0	0	0	-0.00393105	0.993119	0.0029986	0	0	0	0.309707	0.784205	0.105571	0	0	0
Q2QND6_ORYSJ	1098.1	38.994	0	0	0	0	0	0	0	0	0	0	0	0	1059.1	0	0	0	0				0	0	0				0	0	0				0	0	0				0	-1	-1	4.90894			0	0	0
Q2QNV2_ORYSJ	3576.3	518.86	530.93	399.29	452.44	1006.2	183.17	0	46.404	0	0	364.77	0	0	0	0	74.25	0	0	-0.0761341	0.953514	0.0206728	0	0	0	-2.40201	0.408278	0.389044	0	0	0	-2.32588			0	0	0	-2.92186	0.081393	1.08941	0	0	0				0	-1	-1
Q2QSR7_ORYSJ	64455	4268.5	5828.6	5702.9	3035.6	3747.1	3307.9	5243.2	3234	4419	1757.8	2490.8	1356.5	3749.6	6487.8	5166.7	1698.6	1235.2	1725	-0.486797	0.19293	0.7146	0	0	0	-0.676089	0.063673	1.19604	0	0	0	-0.189292	0.582695	0.234559	0	0	0	0.200848	0.446137	0.350532	0	0	0	0.250309	0.456059	0.340979	0	0	0
Q2QTK0_ORYSJ	3355300	155880	228800	211010	135450	143460	104930	302660	289890	298300	108010	96705	78499	220840	262380	261300	142580	159210	155390	-0.0532194	0.616782	0.209868	0	0	0	0.722768	0.00317758	2.4979	1	0	1	0.775988	0.00385041	2.41449	1	0	1	1.07872	9.25592e-05	4.03358	1	0	1	0.608058	0.0144464	1.84024	1	0	1
Q2QV23_ORYSJ	550.43	120.35	19.279	0	0	1.3778	0.75856	57.558	47.988	55.665	0	89.476	17.467	0	74.237	66.277	0	0	0	5.94419	0.277628	0.556537	0	0	0				0	-1	-1				0	-1	-1	-0.0766756	0.936873	0.0283193	0	0	0	0.0728053	0.955453	0.0197905	0	0	0
Q2QWU7_ORYSJ	2253.3	34.635	59.678	24.774	153.44	43.915	2.4828	89.918	26.347	51.766	145.51	0	320.91	217.99	215.95	302.53	172.11	219.8	171.56	2.37733	0.109376	0.961077	0	0	0	2.12	0.0121848	1.91418	1	0	1	-0.257327	0.655955	0.183126	0	0	0	1.03853	0.215415	0.666725	0	0	0	2.93054	4.94909e-05	4.30547	1	0	1
Q9AVG1_ORYSJ	575.56	103.15	187.55	0	0	119.6	0	0	0	80.212	0	0	0	0	1.4601	83.588	0	0	0				0	-1	-1				0	-1	-1				0	0	0	-0.311648	0.49623	0.304317	0	0	0	-1.62506	0.176431	0.753424	0	0	0
Q2R2H5_ORYSJ	71.878	0	0	0	0	0	11.415	0	0.6153	1.8635	0	0	0	0	0	57.445	0	0	0.53839				0	-1	-1	-4.45943			0	0	0				0	1	1				0	1	1				0	1	1
Q8L8I4_ORYSJ	543.65	0	0	21.257	0	0	7.0259	0	0	0	298.62	0	26.667	0	69.379	0	38.768	0	81.935	4.48829	0.621865	0.206304	0	0	0	3.24511	0.424321	0.372306	0	0	0	-1.24317	0.560498	0.251426	0	0	0				0	-1	-1	2.05285			0	0	0
Q2RBM4_ORYSJ	632.66	6.6462	0	0	0	0	71.751	36.332	0	43.913	122.92	171.13	0	65.925	0.43263	0	73.526	40.083	0	1.04629	0.384199	0.415443	0	0	0	-0.278802	0.727998	0.13787	0	0	0	-1.3251	0.122224	0.912844	0	0	0	2.8371	0.100088	0.999617	0	0	0	2.42626	0.716479	0.144796	0	0	0
Q339G9_ORYSJ	2180.1	167.2	464.77	411.04	0	83.357	0	0	68.791	171.14	0	199.57	0	0	330.44	164.82	0	118.98	0	1.83188			0	0	0	1.13166			0	0	0	-0.700215			0	0	0	-1.00947	0.203638	0.691142	0	0	0	-0.141498	0.828658	0.0816247	0	0	0
Q36688_ORYSA	1222.4	217.19	197.49	268.33	169.92	179.95	105.69	5.9637	0	10.737	17.013	9.225	0	8.3054	5.2182	11.074	5.329	2.9818	8.0175	-3.16672	0.00100117	2.99949	-1	0	-1	-4.30807	5.59571e-05	4.25214	-1	0	-1	-1.14136	0.125897	0.899986	0	0	0	-4.31718	0.0178487	1.74839	-1	0	-1	-4.59246	0.00349722	2.45628	-1	0	-1
Q5N725_ORYSJ	352820	13403	17573	17400	36721	34598	25071	13820	13685	9942.3	25281	22430	24704	14066	20886	19552	15532	16819	11334	-0.0125293	0.84624	0.0725065	0	0	0	-0.673807	0.00383156	2.41662	-1	0	-1	-0.661278	0.00701008	2.15428	-1	0	-1	0.120296	0.553473	0.256903	0	0	0	0.447586	0.125395	0.901721	0	0	0
Q53NM9_ORYSJ	170130	9976	13263	13709	13159	11487	10744	5502.7	6588.1	6782.4	9113.9	9699.6	9191.4	9037.8	9020.4	8576.9	9121.3	8741.9	6417.4	0.0404442	0.782198	0.106683	0	0	0	-0.100828	0.577735	0.238271	0	0	0	-0.141272	0.329201	0.482539	0	0	0	-0.482886	0.0344577	1.46271	0	0	0	-0.188375	0.328447	0.483535	0	0	0
Q5JKZ9_ORYSJ	725.57	23.643	11.968	74.861	50.365	27.925	19.959	0.52318	31.509	34.717	41.482	84.3	41.352	0	8.0572	0.29645	89.972	35.585	149.06	1.20796	0.113149	0.946351	0	0	0	2.01127	0.122593	0.911533	0	0	0	0.803308	0.357534	0.446683	0	0	0	-0.320901	0.776575	0.109816	0	0	0	-2.82597	0.299618	0.523432	0	0	0
Q5JNB0_ORYSJ	31930	1476.8	3948.1	2125.7	1248.2	2002.5	459.01	1452.3	1709.2	2346.9	1442.8	1654.1	1767.6	2218.2	1901.5	1204	1748	1994.9	1229.8	0.876016	0.072248	1.14117	0	0	0	0.967586	0.0666571	1.17615	0	0	0	0.0915706	0.699826	0.15501	0	0	0	0.0997424	0.774597	0.110924	0	0	0	-0.123595	0.776239	0.110004	0	0	0
Q5K3B1_ORYSA	27786	2129.8	1779	1456.2	1602.3	1278.2	357.83	2838.6	2204.5	2631.7	746.35	0	434.44	2406	1244.1	2508.6	1237.3	1781.7	1149.9	-0.416304	0.561848	0.250381	0	0	0	0.925133	0.0826316	1.08285	0	0	0	1.34144	0.0509013	1.29327	0	0	0	0.969918	0.0177193	1.75155	1	0	1	0.417301	0.32712	0.485292	0	0	0
Q5N7Y1_ORYSJ	6707.8	395.01	441.4	614.87	1303.9	1612.1	825.22	103.12	0	0	0	845.88	258.67	0	233.92	0	0	0	73.773	-0.717068	0.236886	0.625461	0	0	0	-3.50263	0.0408474	1.38884	-1	0	-1	-2.78556	0.516381	0.28703	0	0	0	-1.73245	0.168195	0.774186	0	0	0	-0.66944	0.377291	0.423323	0	0	0
Q5SMS8_ORYSJ	1709.8	136.88	4.3868	117.95	0	171.71	196.18	14.257	69.366	111.31	25.224	97.88	99.573	109.53	0	0	335.38	116.17	103.95	-1.02427	0.170436	0.768438	0	0	0	0.304385	0.732511	0.135186	0	0	0	1.32865	0.207479	0.683025	0	0	0	-0.0898268	0.929296	0.0318459	0	0	0	0.541595	0.691285	0.160343	0	0	0
Q7XSU7_ORYSJ	6911.4	204.43	476.21	517.39	1513.2	80.499	69.27	511.39	0	0	923.78	685.41	0	0	850.54	0	0	909.69	169.58	1.02609	0.414199	0.382791	0	0	0	0.579544	0.732251	0.13534	0	0	0	-0.446543	0.649623	0.187339	0	0	0	0.906566	0.182359	0.739074	0	0	0	1.52109	0.0501739	1.29952	0	0	0
Q9ST82_ORYSA	24819	401.12	177.37	496.91	5185.4	5906.6	3536.8	492.98	174.28	297.73	786.72	1112.5	1920.9	643.87	1517.1	1082.7	463.42	524.67	98.162	-1.50212	0.00491563	2.30842	-1	0	-1	-3.29348	0.000134572	3.87105	-1	0	-1	-1.79136	0.0841962	1.07471	0	0	0	0.257183	0.700413	0.154646	0	0	0	1.79725	0.0640871	1.19323	0	0	0
Q5VN30_ORYSJ	0	0	0	0	0	0	0	0	0	0	0	0	0	0	0	0	0	0	0				0	0	0				0	0	0				0	0	0				0	0	0				0	0	0
Q5W6Z3_ORYSJ	82.45	0	9.2698	0	0	0	0	27.638	29.21	0	5.7579	0	0	0	0	0	5.9646	2.5332	2.0759				0	1	1				0	1	1	-0.551015	0.525421	0.279493	0	0	0	2.40718	0.0222668	1.65234	1	0	1				0	-1	-1
Q9ZSU6_ORYSA	2284.1	7.014	119.84	714.12	7.8907	9.7923	627.57	18.516	16.244	52.43	5.7122	0	54.878	56.933	188.68	140.37	114.66	78.652	70.799	-2.72241	0.548214	0.26105	0	0	0	-1.17991	0.596591	0.224324	0	0	0	1.5425	0.0893862	1.04873	0	0	0	-2.8001	0.354803	0.450013	0	0	0	-0.856757	0.620909	0.206972	0	0	0
Q5Z8E4_ORYSJ	238.61	0	0	0	0	0	238.61	0	0	0	0	0	0	0	0	0	0	0	0				0	-1	-1				0	-1	-1				0	0	0				0	0	0				0	0	0
Q5ZE49_ORYSJ	3735.3	0	0	0	0	0	0	437.62	359.25	438.31	0	1062	1438.2	0	0	0	0	0	0				0	1	1				0	0	0				0	-1	-1				0	1	1				0	0	0
Q9XFZ3_ORYSJ	53533	2912.8	4417.4	3763.8	3356.5	2992.5	3071.5	1561	2346.7	1853.8	3249.9	5338.5	3917.6	1769.7	2091.9	2235.9	3894.4	3451.6	1307.5	0.781527	0.0791821	1.10137	0	0	0	0.292301	0.541038	0.266772	0	0	0	-0.489226	0.308397	0.51089	0	0	0	-0.445265	0.0430329	1.3662	0	0	0	-0.577507	0.00377748	2.4228	0	0	0
Q653Z1_ORYSJ	4705.9	246.31	527.24	49.311	274.52	487.64	285.08	704.28	452.82	905.66	44.802	182.39	166.06	116.86	0	0	39.451	25.163	198.28	-0.989043	0.104393	0.981328	0	0	0	-1.47684	0.0886331	1.0524	0	0	0	-0.487794	0.647932	0.188471	0	0	0	1.89891	0.0294625	1.53073	1	0	1	-0.791225	0.671782	0.172772	0	0	0
Q657P0_ORYSJ	544.6	38.611	11.553	42.456	5.1837	38.008	2.5999	3.1941	30.705	21.265	11.002	11.991	39.11	34.168	23.391	53.436	97.103	19.23	61.595	0.994264	0.446381	0.350294	0	0	0	2.54039	0.0956165	1.01947	0	0	0	1.54613	0.171327	0.766174	0	0	0	-0.372809	0.666728	0.176051	0	0	0	0.389821	0.498977	0.301919	0	0	0
Q65X66_ORYSJ	32323	2247.2	2150.3	2521.4	31.911	471.28	5.0609	3148.7	1087.6	1017.4	1119.6	1555.1	664.55	5799.8	6372.3	3441.5	331.67	0	357.97	3.25492	0.0230179	1.63793	1	0	1	1.6506	0.164009	0.785133	0	0	0	-1.60433	0.111171	0.954009	0	0	0	0.0747174	0.911494	0.0402461	0	0	0	1.46144	0.0503248	1.29822	0	0	0
Q84UH5_ORYSA	56578	1418.1	2658.2	1526	2327.8	2373.4	1659.5	4882.8	4615.1	6315.5	2424.2	2909.8	1674.2	2517.6	3818.2	4562.4	3735.8	3665.8	3493.5	0.534604	0.10696	0.970777	0	0	0	1.24998	1.94144e-06	5.71188	1	0	1	0.715374	0.0131202	1.88206	1	0	1	2.02467	0.00152846	2.81575	1	0	1	1.25869	0.0131133	1.88229	1	0	1
Q69XR7_ORYSJ	457.52	72.85	231.5	0	0	0	0	0	0	0	0	0	0	0	0	0	0	72.89	80.28				0	0	0				0	1	1				0	1	1				0	-1	-1				0	-1	-1
Q6ASV4_ORYSJ	1517.7	173.97	343.49	233.42	0	0	161.69	0	0	0	0	76.26	76.607	142.7	0	0	0	189.97	119.58	-0.997686	0.0212652	1.67233	-1	0	-1	0.0766612	0.905309	0.0432031	0	0	0	1.07435	0.119196	0.92374	0	0	0				0	-1	-1	-0.415037	0.290521	0.536823	0	0	0
Q6AUK3_ORYSJ	1712.7	128.85	0	0	0	942.76	569.07	0	0	0	72.052	0	0	0	0	0	0	0	0	-3.15356	0.0912151	1.03993	0	0	0				0	-1	-1				0	-1	-1				0	-1	-1				0	-1	-1
Q6AV23_ORYSJ	314.64	0	30.505	58.601	69.732	0	0	0	0	0	0	0	0	24.803	0	57.502	0	10.098	63.398				0	-1	-1	-0.220465	0.918257	0.0370358	0	0	0				0	1	1				0	-1	-1	0.0962153	0.909114	0.0413816	0	0	0
Q6EP57_ORYSJ	3785.9	0	639.06	0	765.06	320.9	0	823.68	502.38	38.779	0	0	0	0	306.7	389.31	0	0	0				0	-1	-1				0	-1	-1				0	0	0	0.299787	0.869986	0.060488	0	0	0	-0.364777	0.0217341	1.66286	0	0	0
Q6ER49_ORYSJ	197480	7956.5	9439.6	9755.5	14942	16060	10474	12389	13870	13020	7861	5913.4	6319.9	14358	15996	16980	7173.5	9186.5	5783.3	-0.647745	0.00127074	2.89594	-1	0	-1	-0.430925	0.0557912	1.25343	0	0	0	0.21682	0.360347	0.443279	0	0	0	1.01151	0.000445035	3.35161	1	0	1	1.06695	0.00126807	2.89686	1	0	1
Q6ERL4_ORYSJ	254.95	0	0	0	0	0	1.1005	0	0	0	0	76.851	87.818	0	89.185	0	0	0	0	6.39232	0.0923421	1.0346	0	0	0				0	-1	-1				0	-1	-1				0	0	0				0	1	1
Q6ETQ7_ORYSJ	45401	3269.8	5130.8	4579.5	1526.6	1467.3	354.48	3841	3943.6	3530.3	1077.7	1192.6	1857.4	3143.3	4422.5	2994.6	1089.3	1478.7	501.58	0.807048	0.177461	0.750898	0	0	0	0.42356	0.498419	0.302405	0	0	0	-0.383489	0.469047	0.328784	0	0	0	0.305879	0.0352455	1.4529	0	0	0	0.0156243	0.957827	0.0187128	0	0	0
Q6F331_ORYSJ	1321.2	0	0	0	0	0	0	263.66	198.54	0	5.8754	0	430.62	0	0	0	0	422.54	0				0	1	1				0	1	1	0.954608	0.677396	0.169158	0	0	0				0	1	1				0	0	0
Q6H443_ORYSJ	3100.4	0	245.59	191.66	0	0	4.9434	403.83	442.8	569.19	23.482	176.92	9.8868	372.54	485.09	24.103	45.868	71.139	33.328	3.87792	0.607591	0.216388	0	0	0	3.44788	0.170638	0.767924	0	0	0	-0.430036	0.760244	0.119047	0	0	0	1.72409	0.0118341	1.92686	1	0	1	0.92575	0.50245	0.298907	0	0	0
Q6H4V1_ORYSJ	141.18	0	141.18	0	0	0	0	0	0	0	0	0	0	0	0	0	0	0	0				0	0	0				0	0	0				0	0	0				0	-1	-1				0	-1	-1
Q6H883_ORYSJ	1572.5	0	468.19	0	0	0	0	3.0319	0	0	183.49	0	206.16	0	1.7306	52.785	313.68	0	343.39				0	1	1				0	1	1	0.840864	0.066217	1.17903	0	0	0	-6.48444			0	0	0	-3.73366	0.0819996	1.08619	0	0	0
Q6K4J4_ORYSJ	6122.9	205.65	413.79	164.04	529.28	926.01	294.87	514.94	520.05	399.01	229.05	245.23	225.28	456.84	471.58	401.56	14.907	88.541	22.307	-0.870048	0.141435	0.849442	0	0	0	-3.26864	0.02398	1.62015	-1	0	-1	-2.3986	0.00208118	2.68169	-1	0	-1	1.41795	0.00540932	2.26686	1	0	1	1.10975	0.020554	1.6871	1	0	1
Q6K9E6_ORYSJ	2611.1	461.38	1021.7	690.29	0	0	0	0	0	0	0	0	0	0	437.75	0	0	0	0				0	0	0				0	0	0				0	0	0				0	-1	-1	-0.281997	0.532873	0.273377	0	0	0
Q6KA00_ORYSJ	7339.9	184.38	918.75	459.63	0	791.77	0	927.99	75.282	1686	602.38	444.38	446.16	489.43	0	313.73	0	0	0	-0.129529	0.569994	0.24413	0	0	0				0	-1	-1				0	-1	-1	1.37899	0.308482	0.51077	0	0	0	-0.0156521	0.983141	0.00738422	0	0	0
Q6L509_ORYSJ	2088.9	253.42	444.11	209.9	0	207.46	201.82	1.1694	0	26.38	0	0	0	166	247.96	245.11	85.6	0	0				0	-1	-1	-0.988179	0.330833	0.480391	0	0	0				0	1	1	-3.94615	0.0161054	1.79303	-1	0	-1	-0.149495	0.618079	0.208956	0	0	0
Q6V9T1_ORYSJ	42.179	0	0	42.179	0	0	0	0	0	0	0	0	0	0	0	0	0	0	0				0	0	0				0	0	0				0	0	0				0	-1	-1				0	-1	-1
Q6YS11_ORYSJ	245.3	0	0	0	0	0	0	0	0	166	0	0	0	0	79.299	0	0	0	0				0	0	0				0	0	0				0	0	0				0	1	1				0	1	1
Q6YY47_ORYSJ	26654	1011.2	2124.7	2121.6	2126.7	1960.8	1499.7	1069.2	1166.5	1084.8	1773.2	2307	1583	940.53	905.21	1678	988.65	974	1339.4	0.416264	0.110567	0.956374	0	0	0	-0.278614	0.211709	0.674261	0	0	0	-0.694878	0.0618145	1.20891	0	0	0	-0.143681	0.606687	0.217036	0	0	0	-0.308175	0.392645	0.406	0	0	0
Q6Z3V7_ORYSJ	4256.6	644.44	0	618.25	0	0	0	143.34	1728.9	883.24	238.38	0	0	0	0	0	0	0	0				0	1	1				0	0	0				0	-1	-1	0.860957	0.535332	0.271377	0	0	0				0	-1	-1
Q6Z3X5_ORYSJ	154.67	0	0	0	0	0	0	0	0	0	84.862	0	54.343	0	0	0	15.466	0	0				0	1	1				0	1	1	-2.14073	0.223584	0.650558	0	0	0				0	0	0				0	0	0
Q6Z4M3_ORYSJ	311.01	0	159.58	0	151.43	0	0	0	0	0	0	0	0	0	0	0	0	0	0				0	-1	-1				0	-1	-1				0	0	0				0	-1	-1				0	-1	-1
Q8GRU9_ORYSI	214020	15201	16909	15936	9130.6	10902	8349.5	20272	22384	21500	5448.7	6742.5	6099.2	13012	11142	15271	6682.6	2851.8	6190.2	-0.247542	0.21607	0.665406	0	0	0	-0.397029	0.27576	0.559468	0	0	0	-0.149487	0.682639	0.165809	0	0	0	0.892247	0.000590232	3.22898	1	0	1	-0.0342349	0.796345	0.0988989	0	0	0
Q6Z8K7_ORYSJ	19654	1192.2	1036.9	0	68.495	56.302	0	1426.2	3683.6	1431.5	80.765	675.45	39.857	5720.4	2022	863.13	713.42	638.38	5.6086	2.65911	0.465655	0.331936	0	0	0	3.44619	0.249458	0.603003	0	0	0	0.787084	0.564448	0.248376	0	0	0	1.42905	0.253243	0.596462	0	0	0	1.67884	0.388384	0.410739	0	0	0
Q7X9C2_ORYSJ	700.1	31.903	49.093	82.64	0	0	39.354	2.9876	22.685	107.57	0	0	0	81.166	148.92	81.436	34.857	0	17.491				0	-1	-1	-0.506461	0.545629	0.263103	0	0	0				0	1	1	0.174424	0.888709	0.0512405	0	0	0	1.23475	0.120754	0.918099	0	0	0
Q6ZBX9_ORYSJ	17981	310.46	1217.5	421.43	503.87	772.8	914.31	1872.6	1938.1	2479.6	1665.5	1337.7	5.4426	1696.8	853.5	652.17	914.98	0	424.44	0.729313	0.493543	0.306675	0	0	0	0.236662	0.719376	0.143044	0	0	0	-0.492651	0.693994	0.158644	0	0	0	2.28933	0.00183775	2.73571	1	0	1	1.14183	0.208137	0.68165	0	0	0
Q6ZDG9_ORYSJ	560.66	153.23	0	0	0	57.211	0	0	0	0	130.2	120.68	9.6841	0	51.954	0	10.322	13.873	13.506	1.11979	0.602241	0.22023	0	0	0	-1.54797	0.0130286	1.8851	-1	0	-1	-2.66776	0.128381	0.891501	0	0	0				0	-1	-1	-1.4133			0	0	0
Q6ZFJ3_ORYSJ	27184	1860.4	1261.3	1165.4	945.97	1162.4	1453.6	3160.6	2301.5	3003.1	781.94	602.36	895.88	2882.5	2741.7	1520.6	505.13	296.94	642.77	-0.321416	0.499996	0.301033	0	0	0	-0.898639	0.171202	0.766492	0	0	0	-0.577223	0.17233	0.763638	0	0	0	1.41561	0.00993402	2.00287	1	0	1	0.996853	0.129882	0.886451	0	0	0
Q6ZG86_ORYSJ	2287.3	154.1	0	159.61	860.45	141.79	0	0	0	200.22	0	0	0	261.65	0	509.51	0	0	0				0	-1	-1				0	-1	-1				0	0	0	0.66818	0.0928416	1.03226	0	0	0	1.31566	0.122075	0.913372	0	0	0
Q6ZGX5_ORYSJ	605.25	57.564	84.049	59.907	59.721	117.8	0	0	67.196	0	0	40.071	69.295	0	46.048	3.5961	0	0	0	-0.0935119	0.895604	0.047884	0	0	0				0	-1	-1				0	-1	-1	0.496607	0.0237096	1.62508	0	0	0	-1.05088	0.206361	0.685372	0	0	0
Q75KW4_ORYSJ	1801.9	89.181	104.65	95.2	187.37	109.72	0	214	34.32	0	161.5	97.241	87.101	71.47	124.28	71.4	0	354.49	0	0.169255	0.711678	0.147716	0	0	0	1.88136	0.10508	0.978481	0	0	0	1.7121	0.0201699	1.6953	1	0	1	0.870449	0.467575	0.330149	0	0	0	0.185471	0.658319	0.181564	0	0	0
Q7DNB2_ORYSJ	535.32	0	265.32	152.88	0	0	0	0	0	0	0	0	0	0	117.13	0	0	0	0				0	0	0				0	0	0				0	0	0				0	-1	-1	-0.285166	0.624778	0.204274	0	0	0
Q7F1F2_ORYSJ	4313.3	274.2	331.58	367.26	54.67	291.87	239.69	159.85	71.736	167	366.48	202.96	147.01	251.28	343.42	261	375	269.57	138.68	0.580291	0.400499	0.397399	0	0	0	0.787227	0.26529	0.576278	0	0	0	0.206936	0.691604	0.160143	0	0	0	-0.806022	0.060095	1.22116	0	0	0	0.0979825	0.730657	0.136287	0	0	0
Q9AUQ4_ORYSJ	65467	3702.2	6722.1	6357.4	5817.7	5070.9	4023.5	1954.9	2606.7	2180.2	1687.1	2023.6	3355.2	3970.1	4201.7	4152.1	2137.2	2834.6	2670.1	-0.663177	0.0835692	1.07795	0	0	0	-0.488467	0.0283598	1.5473	0	0	0	0.17471	0.661534	0.179448	0	0	0	-0.805013	0.026077	1.58374	-1	0	-1	-0.141397	0.515599	0.287688	0	0	0
Q7G754_ORYSJ	3495.3	64.856	39.729	168.86	0	0	101.1	358.06	284.77	90.14	543.7	522.88	159.24	138.06	43.414	505.2	96.417	232.6	146.31	2.02566	0.326033	0.486739	0	0	0	0.764083	0.505945	0.295897	0	0	0	-1.26158	0.134372	0.871691	0	0	0	1.85879	0.1106	0.956245	0	0	0	1.42231	0.341569	0.466522	0	0	0
Q7M1U9_ORYSA	145960	4697.5	11829	10650	6010.2	8856.6	1861.4	8287.8	13795	12602	2622	3683.2	3834.3	15317	17330	18192	4239.8	0	2149.8	-0.224368	0.685572	0.163947	0	0	0	-0.26676	0.722064	0.141424	0	0	0	-0.0423928	0.921931	0.0353015	0	0	0	0.882403	0.0553943	1.25654	0	0	0	1.22382	0.00434923	2.36159	1	0	1
Q7M1Y7_ORYSA	76272	3107.7	3165.3	4242.7	4652.3	5451.3	3439.6	1193.3	4225.5	5969.3	3485.1	2815.4	3090.1	5505.8	7699.8	3929	5508.4	4126.4	4664.7	-0.128445	0.240436	0.619001	0	0	0	0.55294	0.0142251	1.84694	0	0	0	0.681386	0.00696897	2.15683	1	0	1	0.569175	0.43525	0.361261	0	0	0	0.994217	0.123217	0.90933	0	0	0
Q9FWV2_ORYSJ	8107.7	651.93	540.48	1021.4	265.88	208.36	99.508	216	252.78	184.45	265.78	279.55	165.05	647.89	766.77	745.89	676.58	879.32	240.09	0.750139	0.0781894	1.10685	0	0	0	2.15172	0.0668862	1.17466	0	0	0	1.40158	0.117358	0.930487	0	0	0	-1.31414	0.0660638	1.18004	0	0	0	0.201498	0.58452	0.2332	0	0	0
Q7XE16_ORYSJ	2104.3	30.771	98.536	46.237	61.535	16.596	7.2998	5.0007	245.41	2.8949	116.86	45.348	987.65	10.418	126.16	125.51	81.24	30.376	66.472	4.30669	0.304378	0.516587	0	0	0	1.6307	0.0883346	1.05387	0	0	0	-2.67599	0.354904	0.449889	0	0	0	1.09589	0.608558	0.215698	0	0	0	0.914153	0.368337	0.433754	0	0	0
Q7XK09_ORYSJ	32746	2172	5167.3	1526.7	1492.2	1207	278.52	902.24	517.52	810.94	1446.5	2532.3	2289.1	1253	910.72	1892.3	2195.9	2399.4	3752.1	1.58623	0.033529	1.47458	1	0	1	2.07547	0.0260044	1.58495	1	0	1	0.48924	0.305091	0.515571	0	0	0	-1.42167	0.0901016	1.04527	0	0	0	-0.810737	0.208285	0.681342	0	0	0
Q7XNT9_ORYSJ	1085.6	0	0	0	0	251.86	0	0	0	0	0	404.51	429.24	0	0	0	0	0	0	1.32575	0.0846491	1.07238	0	0	0				0	-1	-1				0	-1	-1				0	0	0				0	0	0
Q84LG6_ORYSJ	819.83	43.507	31.718	19.445	5.5171	8.3253	22.852	13.88	23.496	0	165.44	168.54	131.84	0	52.835	22.859	79.269	20.124	10.19	3.87421	0.000204067	3.69023	1	0	1	1.81558	0.291915	0.534743	0	0	0	-2.05863	0.00706025	2.15118	-1	0	-1	-0.316474	0.664743	0.177346	0	0	0	0.52039	0.549578	0.25997	0	0	0
Q84TA1_ORYSJ	33.139	0	0	0	0	0	0	0	0	0	0	0	0	0	0	0	33.139	0	0				0	0	0				0	1	1				0	1	1				0	0	0				0	0	0
Q9ZSU2_ORYSA	949.4	38.94	44.979	35.258	49.495	73.248	32.55	28.886	0	0	65.569	46.378	0	91.303	106.4	162.34	74.087	63.265	36.694	0.493539	0.187204	0.727686	0	0	0	0.64689	0.132872	0.876566	0	0	0	0.153351	0.691965	0.159916	0	0	0	0.0429521	0.869353	0.060804	0	0	0	1.83428	0.0028917	2.53885	1	0	1
Q852M0_ORYSJ	5628.4	412.55	363.88	247.11	557.62	208.44	508.86	306.28	131	187.23	303.54	939.74	434.14	213.63	71.031	251.19	109.7	231.82	150.62	0.736822	0.375341	0.425573	0	0	0	-0.966964	0.2104	0.676955	0	0	0	-1.70379	0.128925	0.889664	0	0	0	-0.248751	0.625261	0.203939	0	0	0	-0.729113	0.210697	0.676342	0	0	0
Q8H012_ORYSJ	419.57	0	0	0	0	0	0	0	0	0	0	0	0	0	0	0	60.66	316.4	42.508				0	0	0				0	1	1				0	1	1				0	0	0				0	0	0
Q8H3M0_ORYSJ	5604.4	452.95	306.42	264.84	459.97	480.78	115.42	275.46	339.56	0	521.54	261.92	228.08	498.92	718.61	575.84	0	0	104.05	0.39942	0.486969	0.312498	0	0	0	-1.11621	0.432116	0.3644	0	0	0	-1.51563	0.303696	0.517561	0	0	0	0.288554	0.567596	0.245961	0	0	0	1.03893	0.0584435	1.23326	0	0	0
Q8HCR5_ORYSJ	32169	1435.7	4081	1295.9	2143.5	1450	1047.4	763.25	292.84	819.25	544.83	6441.8	2825.9	601.46	1115.8	884.24	2428.6	1674.5	2322.8	1.53246	0.281846	0.549988	0	0	0	0.964725	0.0200035	1.69889	1	0	1	-0.567735	0.57255	0.242186	0	0	0	-1.27884	0.129064	0.889194	0	0	0	-1.01403	0.172479	0.763265	0	0	0
Q8HCR7_ORYSJ	0	0	0	0	0	0	0	0	0	0	0	0	0	0	0	0	0	0	0				0	0	0				0	0	0				0	0	0				0	0	0				0	0	0
Q8L6I1_ORYSJ	1323.1	29.132	1.0855	46.4	0	0	1.1072	0	0	0	54.39	61.857	51.379	69.49	0	20.027	309.77	309.12	369.34	5.78572	0.0165188	1.78202	1	0	1	8.42487	0.0321927	1.49224	1	0	1	2.63914	0.000808766	3.09218	1	0	1				0	-1	-1	0.979982	0.447184	0.349514	0	0	0
Q8LHD1_ORYSJ	578.98	54.308	105.18	28.316	50.47	2.1581	38.586	3.986	3.604	1.7514	100.11	8.7643	6.654	49.206	7.8001	0	73.356	28.031	16.689	0.574978	0.716428	0.144827	0	0	0	0.717936	0.478949	0.319711	0	0	0	0.142958	0.91389	0.0391062	0	0	0	-3.80735	0.0281971	1.5498	-1	0	-1	-0.713379	0.478859	0.319792	0	0	0
[truncated: 20 more rows]
[truncated: 6 more columns]
