# Supplementary material for: Evaluation of Rice Resistance to Southern Rice Black-Streaked Dwarf Virus and Rice Ragged Stunt Virus through Combined Field Tests, Quantitative Real-Time PCR, and Proteome Analysis
Source: Viruses. 2017 Feb 22;9(2):37. doi: 10.3390/v9020037 (PMC5332956; doi:10.3390/v9020037)
Supplement: Supplementary file 1 [file viruses-09-00037-s001.zip › TableS1_Primers used for the expression level analysis of SRBSDV.xlsx]

## Sheet: Table S1
Table S1: Primers used for the expression level analysis of SRBSDV.
Primer name	Sequence (5′→3′)	Amplication	Target gene
		length (bp)	(putative function)
P1-F	GACGCTCAGTTCAATATCATT	173	RdRp
P1-R	ATCGCAGCATCTACATCA
P2-F	CAAACTCATCACGACCAGAAGAAA	195	Core protein
P2-R	CAAATGTTGTGGTATAGGAGGGAAC
P3-F	ATTATGTTGAAGCGGATGGTTG	151	Structural protein Inner shell Protein
P3-R	GCGATATGTTACTGGAATGGTGAG
P4-F	ACACAAGCCAGAAGGAAT	184	Structural protein B-SPIKE
P4-R	CTCATAATCACGACAACCAAT
P5-1-F	GTCATTCACTCGTCATTCG	152	Structural protein
P5-1-R	ATTCCATCCAACTCTGCTA
P5-2-F	CGATGTCTGACTTATCTTCTAC	106	Non-structural protein Nuclear lacation
	ATAACTCCTAGCGTGCTT
P5-2-R	AGAAACTTTCATATCACGACAA
P6-F	GAACCTGACAATACTGAACAT	155	Gene silencing suppressor
P6-R	ATCAACAGCATACGCAATAG
P7-1-F	AAACGAAATACAAGAAATGAGAAT	136	Tubular protein
P7-1-R	ACTACAACTAACGGAACTGA
P7-2-F	TAAGTCAAGTATGTTACCAATGTT	192	Non-structural protein Nuclear localization
P7-2-R	TGCGTTCTGCTTCTACTAA
P8-F	CCTCATTCGCTGGCATAT	123	Core structure
P8-R	GTGTAACATCTGATTCGCAAT
P9-1-F	AACGACCAACCAACAAGA	128	Viroplasm
P9-1-R	GTTCCATCAATGAGGTAGTTC
P9-2-F	AATCCTTGCTGTATATCATTCTT	176	Non-structural protein
P9-2-R	TACCTCCATTGAACACTTGT
P10-F	ACGAACTAACTGGACTGT	138	Capsid protein
P10-R	TCTTACGCAACGATGAAC
18S rRNA-F	ATGGTGGTGACGGGTGAC	159	Rice-18s rRNA
18S rRNA-R	CAGACACTAAAGCGCCCGGTA
F: forward; R: reverse
